# Supplementary material for: Metabolic reprogramming of proinflammatory macrophages by target delivered roburic acid effectively ameliorates rheumatoid arthritis symptoms
Source: Signal Transduct Target Ther. 2023 Jul 28;8:280. doi: 10.1038/s41392-023-01499-0 (PMC10374631; doi:10.1038/s41392-023-01499-0)
Supplement: Supplementary file 2 — Supplementary materials 1 [file 41392_2023_1499_MOESM2_ESM.xlsx]

## Sheet: sheet1
id	Accession	Description	GeneSymbol	pI	Protein IDs	Majority protein IDs	Number of proteins	Peptides	Razor + unique peptides	Unique peptides	Unique + razor sequence coverage [%]	Mol. weight [kDa]	Sequence length	Q-value	Score	Identified by	Peptide IDs	Peptide is razor	Mod. peptide IDs	MS/MS IDs	Best MS/MS	Oxidation (M) site IDs	Oxidation (M) site positions	Ctrl_1 Area	Ctrl_2 Area	Treat_1 Area	Treat_2 Area	Ctrl_1 Normalized Area	Ctrl_2 Normalized Area	Treat_1 Normalized Area	Treat_2 Normalized Area	Ctrl Area	Ctrl sd	Ctrl cv	Treat Area	Treat sd	Treat cv	Treat:Ctrl	Treat:Ctrl PVal	Treat:Ctrl adj. PVal	Treat:Ctrl State	GO function(Biological Process)	GO function(Cellular Component)	GO function(Molecular Function)	COG_function	Kegg_function	GO enrichment(Biological Process)	GO enrichment(Cellular Component)	GO enrichment(Molecular Function)
117	tr|Q3UUT9|Q3UUT9_MOUSE	THOC2_N domain-containing protein OS=Mus musculus OX=10090 GN=Thoc2 PE=2 SV=1	Thoc2	5	tr|Q3UUT9|Q3UUT9_MOUSE;sp|B1AZI6|THOC2_MOUSE;tr|Q3US09|Q3US09_MOUSE;tr|F6QCT0|F6QCT0_MOUSE;tr|B1AZI7|B1AZI7_MOUSE;tr|F6RBN0|F6RBN0_MOUSE;tr|Q3TPY8|Q3TPY8_MOUSE;tr|E9Q5E2|E9Q5E2_MOUSE	tr|Q3UUT9|Q3UUT9_MOUSE;sp|B1AZI6|THOC2_MOUSE;tr|Q3US09|Q3US09_MOUSE	8	4	4	4	11.9	46.462	402	0	6.5625	Treat_1;Treat_2;Ctrl_1;Ctrl_2	16;3967;16401;16685	True;True;True;True	16;4072;16843;17140	57;58;14147;14148;14149;14150;59580;59581;59582;59583;60629	57;14147;59580;60629	--	--	4597300	4034000	3256500	2500700	4.68252e+06	4.08011e+06	3.22873e+06	2.46035e+06	4.38131e+06	425973.17	0.0972	2.84454e+06	543328.96	0.1910	0.652	0.015533	0.035648	down	metabolic process(GO:0008152);cellular process(GO:0009987);developmental process(GO:0032502);biological process involved in interspecies interaction between organisms(GO:0044419);localization(GO:0051179);biological regulation(GO:0065007)	protein-containing complex(GO:0032991);cellular anatomical entity(GO:0110165)	binding(GO:0005488)	--	Nucleocytoplasmic transport(ko03013); Spliceosome(ko03040)	GO:0046784,viral mRNA export from host cell nucleus;GO:0001824,blastocyst development;GO:0000902,cell morphogenesis;GO:0016973,poly(A)+ mRNA export from nucleus;GO:0010793,regulation of mRNA export from nucleus;GO:0031124,mRNA 3'-end processing;GO:0010977,negative regulation of neuron projection development;GO:0008380,RNA splicing;GO:0017145,stem cell division;GO:0006369,termination of RNA polyme…	GO:0016607,nuclear speck;GO:0000445,THO complex part of transcription export complex;GO:0016021,integral component of membrane;GO:0000781,chromosome, telomeric region	GO:0005515,protein binding;GO:0003729,mRNA binding
136	sp|D3Z7P3|GLSK_MOUSE	Glutaminase kidney isoform, mitochondrial OS=Mus musculus OX=10090 GN=Gls PE=1 SV=1	Gls	8.1	sp|D3Z7P3|GLSK_MOUSE;tr|D3Z7P4|D3Z7P4_MOUSE;tr|F7B327|F7B327_MOUSE;tr|F6U529|F6U529_MOUSE	sp|D3Z7P3|GLSK_MOUSE;tr|D3Z7P4|D3Z7P4_MOUSE	4	12	12	12	25.2	73.963	674	0	57.906	Treat_1;Treat_2;Ctrl_1;Ctrl_2	3613;4940;8549;8933;9917;13125;19702;27667;29125;29391;30380;31314	True;True;True;True;True;True;True;True;True;True;True;True	3707;5076;8779;9175;10189;13483;20308;28794;30296;30578;31587;32547	12900;12901;12902;12903;12904;17561;17562;17563;17564;29914;29915;29916;31359;31360;31361;34992;34993;34994;47323;47324;47325;71221;71222;71223;100099;100100;100101;105683;105684;105685;106707;106708;110244;110245;110246;110247;110248;110249;110250;110251;110252;110253;113689	12900;17562;29914;31360;34994;47325;71223;100101;105685;106708;110249;113689	--	--	10026000	8944300	14669000	15636000	1.02119e+07	9.04653e+06	1.45439e+07	1.53837e+07	9.62919e+06	824012.82	0.0856	1.49638e+07	593842.12	0.0397	1.56	0.00143437	0.00733623	up	behavior(GO:0007610);metabolic process(GO:0008152);cellular process(GO:0009987);signaling(GO:0023052);multicellular organismal process(GO:0032501);localization(GO:0051179);biological regulation(GO:0065007)	cellular anatomical entity(GO:0110165)	catalytic activity(GO:0003824);binding(GO:0005488)	Amino acid transport and metabolism(E);Inorganic ion transport and metabolism(P);Signal transduction mechanisms(T)	Metabolic pathways(ko01100); MicroRNAs in cancer(ko05206); Central carbon metabolism in cancer(ko05230)	GO:0006537,glutamate biosynthetic process;GO:0001967,suckling behavior;GO:0014047,glutamate secretion;GO:0002087,regulation of respiratory gaseous exchange by nervous system process;GO:0006543,glutamine catabolic process;GO:0051289,protein homotetramerization;GO:0007268,chemical synaptic transmission	GO:0005759,mitochondrial matrix;GO:0005829,cytosol	GO:0004359,glutaminase activity;GO:0005515,protein binding
200	sp|O09005|DEGS1_MOUSE	Sphingolipid delta(4)-desaturase DES1 OS=Mus musculus OX=10090 GN=Degs1 PE=1 SV=1	Degs1	7.9	sp|O09005|DEGS1_MOUSE	sp|O09005|DEGS1_MOUSE	1	4	4	4	15.8	38.241	323	0	19.681	Treat_1;Treat_2;Ctrl_1;Ctrl_2	5764;12079;29212;29756	True;True;True;True	5920;12411;30385;30950	20462;20463;20464;20465;43291;105996;107916;107917;107918	20464;43291;105996;107917	--	--	10243000	8566900	5616300	3313700	1.04329e+07	8.66481e+06	5.56841e+06	3.26023e+06	9.54885e+06	1250211.48	0.1309	4.41432e+06	1632129.42	0.3698	0.466	0.0163192	0.0370043	down	metabolic process(GO:0008152);cellular process(GO:0009987);biological regulation(GO:0065007)	cellular anatomical entity(GO:0110165)	catalytic activity(GO:0003824)	--	Metabolic pathways(ko01100); Sphingolipid signaling pathway(ko04071)	GO:0006636,unsaturated fatty acid biosynthetic process;GO:0043065,positive regulation of apoptotic process;GO:0046513,ceramide biosynthetic process	GO:0005739,mitochondrion;GO:0005789,endoplasmic reticulum membrane;GO:0005887,integral component of plasma membrane	GO:0009055,electron transfer activity;GO:0042284,sphingolipid delta-4 desaturase activity
211	tr|Q3V235|Q3V235_MOUSE	Prohibitin OS=Mus musculus OX=10090 GN=Phb2 PE=1 SV=1	Phb2	10.4	tr|Q3V235|Q3V235_MOUSE;sp|O35129|PHB2_MOUSE;tr|F6QPR1|F6QPR1_MOUSE;tr|Q3V2V2|Q3V2V2_MOUSE;tr|F6Q8V7|F6Q8V7_MOUSE	tr|Q3V235|Q3V235_MOUSE;sp|O35129|PHB2_MOUSE;tr|F6QPR1|F6QPR1_MOUSE;tr|Q3V2V2|Q3V2V2_MOUSE	5	17	17	17	58.2	33.296	299	0	53.933	Treat_1;Treat_2;Ctrl_1;Ctrl_2	1321;2239;2349;4579;7320;7761;8660;12547;13360;13914;16381;17192;19301;20335;22435;29076;29129	True;True;True;True;True;True;True;True;True;True;True;True;True;True;True;True;True	1353;2302;2416;4697;7513;7968;8895;12890;13733;14301;16823;17656;19867;20966;23379;23380;30245;30300	4765;4766;4767;4768;4769;4770;4771;8067;8068;8069;8435;8436;8437;8438;16284;16285;16286;16287;16288;16289;25770;25771;25772;25773;27192;27193;30308;30309;30310;30311;45046;45047;45048;45049;45050;45051;45052;48127;48128;48129;50253;50254;50255;50256;59509;59510;62523;62524;62525;62526;62527;62528;62529;62530;69828;73520;81186;81187;81188;81189;105469;105470;105471;105472;105692;105693;105694	4769;8067;8436;16286;25772;27192;30309;45046;48128;50256;59509;62527;69828;73520;81188;105472;105693	--	--	55115000	48572000	80943000	82223000	5.61367e+07	4.91271e+07	8.02528e+07	8.08963e+07	5.26319e+07	4956501.84	0.0942	8.05746e+07	455051.28	0.0056	1.538	0.00156887	0.00782175	up	cellular process(GO:0009987);reproductive process(GO:0022414);multicellular organismal process(GO:0032501);developmental process(GO:0032502);biological regulation(GO:0065007)	protein-containing complex(GO:0032991);cellular anatomical entity(GO:0110165)	binding(GO:0005488)	Posttranslational modification, protein turnover, chaperones(O)	--	GO:0043433,negative regulation of DNA-binding transcription factor activity;GO:0060744,mammary gland branching involved in thelarche;GO:1902808,positive regulation of cell cycle G1/S phase transition;GO:0070374,positive regulation of ERK1 and ERK2 cascade;GO:0033600,negative regulation of mammary gland epithelial cell proliferation;GO:0060749,mammary gland alveolus development;GO:0050821,protein …	GO:0032991,protein-containing complex;GO:0005741,mitochondrial outer membrane;GO:0070062,extracellular exosome;GO:0071944,cell periphery;GO:0016363,nuclear matrix;GO:0005743,mitochondrial inner membrane;GO:0009986,cell surface	GO:0033218,amide binding;GO:0008022,protein C-terminus binding;GO:0047485,protein N-terminus binding;GO:0030331,estrogen receptor binding
238	tr|B2RUR0|B2RUR0_MOUSE	FYN binding protein OS=Mus musculus OX=10090 GN=Fyb PE=2 SV=1	Fyb	7	tr|B2RUR0|B2RUR0_MOUSE;sp|O35601|FYB1_MOUSE;tr|Q8CAX4|Q8CAX4_MOUSE;tr|Q3TA12|Q3TA12_MOUSE;tr|A0A2I3BPY6|A0A2I3BPY6_MOUSE;tr|A0A2I3BRH1|A0A2I3BRH1_MOUSE;tr|F6V072|F6V072_MOUSE;REV__tr|Q3TXC4|Q3TXC4_MOUSE;REV__tr|Q3UAH3|Q3UAH3_MOUSE;REV__tr|Q3UAG9|Q3UAG9_MOUSE;REV__tr|Q3U9E2|Q3U9E2_MOUSE;REV__sp|P27870|VAV_MOUSE;REV__tr|Q3UAV5|Q3UAV5_MOUSE;REV__tr|Q3U8U1|Q3U8U1_MOUSE;REV__tr|Q3U670|Q3U670_MOUSE;REV…	tr|B2RUR0|B2RUR0_MOUSE;sp|O35601|FYB1_MOUSE;tr|Q8CAX4|Q8CAX4_MOUSE	18	17	17	17	25.9	90.054	819	0	85.608	Treat_1;Treat_2;Ctrl_1;Ctrl_2	4577;8280;8701;11847;16566;17574;17575;18411;18492;21000;26781;26896;27213;27719;28428;29672;30734	True;True;True;True;True;True;True;True;True;True;True;True;True;True;True;True;True	4695;8503;8936;12169;17017;18058;18059;18910;18997;21649;27886;28003;28325;28847;29577;30864;31955	16278;16279;16280;16281;28997;28998;30443;30444;30445;30446;42383;42384;42385;42386;42387;60183;60184;60185;60186;60187;60188;60189;63877;63878;63879;66681;66682;66683;66684;66970;75744;96872;96873;97297;97298;97299;98422;98423;98424;100301;103007;103008;107583;111519	16281;28997;30445;42386;60184;63877;63879;66684;66970;75744;96872;97297;98423;100301;103007;107583;111519	--	--	9469000	9194800	5657600	6406000	9.64453e+06	9.29989e+06	5.60936e+06	6.30264e+06	9.47221e+06	243698.67	0.0257	5.956e+06	490221.04	0.0823	0.629	0.000930742	0.00577427	down	immune system process(GO:0002376);metabolic process(GO:0008152);cellular process(GO:0009987);localization(GO:0051179);biological regulation(GO:0065007)	cellular anatomical entity(GO:0110165)	binding(GO:0005488)	--	Rap1 signaling pathway(ko04015); Yersinia infection(ko05135)	GO:0006607,NLS-bearing protein import into nucleus;GO:0045576,mast cell activation;GO:0006468,protein phosphorylation;GO:0035556,intracellular signal transduction;GO:0050852,T cell receptor signaling pathway;GO:0072659,protein localization to plasma membrane	GO:0005829,cytosol;GO:0005886,plasma membrane;GO:0015629,actin cytoskeleton;GO:0030054,cell junction;GO:0005634,nucleus	GO:0044877,protein-containing complex binding;GO:0005102,signaling receptor binding
293	tr|Q4FZH3|Q4FZH3_MOUSE	Histone deacetylase complex subunit SAP18 OS=Mus musculus OX=10090 GN=Sap18 PE=2 SV=1	Sap18	9.9	tr|Q4FZH3|Q4FZH3_MOUSE;sp|O55128|SAP18_MOUSE;tr|E9Q317|E9Q317_MOUSE;tr|D3YY73|D3YY73_MOUSE;tr|D3Z2N9|D3Z2N9_MOUSE;tr|D3YY55|D3YY55_MOUSE	tr|Q4FZH3|Q4FZH3_MOUSE;sp|O55128|SAP18_MOUSE;tr|E9Q317|E9Q317_MOUSE;tr|D3YY73|D3YY73_MOUSE;tr|D3Z2N9|D3Z2N9_MOUSE	6	5	5	5	32.7	17.595	153	0	15.436	Treat_1;Treat_2;Ctrl_1;Ctrl_2	6816;8781;14441;25765;29917	True;True;True;True;True	6988;9018;14839;26835;31113	24111;24112;24113;24114;30777;30778;52341;52342;52343;52344;52345;52346;52347;93097;108524;108525	24114;30778;52342;93097;108525	--	--	8942000	11084000	15824000	16240000	9.10776e+06	1.12107e+07	1.56891e+07	1.5978e+07	1.01592e+07	1486989.00	0.1464	1.58335e+07	204334.86	0.0129	1.575	0.00500934	0.0164996	up	metabolic process(GO:0008152);cellular process(GO:0009987);biological regulation(GO:0065007)	protein-containing complex(GO:0032991);cellular anatomical entity(GO:0110165)	catalytic activity(GO:0003824);binding(GO:0005488);transcription regulator activity(GO:0140110)	--	--	GO:1903507,negative regulation of nucleic acid-templated transcription;GO:0048025,negative regulation of mRNA splicing, via spliceosome;GO:0000381,regulation of alternative mRNA splicing, via spliceosome;GO:0043065,positive regulation of apoptotic process;GO:0016575,histone deacetylation;GO:0006357,regulation of transcription by RNA polymerase II	GO:0035145,exon-exon junction complex;GO:0016607,nuclear speck;GO:0005737,cytoplasm;GO:0000118,histone deacetylase complex;GO:0061574,ASAP complex;GO:0005667,transcription regulator complex	GO:0140297,DNA-binding transcription factor binding;GO:0004407,histone deacetylase activity;GO:0003714,transcription corepressor activity;GO:0003723,RNA binding
326	sp|O70480|VAMP4_MOUSE	Vesicle-associated membrane protein 4 OS=Mus musculus OX=10090 GN=Vamp4 PE=1 SV=1	Vamp4	7.5	sp|O70480|VAMP4_MOUSE;tr|Q8BSN6|Q8BSN6_MOUSE;tr|A0A0A6YY66|A0A0A6YY66_MOUSE	sp|O70480|VAMP4_MOUSE;tr|Q8BSN6|Q8BSN6_MOUSE;tr|A0A0A6YY66|A0A0A6YY66_MOUSE	3	4	4	4	36.9	16.353	141	0	19.085	Treat_1;Treat_2;Ctrl_1;Ctrl_2	11628;11918;15668;23678	True;True;True;True	11946;12245;16096;24692	41506;41507;41508;41509;42669;42670;42671;42672;57073;57074;57075;57076;85705;85706;85707;85708	41509;42669;57076;85706	--	--	6842800	7467700	4498200	4987100	6.96965e+06	7.55305e+06	4.45985e+06	4.90663e+06	7.26135e+06	412527.71	0.0568	4.68324e+06	315925.53	0.0675	0.646	0.00120746	0.00676147	down	cellular process(GO:0009987);localization(GO:0051179);biological regulation(GO:0065007)	protein-containing complex(GO:0032991);cellular anatomical entity(GO:0110165)	binding(GO:0005488);molecular adaptor activity(GO:0060090)	--	SNARE interactions in vesicular transport(ko04130)	GO:0006888,endoplasmic reticulum to Golgi vesicle-mediated transport;GO:0006887,exocytosis;GO:0000226,microtubule cytoskeleton organization;GO:0035493,SNARE complex assembly;GO:1901998,toxin transport;GO:0042996,regulation of Golgi to plasma membrane protein transport;GO:0090161,Golgi ribbon formation	GO:0031201,SNARE complex;GO:0009986,cell surface;GO:0032588,trans-Golgi network membrane;GO:0005764,lysosome;GO:0005768,endosome;GO:0030133,transport vesicle;GO:0016021,integral component of membrane	GO:0000149,SNARE binding;GO:0005484,SNAP receptor activity
331	tr|A0A067XG53|A0A067XG53_MOUSE	Peripheral plasma membrane protein CASK (Fragment) OS=Mus musculus OX=10090 GN=Cask PE=1 SV=1	Cask	6.6	tr|A0A067XG53|A0A067XG53_MOUSE;tr|B9EJ23|B9EJ23_MOUSE;tr|B7ZP42|B7ZP42_MOUSE;sp|O70589|CSKP_MOUSE;tr|F6ZQR2|F6ZQR2_MOUSE;tr|B1AUH5|B1AUH5_MOUSE	tr|A0A067XG53|A0A067XG53_MOUSE;tr|B9EJ23|B9EJ23_MOUSE;tr|B7ZP42|B7ZP42_MOUSE;sp|O70589|CSKP_MOUSE;tr|F6ZQR2|F6ZQR2_MOUSE	6	3	3	3	3.3	99.226	871	0.00029248	2.9445	Treat_1;Treat_2;Ctrl_1;Ctrl_2	7387;13805;16072	True;True;True	7581;14188;16508	25980;49846;49847;58348;58349;58350	25980;49847;58349	--	--	12995000	15020000	3795500	3437900	1.32359e+07	1.51917e+07	3.76314e+06	3.38243e+06	1.42138e+07	1382950.37	0.0973	3.57278e+06	269201.98	0.0753	0.253	0.000103256	0.0022148	down	metabolic process(GO:0008152);cellular process(GO:0009987);localization(GO:0051179);biological regulation(GO:0065007)	protein-containing complex(GO:0032991);cellular anatomical entity(GO:0110165)	catalytic activity(GO:0003824);binding(GO:0005488);molecular transducer activity(GO:0060089);transcription regulator activity(GO:0140110)	Cell wall/membrane/envelope biogenesis(M);Signal transduction mechanisms(T)	--	GO:0006468,protein phosphorylation;GO:0065003,protein-containing complex assembly;GO:0046037,GMP metabolic process;GO:0045944,positive regulation of transcription by RNA polymerase II;GO:0006886,intracellular protein transport;GO:0050821,protein stabilization;GO:0090280,positive regulation of calcium ion import;GO:0055085,transmembrane transport;GO:0007269,neurotransmitter secretion;GO:0001953,ne…	GO:0031982,vesicle;GO:0005615,extracellular space;GO:0016363,nuclear matrix;GO:0060170,ciliary membrane;GO:0005730,nucleolus;GO:0005604,basement membrane;GO:0005925,focal adhesion;GO:0005911,cell-cell junction;GO:0016021,integral component of membrane;GO:0032991,protein-containing complex;GO:0030425,dendrite;GO:0016323,basolateral plasma membrane;GO:0005652,nuclear lamina;GO:0042734,presynaptic m…	GO:0044877,protein-containing complex binding;GO:0004385,guanylate kinase activity;GO:0004683,calmodulin-dependent protein kinase activity;GO:0008022,protein C-terminus binding;GO:0042043,neurexin family protein binding;GO:0030165,PDZ domain binding;GO:0005516,calmodulin binding;GO:0003713,transcription coactivator activity;GO:0004930,G protein-coupled receptor activity;GO:0005524,ATP binding
339	tr|Q9Z2P7|Q9Z2P7_MOUSE	GES30 OS=Mus musculus OX=10090 GN=Vti1b PE=2 SV=1	Vti1b	9.6	tr|Q9Z2P7|Q9Z2P7_MOUSE;tr|Q91XH6|Q91XH6_MOUSE;sp|O88384|VTI1B_MOUSE;tr|Q3TUP8|Q3TUP8_MOUSE;tr|F6UHS3|F6UHS3_MOUSE;tr|E0CYE5|E0CYE5_MOUSE;tr|F6T4B9|F6T4B9_MOUSE	tr|Q9Z2P7|Q9Z2P7_MOUSE;tr|Q91XH6|Q91XH6_MOUSE;sp|O88384|VTI1B_MOUSE;tr|Q3TUP8|Q3TUP8_MOUSE;tr|F6UHS3|F6UHS3_MOUSE	7	4	4	4	17.7	26.481	231	0	6.1275	Treat_1;Treat_2;Ctrl_1;Ctrl_2	286;1755;18806;30403	True;True;True;True	292;1799;19314;31613	996;997;998;999;6312;68090;68091;110338;110339	997;6312;68090;110339	--	--	10960000	9579500	6413800	6585000	1.11632e+07	9.68899e+06	6.35911e+06	6.47875e+06	1.04261e+07	1042420.37	0.0999	6.41893e+06	84596.11	0.0132	0.619	0.00134047	0.00704354	down	cellular process(GO:0009987);localization(GO:0051179);biological regulation(GO:0065007)	protein-containing complex(GO:0032991);cellular anatomical entity(GO:0110165)	binding(GO:0005488);molecular adaptor activity(GO:0060090);molecular function regulator(GO:0098772)	--	SNARE interactions in vesicular transport(ko04130)	GO:1903076,regulation of protein localization to plasma membrane;GO:0042147,retrograde transport, endosome to Golgi;GO:0006623,protein targeting to vacuole;GO:0006888,endoplasmic reticulum to Golgi vesicle-mediated transport;GO:0048280,vesicle fusion with Golgi apparatus;GO:0006896,Golgi to vacuole transport;GO:0097352,autophagosome maturation;GO:0006904,vesicle docking involved in exocytosis;GO:…	GO:0005829,cytosol;GO:0043025,neuronal cell body;GO:0005765,lysosomal membrane;GO:0016021,integral component of membrane;GO:0005794,Golgi apparatus;GO:0008021,synaptic vesicle;GO:0031902,late endosome membrane;GO:0048471,perinuclear region of cytoplasm;GO:0012507,ER to Golgi transport vesicle membrane;GO:0055037,recycling endosome;GO:0005789,endoplasmic reticulum membrane;GO:0031201,SNARE complex	GO:0019869,chloride channel inhibitor activity;GO:0000149,SNARE binding;GO:0005484,SNAP receptor activity
354	sp|O88587|COMT_MOUSE	Catechol O-methyltransferase OS=Mus musculus OX=10090 GN=Comt PE=1 SV=2	Comt	5.6	sp|O88587|COMT_MOUSE;tr|D3Z227|D3Z227_MOUSE	sp|O88587|COMT_MOUSE	2	7	7	7	39.2	29.486	265	0	62.258	Treat_1;Treat_2;Ctrl_1;Ctrl_2	3070;7755;10953;14452;20979;29713;30953	True;True;True;True;True;True;True	3152;7962;11249;14851;21628;30905;32177	11114;11115;11116;27172;27173;38811;38812;52388;52389;52390;52391;52392;52393;75668;75669;75670;75671;107760;107761;112316	11115;27172;38812;52390;75671;107761;112316	--	--	10353000	9657400	13155000	17698000	1.05449e+07	9.76778e+06	1.30428e+07	1.74124e+07	1.01563e+07	549546.40	0.0541	1.52276e+07	3089778.71	0.2029	1.502	0.0195403	0.0423398	up	behavior(GO:0007610);metabolic process(GO:0008152);cellular process(GO:0009987);reproductive process(GO:0022414);multicellular organismal process(GO:0032501);developmental process(GO:0032502);response to stimulus(GO:0050896);multi-organism process(GO:0051704);biological regulation(GO:0065007)	cellular anatomical entity(GO:0110165)	catalytic activity(GO:0003824);binding(GO:0005488)	Translation, ribosomal structure and biogenesis(J)	Metabolic pathways(ko01100)	GO:0048265,response to pain;GO:0050668,positive regulation of homocysteine metabolic process;GO:0045963,negative regulation of dopamine metabolic process;GO:0007565,female pregnancy;GO:0048609,multicellular organismal reproductive process;GO:0014070,response to organic cyclic compound;GO:0042135,neurotransmitter catabolic process;GO:0008210,estrogen metabolic process;GO:0007612,learning;GO:001603…	GO:0070062,extracellular exosome;GO:0005829,cytosol;GO:0045211,postsynaptic membrane;GO:0030424,axon;GO:0005739,mitochondrion;GO:0016021,integral component of membrane;GO:0043197,dendritic spine;GO:0044297,cell body	GO:0005515,protein binding;GO:0016206,catechol O-methyltransferase activity;GO:0000287,magnesium ion binding
383	tr|Q3U2Z6|Q3U2Z6_MOUSE	Tripeptidyl aminopeptidase OS=Mus musculus OX=10090 GN=Tpp1 PE=2 SV=1	Tpp1	6.6	tr|Q3U2Z6|Q3U2Z6_MOUSE;tr|Q3TDY6|Q3TDY6_MOUSE;sp|O89023|TPP1_MOUSE;tr|Q8BNF3|Q8BNF3_MOUSE	tr|Q3U2Z6|Q3U2Z6_MOUSE;tr|Q3TDY6|Q3TDY6_MOUSE;sp|O89023|TPP1_MOUSE;tr|Q8BNF3|Q8BNF3_MOUSE	4	5	5	5	14.8	61.281	562	0	16.666	Treat_1;Treat_2;Ctrl_1;Ctrl_2	8846;13093;18193;22265;29336	True;True;True;True;True	9086;13451;18688;23178;30522	31026;31027;31028;31029;31030;31031;31032;31033;31034;47230;47231;65945;65946;80516;106521;106522;106523	31027;47231;65946;80516;106521	--	--	11433000	14769000	21347000	20825000	1.16449e+07	1.49378e+07	2.1165e+07	2.0489e+07	1.32914e+07	2328403.90	0.1752	2.0827e+07	478023.56	0.0229	1.591	0.00805956	0.0224806	up	metabolic process(GO:0008152);cellular process(GO:0009987);reproductive process(GO:0022414);multicellular organismal process(GO:0032501);developmental process(GO:0032502);response to stimulus(GO:0050896);localization(GO:0051179);biological regulation(GO:0065007)	protein-containing complex(GO:0032991);cellular anatomical entity(GO:0110165)	catalytic activity(GO:0003824);transporter activity(GO:0005215);binding(GO:0005488)	Posttranslational modification, protein turnover, chaperones(O)	--	GO:0070200,establishment of protein localization to telomere;GO:0006629,lipid metabolic process;GO:0007417,central nervous system development;GO:0007584,response to nutrient;GO:0009636,response to toxic substance;GO:0030163,protein catabolic process;GO:0036498,IRE1-mediated unfolded protein response;GO:0031848,protection from non-homologous end joining at telomere;GO:0050885,neuromuscular process…	GO:0042470,melanosome;GO:0005829,cytosol;GO:0070062,extracellular exosome;GO:0005739,mitochondrion;GO:0005654,nucleoplasm;GO:0043202,lysosomal lumen;GO:0005770,late endosome;GO:0070187,shelterin complex	GO:0044877,protein-containing complex binding;GO:0005215,transporter activity;GO:0008431,vitamin E binding;GO:0043325,phosphatidylinositol-3,4-bisphosphate binding;GO:0008240,tripeptidyl-peptidase activity;GO:0046872,metal ion binding;GO:0042277,peptide binding;GO:0005546,phosphatidylinositol-4,5-bisphosphate binding;GO:0042162,telomeric DNA binding;GO:0070182,DNA polymerase binding;GO:0004252,se…
393	tr|Q9MQW4|Q9MQW4_MOUSE	Cytochrome c oxidase subunit 3 OS=Mus musculus domesticus OX=10092 GN=COX3 PE=3 SV=1	COX3	7.3	tr|Q9MQW4|Q9MQW4_MOUSE;tr|Q7JCX7|Q7JCX7_MOUSE;tr|Q7JCA9|Q7JCA9_MOUSE;tr|Q5GA78|Q5GA78_MUSMM;tr|K7XK11|K7XK11_MOUSE;tr|G3EBA9|G3EBA9_MOUSE;tr|B9V188|B9V188_MOUSE;tr|A3R458|A3R458_MUSMC;tr|A3R3W7|A3R3W7_MOUSE;tr|A3E4B3|A3E4B3_MOUSE;tr|A0A141CM47|A0A141CM47_MOUSE;tr|A0A0F6PYW7|A0A0F6PYW7_MOUSE;tr|A0A075DCG2|A0A075DCG2_MOUSE;tr|A0A023J6D3|A0A023J6D3_MOUSE;tr|A0A023J699|A0A023J699_MOUSE;tr|A0A023J698|…	tr|Q9MQW4|Q9MQW4_MOUSE;tr|Q7JCX7|Q7JCX7_MOUSE;tr|Q7JCA9|Q7JCA9_MOUSE;tr|Q5GA78|Q5GA78_MUSMM;tr|K7XK11|K7XK11_MOUSE;tr|G3EBA9|G3EBA9_MOUSE;tr|B9V188|B9V188_MOUSE;tr|A3R458|A3R458_MUSMC;tr|A3R3W7|A3R3W7_MOUSE;tr|A3E4B3|A3E4B3_MOUSE;tr|A0A141CM47|A0A141CM47_MOUSE;tr|A0A0F6PYW7|A0A0F6PYW7_MOUSE;tr|A0A075DCG2|A0A075DCG2_MOUSE;tr|A0A023J6D3|A0A023J6D3_MOUSE;tr|A0A023J699|A0A023J699_MOUSE;tr|A0A023J698|…	20	1	1	1	5.4	29.922	261	0	2.9619	Treat_1;Treat_2;Ctrl_1;Ctrl_2	6131	True	6293	21661;21662;21663;21664	21664	--	--	10992000	13370000	3090800	0	1.11958e+07	1.35228e+07	3.06445e+06	0	1.23593e+07	1645469.50	0.1331	3.06445e+06	--	--	0.251	0.0430668	0.077481	down	metabolic process(GO:0008152);cellular process(GO:0009987);localization(GO:0051179)	protein-containing complex(GO:0032991);cellular anatomical entity(GO:0110165)	catalytic activity(GO:0003824);transporter activity(GO:0005215)	--	Oxidative phosphorylation(ko00190); Metabolic pathways(ko01100); Cardiac muscle contraction(ko04260); Thermogenesis(ko04714); Non-alcoholic fatty liver disease(ko04932); Alzheimer disease(ko05010); Parkinson disease(ko05012); Amyotrophic lateral sclerosis(ko05014); Huntington disease(ko05016); Prion disease(ko05020); Pathways of neurodegeneration - multiple diseases(ko05022); Chemical carcinogene…	GO:0008535,respiratory chain complex IV assembly;GO:0019646,aerobic electron transport chain;GO:1902600,proton transmembrane transport	GO:0045277,respiratory chain complex IV;GO:0016021,integral component of membrane;GO:0005743,mitochondrial inner membrane	GO:0004129,cytochrome-c oxidase activity
395	sp|P00920|CAH2_MOUSE	Carbonic anhydrase 2 OS=Mus musculus OX=10090 GN=Ca2 PE=1 SV=4	Ca2	7	sp|P00920|CAH2_MOUSE;tr|A0A0A6YX78|A0A0A6YX78_MOUSE	sp|P00920|CAH2_MOUSE;tr|A0A0A6YX78|A0A0A6YX78_MOUSE	2	13	13	13	58.1	29.032	260	0	207.77	Treat_1;Treat_2;Ctrl_1;Ctrl_2	3963;7008;9880;11704;11705;12583;16739;24027;24192;24193;26631;28874;30343	True;True;True;True;True;True;True;True;True;True;True;True;True	4068;7196;7197;10152;12023;12024;12926;17195;25053;25221;25222;27727;27728;30040;31550	14133;14134;14135;14136;24748;24749;24750;24751;24752;24753;24754;24755;24756;24757;24758;24759;34853;34854;34855;34856;34857;41863;41864;45177;45178;45179;45180;45181;45182;45183;45184;45185;45186;60825;60826;60827;60828;60829;86902;86903;86904;87511;87512;87513;87514;87515;87516;87517;87518;87519;87520;87521;87522;87523;87524;87525;96344;96345;96346;96347;96348;96349;96350;96351;96352;96353;963…	14133;24750;34857;41863;41864;45178;60828;86904;87514;87523;96352;104751;110104	93;94	222;240	126080000	126120000	85349000	83277000	1.28417e+08	1.27561e+08	8.46213e+07	8.19333e+07	1.27989e+08	605294.15	0.0047	8.32773e+07	1900680.92	0.0228	0.65	2.3624e-05	0.00108946	down	metabolic process(GO:0008152);cellular process(GO:0009987);developmental process(GO:0032502);response to stimulus(GO:0050896);localization(GO:0051179);biological regulation(GO:0065007)	cellular anatomical entity(GO:0110165)	catalytic activity(GO:0003824);binding(GO:0005488)	Inorganic ion transport and metabolism(P)	Metabolic pathways(ko01100); Proximal tubule bicarbonate reclamation(ko04964); Gastric acid secretion(ko04971); Pancreatic secretion(ko04972); Bile secretion(ko04976)	GO:0032230,positive regulation of synaptic transmission, GABAergic;GO:0015670,carbon dioxide transport;GO:0032849,positive regulation of cellular pH reduction;GO:2001225,regulation of chloride transport;GO:0045780,positive regulation of bone resorption;GO:0043627,response to estrogen;GO:0002009,morphogenesis of an epithelium;GO:0042475,odontogenesis of dentin-containing tooth;GO:0001822,kidney de…	GO:0005615,extracellular space;GO:0070062,extracellular exosome;GO:0045177,apical part of cell;GO:0005829,cytosol;GO:0005902,microvillus;GO:0005777,peroxisome;GO:0043209,myelin sheath;GO:0016323,basolateral plasma membrane;GO:0030424,axon	GO:0004760,serine-pyruvate transaminase activity;GO:0008270,zinc ion binding;GO:0004064,arylesterase activity;GO:0005515,protein binding;GO:0008453,alanine-glyoxylate transaminase activity;GO:0004089,carbonate dehydratase activity
409	sp|P05132|KAPCA_MOUSE	cAMP-dependent protein kinase catalytic subunit alpha OS=Mus musculus OX=10090 GN=Prkaca PE=1 SV=3	Prkaca	9.2	sp|P05132|KAPCA_MOUSE;tr|J9JDU9|J9JDU9_MOUSE	sp|P05132|KAPCA_MOUSE;tr|J9JDU9|J9JDU9_MOUSE	2	9	9	4	31.6	40.57	351	0	18.304	Treat_1;Treat_2;Ctrl_1;Ctrl_2	8426;8741;13109;15180;15896;20138;21674;26558;27554	True;True;True;True;True;True;True;True;True	8651;8978;13467;15593;16330;20755;22460;22461;27650;28676	29540;29541;30631;47278;47279;47280;47281;55321;55322;55323;57800;57801;57802;57803;72772;72773;72774;78320;78321;78322;78323;96083;96084;99706;99707;99708;99709	29541;30631;47278;55322;57800;72774;78323;96083;99708	--	--	8877700	10171000	5314400	6041800	9.04227e+06	1.02872e+07	5.26909e+06	5.94431e+06	9.66476e+06	880331.45	0.0911	5.6067e+06	477458.06	0.0852	0.583	0.00175128	0.00836926	down	immune system process(GO:0002376);metabolic process(GO:0008152);cellular process(GO:0009987);reproductive process(GO:0022414);multicellular organismal process(GO:0032501);developmental process(GO:0032502);response to stimulus(GO:0050896);biological regulation(GO:0065007)	protein-containing complex(GO:0032991);cellular anatomical entity(GO:0110165)	catalytic activity(GO:0003824);binding(GO:0005488)	Cell wall/membrane/envelope biogenesis(M);Posttranslational modification, protein turnover, chaperones(O);General function prediction only(R);Signal transduction mechanisms(T)	Endocrine resistance(ko01522); MAPK signaling pathway(ko04010); Ras signaling pathway(ko04014); Calcium signaling pathway(ko04020); cAMP signaling pathway(ko04024); Chemokine signaling pathway(ko04062); Oocyte meiosis(ko04114); Autophagy - animal(ko04140); Longevity regulating pathway(ko04211); Adrenergic signaling in cardiomyocytes(ko04261); Vascular smooth muscle contraction(ko04270); Wnt signa…	GO:0046777,protein autophosphorylation;GO:0070613,regulation of protein processing;GO:0045667,regulation of osteoblast differentiation;GO:0034351,negative regulation of glial cell apoptotic process;GO:0070555,response to interleukin-1;GO:0071374,cellular response to parathyroid hormone stimulus;GO:0031666,positive regulation of lipopolysaccharide-mediated signaling pathway;GO:0006094,gluconeogene…	GO:0070062,extracellular exosome;GO:0001669,acrosomal vesicle;GO:0097546,ciliary base;GO:0031588,nucleotide-activated protein kinase complex;GO:0043005,neuron projection;GO:0005783,endoplasmic reticulum;GO:0042585,germinal vesicle;GO:0031594,neuromuscular junction;GO:0005829,cytosol;GO:0097225,sperm midpiece;GO:0031966,mitochondrial membrane;GO:0005813,centrosome;GO:0044853,plasma membrane raft;G…	GO:0004712,protein serine/threonine/tyrosine kinase activity;GO:0044877,protein-containing complex binding;GO:0004698,calcium-dependent protein kinase C activity;GO:0034237,protein kinase A regulatory subunit binding;GO:0019901,protein kinase binding;GO:0008270,zinc ion binding;GO:0031267,small GTPase binding;GO:0004691,cAMP-dependent protein kinase activity;GO:0031625,ubiquitin protein ligase bi…
414	tr|Q61935|Q61935_MOUSE	Ventricular alkali myosin light chain (Fragment) OS=Mus musculus OX=10090 GN=Myl3 PE=2 SV=1	Myl3	4.5	tr|Q61935|Q61935_MOUSE;tr|A0A087WRZ7|A0A087WRZ7_MOUSE;tr|A0A0G2JDM3|A0A0G2JDM3_MOUSE;tr|Q545G5|Q545G5_MOUSE;tr|E9PWG4|E9PWG4_MOUSE;tr|Q6PCW9|Q6PCW9_MOUSE;tr|A0A0G2JDW2|A0A0G2JDW2_MOUSE;tr|Q545T7|Q545T7_MOUSE;sp|P05977|MYL1_MOUSE;sp|P09542|MYL3_MOUSE	tr|Q61935|Q61935_MOUSE;tr|A0A087WRZ7|A0A087WRZ7_MOUSE;tr|A0A0G2JDM3|A0A0G2JDM3_MOUSE;tr|Q545G5|Q545G5_MOUSE;tr|E9PWG4|E9PWG4_MOUSE;tr|Q6PCW9|Q6PCW9_MOUSE;tr|A0A0G2JDW2|A0A0G2JDW2_MOUSE;tr|Q545T7|Q545T7_MOUSE;sp|P05977|MYL1_MOUSE;sp|P09542|MYL3_MOUSE	10	2	2	2	27.1	6.5243	59	0	7.3335	Treat_1;Treat_2;Ctrl_1;Ctrl_2	6079;28249	True;True	6241;29392	21502;21503;102301;102302;102303;102304;102305;102306;102307;102308	21503;102301	--	--	9976500	9210200	5046800	5768500	1.01614e+07	9.31546e+06	5.00377e+06	5.67542e+06	9.73845e+06	598193.88	0.0614	5.3396e+06	474932.48	0.0889	0.549	0.000862109	0.00558655	down	cellular process(GO:0009987);multicellular organismal process(GO:0032501);developmental process(GO:0032502);biological regulation(GO:0065007)	protein-containing complex(GO:0032991);cellular anatomical entity(GO:0110165)	cytoskeletal motor activity(GO:0003774);structural molecule activity(GO:0005198);binding(GO:0005488)	--	Cardiac muscle contraction(ko04260); Adrenergic signaling in cardiomyocytes(ko04261); Apelin signaling pathway(ko04371); Hypertrophic cardiomyopathy(ko05410); Dilated cardiomyopathy(ko05414)	GO:0007519,skeletal muscle tissue development;GO:0055010,ventricular cardiac muscle tissue morphogenesis;GO:0006942,regulation of striated muscle contraction;GO:0032781,positive regulation of ATPase activity;GO:0030049,muscle filament sliding;GO:0060048,cardiac muscle contraction;GO:0002026,regulation of the force of heart contraction	GO:0005859,muscle myosin complex;GO:0031672,A band;GO:0031674,I band;GO:0005829,cytosol	GO:0003774,cytoskeletal motor activity;GO:0003785,actin monomer binding;GO:0008307,structural constituent of muscle;GO:0032038,myosin II heavy chain binding;GO:0005509,calcium ion binding
416	sp|P06745|G6PI_MOUSE	Glucose-6-phosphate isomerase OS=Mus musculus OX=10090 GN=Gpi PE=1 SV=4	Gpi	8.3	sp|P06745|G6PI_MOUSE;tr|B7ZWL9|B7ZWL9_MOUSE;tr|A0A0U1RP97|A0A0U1RP97_MOUSE;tr|A0A0U1RQ72|A0A0U1RQ72_MOUSE;tr|A0A0U1RQ18|A0A0U1RQ18_MOUSE;CON__Q3ZBD7	sp|P06745|G6PI_MOUSE;tr|B7ZWL9|B7ZWL9_MOUSE	6	30	30	10	61.1	62.766	558	0	323.31	Treat_1;Treat_2;Ctrl_1;Ctrl_2	220;2939;4700;5165;6577;6738;7610;7676;7788;8687;10175;11430;12352;13069;14498;17087;18102;19263;20222;20350;24175;24686;24729;26094;26095;26096;26473;27967;28265;30220	True;True;True;True;True;True;True;True;True;True;True;True;True;True;True;True;True;True;True;True;True;True;True;True;True;True;True;True;True;True	221;3019;4830;5305;5306;6747;6909;7811;7812;7880;7995;7996;8922;10453;11741;12689;13425;14897;17550;18595;19822;20842;20981;25204;25732;25776;27172;27173;27174;27564;29104;29409;31426	769;770;10648;10649;10650;10651;10652;10653;16793;16794;16795;18343;18344;23239;23240;23241;23242;23243;23862;23863;26677;26678;26679;26680;26681;26682;26683;26684;26685;26686;26687;26944;26945;26946;26947;26948;27264;27265;27266;27267;27268;27269;27270;27271;27272;27273;30379;30380;30381;30382;30383;30384;30385;30386;30387;36093;36094;40673;40674;40675;40676;40677;40678;44281;44282;44283;47135;4…	769;10652;16794;18344;23242;23862;26684;26948;27268;30386;36093;40677;44281;47140;52644;62123;65666;69736;73071;73585;87446;89241;89411;94311;94322;94328;95801;101322;102367;109680	118;119;120;121;122;123	67;119;166;357;401;437	163260000	168040000	109920000	105790000	1.66286e+08	1.69961e+08	1.08983e+08	1.04083e+08	1.68123e+08	2598222.66	0.0155	1.06533e+08	3464930.58	0.0325	0.634	7.29124e-05	0.00184164	down	immune system process(GO:0002376);behavior(GO:0007610);metabolic process(GO:0008152);cellular process(GO:0009987);multicellular organismal process(GO:0032501);developmental process(GO:0032502);response to stimulus(GO:0050896);biological regulation(GO:0065007)	cellular anatomical entity(GO:0110165)	catalytic activity(GO:0003824);binding(GO:0005488);molecular function regulator(GO:0098772)	Carbohydrate transport and metabolism(G)	Glycolysis / Gluconeogenesis(ko00010); Metabolic pathways(ko01100); Carbon metabolism(ko01200)	GO:0043524,negative regulation of neuron apoptotic process;GO:0007611,learning or memory;GO:0033574,response to testosterone;GO:0032570,response to progesterone;GO:0001525,angiogenesis;GO:0046185,aldehyde catabolic process;GO:0034101,erythrocyte homeostasis;GO:0019242,methylglyoxal biosynthetic process;GO:0051156,glucose 6-phosphate metabolic process;GO:0035902,response to immobilization stress;G…	GO:0043209,myelin sheath;GO:0060170,ciliary membrane;GO:0005654,nucleoplasm;GO:0005615,extracellular space;GO:0043005,neuron projection;GO:0070062,extracellular exosome;GO:0005829,cytosol	GO:0031625,ubiquitin protein ligase binding;GO:0005125,cytokine activity;GO:0016866,intramolecular transferase activity;GO:0048029,monosaccharide binding;GO:0008083,growth factor activity;GO:0004347,glucose-6-phosphate isomerase activity
436	tr|A0A077S2U6|A0A077S2U6_MOUSE	1,4-beta-N-acetylmuramidase C OS=Mus musculus OX=10090 GN=Lyz2 PE=1 SV=1	Lyz2	8.9	tr|A0A077S2U6|A0A077S2U6_MOUSE;sp|P08905|LYZ2_MOUSE;tr|A0A077S9N1|A0A077S9N1_MOUSE;sp|P17897|LYZ1_MOUSE	tr|A0A077S2U6|A0A077S2U6_MOUSE;sp|P08905|LYZ2_MOUSE;tr|A0A077S9N1|A0A077S9N1_MOUSE;sp|P17897|LYZ1_MOUSE	4	6	6	6	44.6	16.689	148	0	120	Treat_1;Treat_2;Ctrl_1;Ctrl_2	2710;2959;3096;4597;9518;31361	True;True;True;True;True;True	2784;3040;3178;4715;9776;32595	9799;10726;10727;10728;10729;10730;10731;10732;10733;11179;11180;11181;11182;16358;16359;16360;16361;33399;33400;33401;33402;113846;113847;113848;113849;113850	9799;10731;11181;16358;33399;113849	--	--	38794000	39044000	15615000	15145000	3.95131e+07	3.94902e+07	1.54819e+07	1.49006e+07	3.95017e+07	16367.65	0.0004	1.51912e+07	410992.87	0.0271	0.385	3.60477e-06	0.000726924	down	immune system process(GO:0002376);metabolic process(GO:0008152);cellular process(GO:0009987);multicellular organismal process(GO:0032501);biological process involved in interspecies interaction between organisms(GO:0044419);response to stimulus(GO:0050896);biological regulation(GO:0065007)	cellular anatomical entity(GO:0110165)	catalytic activity(GO:0003824);binding(GO:0005488)	--	Salivary secretion(ko04970)	GO:0019835,cytolysis;GO:0050830,defense response to Gram-positive bacterium;GO:0006954,inflammatory response;GO:0007586,digestion;GO:0050829,defense response to Gram-negative bacterium;GO:0001895,retina homeostasis;GO:0044267,cellular protein metabolic process;GO:0016998,cell wall macromolecule catabolic process	GO:0000137,Golgi cis cisterna;GO:0005615,extracellular space;GO:0030141,secretory granule;GO:0048237,rough endoplasmic reticulum lumen;GO:0070062,extracellular exosome;GO:0030140,trans-Golgi network transport vesicle;GO:0005902,microvillus	GO:0042802,identical protein binding;GO:0003796,lysozyme activity;GO:0046872,metal ion binding
462	tr|Q920X8|Q920X8_MOUSE	Monocyte differentiation antigen CD14 (Fragment) OS=Mus musculus OX=10090 GN=CD14 PE=4 SV=1	CD14	4.9	tr|Q920X8|Q920X8_MOUSE;tr|Q91VD3|Q91VD3_MOUSE;tr|Q91VC2|Q91VC2_MOUSE;tr|Q91V69|Q91V69_MOUSE;tr|Q4FJP7|Q4FJP7_MOUSE;tr|Q3U6A3|Q3U6A3_MOUSE;sp|P10810|CD14_MOUSE;tr|Q920X7|Q920X7_MOUSE;tr|Q920X9|Q920X9_MOUSE;tr|Q3UE54|Q3UE54_MOUSE;tr|Q3UB18|Q3UB18_MOUSE;tr|Q3TE16|Q3TE16_MOUSE	tr|Q920X8|Q920X8_MOUSE;tr|Q91VD3|Q91VD3_MOUSE;tr|Q91VC2|Q91VC2_MOUSE;tr|Q91V69|Q91V69_MOUSE;tr|Q4FJP7|Q4FJP7_MOUSE;tr|Q3U6A3|Q3U6A3_MOUSE;sp|P10810|CD14_MOUSE;tr|Q920X7|Q920X7_MOUSE;tr|Q920X9|Q920X9_MOUSE;tr|Q3UE54|Q3UE54_MOUSE;tr|Q3UB18|Q3UB18_MOUSE	12	9	9	9	32	38.169	356	0	37.651	Treat_1;Treat_2;Ctrl_1;Ctrl_2	8744;10470;13009;18382;19478;23134;24355;28331;29544	True;True;True;True;True;True;True;True;True	8981;10759;13362;18880;20078;24127;25384;29478;30733	30640;37165;37166;46878;66591;66592;70396;83698;83699;83700;83701;83702;83703;83704;88070;88071;88072;102615;102616;102617;107186;107187	30640;37165;46878;66591;70396;83702;88070;102615;107186	--	--	10463000	11176000	5729600	6048700	1.0657e+07	1.13037e+07	5.68075e+06	5.9511e+06	1.09803e+07	457339.64	0.0417	5.81592e+06	191170.83	0.0329	0.53	8.32998e-05	0.00191368	down	cellular process(GO:0009987);response to stimulus(GO:0050896);localization(GO:0051179);biological regulation(GO:0065007)	protein-containing complex(GO:0032991);cellular anatomical entity(GO:0110165)	binding(GO:0005488);molecular transducer activity(GO:0060089)	--	MAPK signaling pathway(ko04010); NF-kappa B signaling pathway(ko04064); Phagosome(ko04145); Toll-like receptor signaling pathway(ko04620); Salmonella infection(ko05132); Pertussis(ko05133); Amoebiasis(ko05146); Tuberculosis(ko05152); Transcriptional misregulation in cancer(ko05202); Acute myeloid leukemia(ko05221); Lipid and atherosclerosis(ko05417)	GO:0034142,toll-like receptor 4 signaling pathway;GO:0032729,positive regulation of interferon-gamma production;GO:0035666,TRIF-dependent toll-like receptor signaling pathway;GO:0038123,toll-like receptor TLR1:TLR2 signaling pathway;GO:0071223,cellular response to lipoteichoic acid;GO:0002755,MyD88-dependent toll-like receptor signaling pathway;GO:0006954,inflammatory response;GO:0038124,toll-lik…	GO:0045121,membrane raft;GO:0070062,extracellular exosome;GO:0005794,Golgi apparatus;GO:0031362,anchored component of external side of plasma membrane;GO:0046696,lipopolysaccharide receptor complex;GO:0005615,extracellular space;GO:0010008,endosome membrane	GO:0001530,lipopolysaccharide binding;GO:0005515,protein binding;GO:0070891,lipoteichoic acid binding;GO:0001847,opsonin receptor activity;GO:0016019,peptidoglycan immune receptor activity
465	tr|Q8C1Y3|Q8C1Y3_MOUSE	H15 domain-containing protein OS=Mus musculus OX=10090 GN=H1f0 PE=2 SV=1	H1f0	11	tr|Q8C1Y3|Q8C1Y3_MOUSE;tr|Q3U4Y0|Q3U4Y0_MOUSE;sp|P10922|H10_MOUSE	tr|Q8C1Y3|Q8C1Y3_MOUSE;tr|Q3U4Y0|Q3U4Y0_MOUSE;sp|P10922|H10_MOUSE	3	5	5	5	29.6	19.253	179	0	11.53	Treat_1;Treat_2;Ctrl_1;Ctrl_2	11014;18901;25963;28417;31167	True;True;True;True;True	11313;19413;27038;29565;32400	39026;39027;39028;68496;68497;68498;68499;93816;93817;102951;102952;102953;102954;113089;113090;113091	39028;68499;93817;102953;113090	--	--	4460100	5021100	17900000	21003000	4.54278e+06	5.07849e+06	1.77474e+07	2.06641e+07	4.81063e+06	378803.35	0.0787	1.92057e+07	2062452.62	0.1074	4.005	0.000133715	0.0024253	up	metabolic process(GO:0008152);cellular process(GO:0009987)	protein-containing complex(GO:0032991);cellular anatomical entity(GO:0110165)	binding(GO:0005488)	--	--	GO:0030261,chromosome condensation;GO:0006309,apoptotic DNA fragmentation;GO:0006334,nucleosome assembly	GO:0005794,Golgi apparatus;GO:0000791,euchromatin;GO:0015629,actin cytoskeleton;GO:0005730,nucleolus;GO:0000786,nucleosome;GO:0005654,nucleoplasm	GO:0005515,protein binding;GO:0031490,chromatin DNA binding;GO:0003723,RNA binding
467	sp|P11031|TCP4_MOUSE	Activated RNA polymerase II transcriptional coactivator p15 OS=Mus musculus OX=10090 GN=Sub1 PE=1 SV=3	Sub1	10.3	sp|P11031|TCP4_MOUSE	sp|P11031|TCP4_MOUSE	1	5	5	5	48.8	14.427	127	0	37.843	Treat_1;Treat_2;Ctrl_1;Ctrl_2	3835;6840;7088;10102;21302	True;True;True;True;True	3938;7012;7278;10378;22003	13698;13699;13700;24207;25045;25046;25047;25048;25049;25050;25051;35799;35800;76978;76979	13700;24207;25047;35800;76978	--	--	30927000	25029000	50475000	55350000	3.15003e+07	2.53151e+07	5.00446e+07	5.44569e+07	2.84077e+07	4373630.18	0.1539	5.22508e+07	3119960.67	0.0597	1.861	0.00281215	0.0113278	up	cellular process(GO:0009987);biological regulation(GO:0065007)	protein-containing complex(GO:0032991);cellular anatomical entity(GO:0110165)	binding(GO:0005488);transcription regulator activity(GO:0140110)	--	--	GO:0060395,SMAD protein signal transduction;GO:0060261,positive regulation of transcription initiation from RNA polymerase II promoter	GO:0005730,nucleolus;GO:0005667,transcription regulator complex;GO:0070062,extracellular exosome	GO:0001228,DNA-binding transcription activator activity, RNA polymerase II-specific;GO:0003697,single-stranded DNA binding;GO:0003723,RNA binding;GO:0003713,transcription coactivator activity;GO:0005515,protein binding
470	tr|Q8VH34|Q8VH34_MOUSE	LAMP-1 OS=Mus musculus OX=10090 GN=Lamp1 PE=2 SV=1	Lamp1	8.5	tr|Q8VH34|Q8VH34_MOUSE;tr|Q3TX84|Q3TX84_MOUSE;tr|Q3TA96|Q3TA96_MOUSE;sp|P11438|LAMP1_MOUSE;tr|Q9DC13|Q9DC13_MOUSE;tr|Q922T9|Q922T9_MOUSE	tr|Q8VH34|Q8VH34_MOUSE;tr|Q3TX84|Q3TX84_MOUSE;tr|Q3TA96|Q3TA96_MOUSE;sp|P11438|LAMP1_MOUSE;tr|Q9DC13|Q9DC13_MOUSE;tr|Q922T9|Q922T9_MOUSE	6	3	3	3	8.4	43.879	406	0	10.488	Treat_1;Treat_2;Ctrl_1;Ctrl_2	1805;3458;6385	True;True;True	1849;3548;6553	6467;6468;6469;6470;12400;12401;12402;12403;12404;12405;12406;22593;22594	6469;12400;22594	--	--	67997000	67518000	34330000	38488000	6.92575e+07	6.82897e+07	3.40373e+07	3.7867e+07	6.87736e+07	684365.82	0.0100	3.59521e+07	2708010.00	0.0753	0.523	0.000248817	0.00325584	down	cellular process(GO:0009987);viral process(GO:0016032);reproductive process(GO:0022414);developmental process(GO:0032502);localization(GO:0051179);biological regulation(GO:0065007)	cellular anatomical entity(GO:0110165)	binding(GO:0005488)	--	Autophagy - animal(ko04140); Lysosome(ko04142); Phagosome(ko04145); Tuberculosis(ko05152)	GO:0008626,granzyme-mediated apoptotic signaling pathway;GO:0048102,autophagic cell death;GO:0050821,protein stabilization;GO:0072594,establishment of protein localization to organelle;GO:1902513,regulation of organelle transport along microtubule;GO:0007283,spermatogenesis;GO:0043323,positive regulation of natural killer cell degranulation;GO:0090160,Golgi to lysosome transport;GO:0016032,viral …	GO:0005887,integral component of plasma membrane;GO:0070062,extracellular exosome;GO:0010008,endosome membrane;GO:0043025,neuronal cell body;GO:0008021,synaptic vesicle;GO:0042383,sarcolemma;GO:0061474,phagolysosome membrane;GO:0042470,melanosome;GO:0005829,cytosol;GO:0005771,multivesicular body;GO:0030425,dendrite;GO:0044194,cytolytic granule;GO:0009897,external side of plasma membrane;GO:004847…	GO:0019904,protein domain specific binding;GO:0019899,enzyme binding
473	tr|A2AE15|A2AE15_MOUSE	Complement factor properdin OS=Mus musculus OX=10090 GN=Cfp PE=2 SV=1	Cfp	7.9	tr|A2AE15|A2AE15_MOUSE;sp|P11680|PROP_MOUSE	tr|A2AE15|A2AE15_MOUSE;sp|P11680|PROP_MOUSE	2	8	8	8	26.9	50.327	464	0	33.329	Treat_1;Treat_2;Ctrl_1;Ctrl_2	3295;11462;15616;19390;21039;23418;23428;28070	True;True;True;True;True;True;True;True	3383;11773;16043;19980;21689;24419;24430;29208	11851;11852;11853;11854;40828;56841;56842;70096;75886;84718;84749;84750;101680;101681;101682;101683	11851;40828;56842;70096;75886;84718;84750;101683	181	328	14262000	12541000	7259100	7567100	1.45264e+07	1.26843e+07	7.1972e+06	7.445e+06	1.36054e+07	1302540.59	0.0957	7.3211e+06	175219.65	0.0239	0.54	0.000605421	0.00470121	down	immune system process(GO:0002376);metabolic process(GO:0008152);cellular process(GO:0009987);biological process involved in interspecies interaction between organisms(GO:0044419);response to stimulus(GO:0050896);biological regulation(GO:0065007)	cellular anatomical entity(GO:0110165)	--	--	Herpes simplex virus 1 infection(ko05168)	GO:0006957,complement activation, alternative pathway;GO:0030449,regulation of complement activation;GO:0042742,defense response to bacterium;GO:0036066,protein O-linked fucosylation	GO:0005615,extracellular space;GO:0031012,extracellular matrix;GO:0005788,endoplasmic reticulum lumen	--
481	sp|P12815|PDCD6_MOUSE	Programmed cell death protein 6 OS=Mus musculus OX=10090 GN=Pdcd6 PE=1 SV=2	Pdcd6	5	sp|P12815|PDCD6_MOUSE;tr|Q8C5M4|Q8C5M4_MOUSE;tr|Q3UGE5|Q3UGE5_MOUSE	sp|P12815|PDCD6_MOUSE;tr|Q8C5M4|Q8C5M4_MOUSE;tr|Q3UGE5|Q3UGE5_MOUSE	3	8	8	8	57.1	21.867	191	0	59.795	Treat_1;Treat_2;Ctrl_1;Ctrl_2	395;1195;18167;18436;21001;21251;23992;30825	True;True;True;True;True;True;True;True	402;1223;18662;18938;21650;21936;25017;32047	1408;1409;1410;4254;65869;65870;65871;65872;65873;65874;65875;65876;66770;66771;66772;75745;75746;75747;76706;76707;76708;86763;86764;86765;111841;111842;111843;111844	1409;4254;65876;66770;75747;76706;86765;111843	--	--	9892800	10085000	16286000	15665000	1.00762e+07	1.02003e+07	1.61471e+07	1.54122e+07	1.01382e+07	87771.15	0.0087	1.57797e+07	519649.68	0.0329	1.557	6.85554e-05	0.0018066	up	cellular process(GO:0009987);response to stimulus(GO:0050896);localization(GO:0051179);biological regulation(GO:0065007)	cellular anatomical entity(GO:0110165)	catalytic activity(GO:0003824);binding(GO:0005488);molecular adaptor activity(GO:0060090)	--	--	GO:0010595,positive regulation of endothelial cell migration;GO:0045766,positive regulation of angiogenesis;GO:0051898,negative regulation of protein kinase B signaling;GO:0001938,positive regulation of endothelial cell proliferation;GO:0030948,negative regulation of vascular endothelial growth factor receptor signaling pathway;GO:0006886,intracellular protein transport;GO:0006919,activation of c…	GO:0070971,endoplasmic reticulum exit site;GO:0070062,extracellular exosome;GO:0005789,endoplasmic reticulum membrane;GO:0031965,nuclear membrane;GO:0005768,endosome	GO:0060090,molecular adaptor activity;GO:0005509,calcium ion binding;GO:0042803,protein homodimerization activity;GO:0043495,protein-membrane adaptor activity;GO:0048306,calcium-dependent protein binding;GO:0004198,calcium-dependent cysteine-type endopeptidase activity
482	tr|Q6P1A9|Q6P1A9_MOUSE	60S ribosomal protein L7a OS=Mus musculus OX=10090 GN=Rpl7a PE=2 SV=1	Rpl7a	11.3	tr|Q6P1A9|Q6P1A9_MOUSE;tr|Q5EBG5|Q5EBG5_MOUSE;tr|Q58ET1|Q58ET1_MOUSE;sp|P12970|RL7A_MOUSE;tr|Q80UT7|Q80UT7_MOUSE;tr|Q8CDE3|Q8CDE3_MOUSE;tr|V9GX35|V9GX35_MOUSE	tr|Q6P1A9|Q6P1A9_MOUSE;tr|Q5EBG5|Q5EBG5_MOUSE;tr|Q58ET1|Q58ET1_MOUSE;sp|P12970|RL7A_MOUSE;tr|Q80UT7|Q80UT7_MOUSE	7	17	17	17	47.7	30.024	266	0	52.666	Treat_1;Treat_2;Ctrl_1;Ctrl_2	1196;1197;11943;14779;15090;15170;16353;16910;19728;22352;25777;25778;26834;26835;27781;29434;30109	True;True;True;True;True;True;True;True;True;True;True;True;True;True;True;True;True	1224;1225;12270;15187;15503;15583;16795;17370;20337;23277;26847;26848;27941;27942;28911;30622;31313	4255;4256;4257;4258;4259;4260;4261;4262;4263;4264;4265;42756;42757;42758;42759;53709;54992;55292;55293;59407;61522;61523;61524;61525;61526;61527;61528;71320;71321;71322;71323;71324;71325;71326;71327;80850;80851;80852;80853;93136;93137;93138;93139;93140;93141;93142;93143;93144;93145;93146;93147;97070;97071;97072;97073;97074;97075;97076;100527;100528;100529;100530;106832;106833;106834;106835;109268…	4258;4264;42757;53709;54992;55293;59407;61522;71327;80853;93140;93142;97072;97076;100530;106835;109268	--	--	30330000	26876000	61512000	61409000	3.08922e+07	2.71832e+07	6.09875e+07	6.04181e+07	2.90377e+07	2622709.80	0.0903	6.07028e+07	402621.66	0.0066	2.099	0.000275271	0.00330729	up	metabolic process(GO:0008152);cellular process(GO:0009987);viral process(GO:0016032);biological adhesion(GO:0022610);response to stimulus(GO:0050896);localization(GO:0051179);biological regulation(GO:0065007)	protein-containing complex(GO:0032991);cellular anatomical entity(GO:0110165)	structural molecule activity(GO:0005198);binding(GO:0005488)	Translation, ribosomal structure and biogenesis(J)	Ribosome(ko03010); Coronavirus disease - COVID-19(ko05171)	GO:0006614,SRP-dependent cotranslational protein targeting to membrane;GO:0006413,translational initiation;GO:0019083,viral transcription;GO:0000470,maturation of LSU-rRNA;GO:1904401,cellular response to Thyroid stimulating hormone;GO:0098609,cell-cell adhesion;GO:0000184,nuclear-transcribed mRNA catabolic process, nonsense-mediated decay	GO:0005730,nucleolus;GO:0042788,polysomal ribosome;GO:0005925,focal adhesion;GO:0070062,extracellular exosome;GO:0016020,membrane;GO:0022625,cytosolic large ribosomal subunit;GO:0005912,adherens junction	GO:0098641,cadherin binding involved in cell-cell adhesion;GO:0003735,structural constituent of ribosome;GO:0003723,RNA binding
488	sp|P14115|RL27A_MOUSE	60S ribosomal protein L27a OS=Mus musculus OX=10090 GN=Rpl27a PE=1 SV=5	Rpl27a	11.7	sp|P14115|RL27A_MOUSE	sp|P14115|RL27A_MOUSE	1	8	8	8	33.1	16.605	148	0	50.519	Treat_1;Treat_2;Ctrl_1;Ctrl_2	13225;18981;20023;20443;20444;22957;26217;30746	True;True;True;True;True;True;True;True	13593;19493;20636;21076;21077;23945;27301;31967	47673;47674;47675;47676;47677;47678;47679;47680;68756;68757;68758;68759;68760;68761;68762;68763;72346;73856;73857;73858;73859;73860;73861;73862;73863;73864;73865;73866;73867;83072;83073;83074;83075;83076;83077;83078;83079;94847;94848;94849;94850;94851;94852;94853;94854;94855;111552;111553;111554;111555	47674;68761;72346;73857;73867;83078;94853;111554	--	--	100030000	112480000	191240000	189550000	1.01884e+08	1.13766e+08	1.89609e+08	1.86492e+08	1.07825e+08	8401391.02	0.0779	1.8805e+08	2205745.61	0.0117	1.749	0.000418435	0.00389575	up	metabolic process(GO:0008152);cellular process(GO:0009987);viral process(GO:0016032);localization(GO:0051179);biological regulation(GO:0065007)	protein-containing complex(GO:0032991);cellular anatomical entity(GO:0110165)	structural molecule activity(GO:0005198);binding(GO:0005488)	Translation, ribosomal structure and biogenesis(J)	Ribosome(ko03010); Coronavirus disease - COVID-19(ko05171)	GO:0019083,viral transcription;GO:0006413,translational initiation;GO:0006614,SRP-dependent cotranslational protein targeting to membrane;GO:0006364,rRNA processing;GO:0000184,nuclear-transcribed mRNA catabolic process, nonsense-mediated decay	GO:0022625,cytosolic large ribosomal subunit;GO:0016020,membrane	GO:0003723,RNA binding;GO:0003735,structural constituent of ribosome;GO:0005515,protein binding
490	tr|Q5M9N8|Q5M9N8_MOUSE	Ribosomal protein L7 OS=Mus musculus OX=10090 GN=Rpl7 PE=1 SV=1	Rpl7	11.5	tr|Q5M9N8|Q5M9N8_MOUSE;tr|Q3UBI6|Q3UBI6_MOUSE;sp|P14148|RL7_MOUSE;tr|Q3TK73|Q3TK73_MOUSE;tr|F6XI62|F6XI62_MOUSE	tr|Q5M9N8|Q5M9N8_MOUSE;tr|Q3UBI6|Q3UBI6_MOUSE;sp|P14148|RL7_MOUSE;tr|Q3TK73|Q3TK73_MOUSE;tr|F6XI62|F6XI62_MOUSE	5	8	8	8	25.6	31.419	270	0	35.305	Treat_1;Treat_2;Ctrl_1;Ctrl_2	5511;8419;12047;21687;25411;25412;27249;27834	True;True;True;True;True;True;True;True	5661;8644;12377;22479;26470;26471;28363;28965	19538;19539;19540;29520;29521;29522;43143;43144;43145;78380;78381;78382;78383;91777;91778;91779;91780;98539;98540;98541;98542;98543;98544;98545;98546;98547;98548;98549;100707;100708	19538;29522;43144;78383;91777;91779;98545;100708	--	--	10896000	14243000	41579000	34572000	1.1098e+07	1.44058e+07	4.12245e+07	3.40142e+07	1.27519e+07	2338970.79	0.1834	3.76193e+07	5098453.47	0.1355	3.001	0.00137505	0.00712505	up	metabolic process(GO:0008152);cellular process(GO:0009987);viral process(GO:0016032);localization(GO:0051179);biological regulation(GO:0065007)	protein-containing complex(GO:0032991);cellular anatomical entity(GO:0110165)	structural molecule activity(GO:0005198);binding(GO:0005488)	--	Ribosome(ko03010); Coronavirus disease - COVID-19(ko05171)	GO:0006614,SRP-dependent cotranslational protein targeting to membrane;GO:0006413,translational initiation;GO:0019083,viral transcription;GO:0000463,maturation of LSU-rRNA from tricistronic rRNA transcript (SSU-rRNA, 5.8S rRNA, LSU-rRNA);GO:0000184,nuclear-transcribed mRNA catabolic process, nonsense-mediated decay;GO:0002181,cytoplasmic translation	GO:0005925,focal adhesion;GO:0070062,extracellular exosome;GO:0016020,membrane;GO:0005730,nucleolus;GO:0005844,polysome;GO:0031672,A band;GO:0022625,cytosolic large ribosomal subunit	GO:0008097,5S rRNA binding;GO:0042803,protein homodimerization activity;GO:0003677,DNA binding;GO:0003729,mRNA binding;GO:0003735,structural constituent of ribosome
501	tr|Q5NC81|Q5NC81_MOUSE	Nucleoside diphosphate kinase OS=Mus musculus OX=10090 GN=Nme1 PE=1 SV=1	Nme1	7.5	tr|Q5NC81|Q5NC81_MOUSE;sp|P15532|NDKA_MOUSE;tr|Q5NC80|Q5NC80_MOUSE;tr|Q5NC79|Q5NC79_MOUSE	tr|Q5NC81|Q5NC81_MOUSE;sp|P15532|NDKA_MOUSE;tr|Q5NC80|Q5NC80_MOUSE;tr|Q5NC79|Q5NC79_MOUSE	4	14	4	4	25	17.208	152	0	65.868	Treat_1;Treat_2;Ctrl_1;Ctrl_2	4863;6215;6356;8577;8578;9468;10394;10395;19921;23241;23390;26046;29232;31009	False;False;True;False;False;False;False;False;True;True;True;False;False;False	4998;6379;6521;8807;8808;9726;10676;10677;20532;24240;24391;27123;30408;30409;32235;32236	17323;17324;17325;17326;17327;17328;17329;17330;21986;22472;22473;22474;22475;29998;29999;30000;30001;30002;30003;30004;30005;30006;33231;33232;33233;33234;33235;33236;33237;33238;33239;33240;36877;36878;36879;36880;36881;36882;36883;36884;36885;36886;36887;71969;71970;71971;71972;84089;84090;84091;84092;84093;84094;84095;84096;84614;84615;84616;84617;94146;94147;94148;94149;94150;94151;94152;941…	17327;21986;22474;29999;30003;33234;36880;36885;71972;84096;84614;94147;106052;112515	204;205	68;90	40843000	42156000	77967000	75306000	4.16001e+07	4.26378e+07	7.73022e+07	7.40909e+07	4.2119e+07	733755.56	0.0174	7.56966e+07	2270731.56	0.0300	1.797	3.06737e-05	0.00127631	up	metabolic process(GO:0008152);cellular process(GO:0009987);developmental process(GO:0032502);response to stimulus(GO:0050896);localization(GO:0051179);biological regulation(GO:0065007)	cellular anatomical entity(GO:0110165)	catalytic activity(GO:0003824);binding(GO:0005488)	Nucleotide transport and metabolism(F)	Purine metabolism(ko00230); Pyrimidine metabolism(ko00240); Metabolic pathways(ko01100); Biosynthesis of cofactors(ko01240)	GO:0021766,hippocampus development;GO:0051591,response to cAMP;GO:0071333,cellular response to glucose stimulus;GO:0006241,CTP biosynthetic process;GO:0033574,response to testosterone;GO:0002762,negative regulation of myeloid leukocyte differentiation;GO:0007595,lactation;GO:0015949,nucleobase-containing small molecule interconversion;GO:0006165,nucleoside diphosphate phosphorylation;GO:0042981,r…	GO:0005634,nucleus;GO:0048471,perinuclear region of cytoplasm;GO:0032587,ruffle membrane;GO:0005813,centrosome;GO:0005882,intermediate filament;GO:0043209,myelin sheath;GO:0070062,extracellular exosome;GO:0005741,mitochondrial outer membrane;GO:0005829,cytosol	GO:0043024,ribosomal small subunit binding;GO:0019901,protein kinase binding;GO:0042802,identical protein binding;GO:0000287,magnesium ion binding;GO:0043015,gamma-tubulin binding;GO:0005524,ATP binding;GO:0019215,intermediate filament binding;GO:0003723,RNA binding;GO:0003697,single-stranded DNA binding;GO:0005525,GTP binding;GO:0000977,RNA polymerase II transcription regulatory region sequence-…
503	tr|Q5SZA3|Q5SZA3_MOUSE	Histone cluster 1, H1c OS=Mus musculus OX=10090 GN=H1f2 PE=1 SV=1	H1f2	11.8	tr|Q5SZA3|Q5SZA3_MOUSE;sp|P15864|H12_MOUSE;sp|Q07133|H1T_MOUSE;tr|I7HFT9|I7HFT9_MOUSE;tr|Q3UXH2|Q3UXH2_MOUSE	tr|Q5SZA3|Q5SZA3_MOUSE;sp|P15864|H12_MOUSE	5	10	10	2	30.7	21.266	212	0	37.748	Treat_1;Treat_2;Ctrl_1;Ctrl_2	1492;1493;2445;10080;14118;14140;23548;23549;23998;23999	True;True;True;True;True;True;True;True;True;True	1532;1533;2513;10355;14510;14534;24555;24556;24557;25023;25024	5392;5393;5394;5395;5396;5397;5398;5399;5400;8867;8868;8869;8870;8871;8872;8873;8874;35694;35695;35696;35697;51067;51068;51069;51070;51071;51143;51144;51145;51146;51147;51148;51149;51150;51151;51152;51153;51154;51155;51156;51157;51158;85249;85250;85251;85252;85253;85254;85255;85256;85257;85258;85259;85260;86775;86776;86777;86778;86779;86780;86781;86782;86783	5396;5399;8869;35697;51068;51156;85251;85259;86779;86782	--	--	80184000	79949000	296440000	296510000	8.16704e+07	8.08627e+07	2.93912e+08	2.91726e+08	8.12666e+07	571116.91	0.0070	2.92819e+08	1546432.84	0.0053	3.604	4.90502e-08	0.000135722	up	metabolic process(GO:0008152);cellular process(GO:0009987);biological regulation(GO:0065007)	protein-containing complex(GO:0032991);cellular anatomical entity(GO:0110165)	binding(GO:0005488)	--	--	GO:0006334,nucleosome assembly;GO:0098532,histone H3-K27 trimethylation;GO:0080182,histone H3-K4 trimethylation;GO:0000122,negative regulation of transcription by RNA polymerase II;GO:0016584,nucleosome positioning	GO:0000791,euchromatin;GO:0035327,transcriptionally active chromatin;GO:0070062,extracellular exosome;GO:0000786,nucleosome;GO:0000792,heterochromatin	GO:0005515,protein binding;GO:0031490,chromatin DNA binding;GO:0003723,RNA binding
526	tr|Q3U2J2|Q3U2J2_MOUSE	Glucose transporter type 1, erythrocyte/brain OS=Mus musculus OX=10090 GN=Slc2a1 PE=2 SV=1	Slc2a1	9.1	tr|Q3U2J2|Q3U2J2_MOUSE;tr|Q3TD17|Q3TD17_MOUSE;sp|P17809|GTR1_MOUSE;tr|Q8BTM5|Q8BTM5_MOUSE	tr|Q3U2J2|Q3U2J2_MOUSE;tr|Q3TD17|Q3TD17_MOUSE;sp|P17809|GTR1_MOUSE;tr|Q8BTM5|Q8BTM5_MOUSE	4	6	6	6	10.2	54.07	492	0	20.308	Treat_1;Treat_2;Ctrl_1;Ctrl_2	4572;8553;15155;26025;26868;29864	True;True;True;True;True;True	4690;8783;15568;27102;27975;31059	16265;16266;29921;29922;29923;29924;55249;55250;55251;55252;94077;94078;94079;97182;97183;97184;97185;108337;108338;108339;108340	16265;29922;55251;94077;97183;108340	--	--	13972000	13964000	8852500	8727600	1.4231e+07	1.41236e+07	8.77702e+06	8.58678e+06	1.41773e+07	76044.56	0.0054	8.6819e+06	134520.63	0.0155	0.612	5.65231e-06	0.000781997	down	metabolic process(GO:0008152);cellular process(GO:0009987);response to stimulus(GO:0050896);localization(GO:0051179);biological regulation(GO:0065007)	cellular anatomical entity(GO:0110165)	transporter activity(GO:0005215);binding(GO:0005488)	Amino acid transport and metabolism(E);Carbohydrate transport and metabolism(G);Inorganic ion transport and metabolism(P);General function prediction only(R)	HIF-1 signaling pathway(ko04066); Insulin secretion(ko04911); Thyroid hormone signaling pathway(ko04919); Glucagon signaling pathway(ko04922); Bile secretion(ko04976); Human T-cell leukemia virus 1 infection(ko05166); Pathways in cancer(ko05200); Renal cell carcinoma(ko05211); Central carbon metabolism in cancer(ko05230); Diabetic cardiomyopathy(ko05415)	GO:1902600,proton transmembrane transport;GO:0005989,lactose biosynthetic process;GO:0042149,cellular response to glucose starvation;GO:0046323,glucose import;GO:0065003,protein-containing complex assembly;GO:0042908,xenobiotic transport;GO:0019852,L-ascorbic acid metabolic process;GO:1904659,glucose transmembrane transport;GO:0050796,regulation of insulin secretion;GO:0006970,response to osmotic…	GO:0042470,melanosome;GO:0005829,cytosol;GO:0005887,integral component of plasma membrane;GO:0030864,cortical actin cytoskeleton;GO:0000139,Golgi membrane;GO:0070062,extracellular exosome;GO:0001939,female pronucleus;GO:0016323,basolateral plasma membrane;GO:0072562,blood microparticle;GO:0005911,cell-cell junction;GO:0016324,apical plasma membrane;GO:0030496,midbody;GO:0005901,caveola	GO:0019900,kinase binding;GO:0033300,dehydroascorbic acid transmembrane transporter activity;GO:0005351,carbohydrate:proton symporter activity;GO:0042910,xenobiotic transmembrane transporter activity;GO:0043621,protein self-association;GO:0042802,identical protein binding;GO:0055056,D-glucose transmembrane transporter activity
539	sp|P19253|RL13A_MOUSE	60S ribosomal protein L13a OS=Mus musculus OX=10090 GN=Rpl13a PE=1 SV=4	Rpl13a	11.6	sp|P19253|RL13A_MOUSE;tr|Q5M9M0|Q5M9M0_MOUSE;tr|A0A1B0GS68|A0A1B0GS68_MOUSE;tr|A0A1B0GTA1|A0A1B0GTA1_MOUSE;tr|A0A1B0GSQ6|A0A1B0GSQ6_MOUSE;tr|Q3TDS9|Q3TDS9_MOUSE;tr|A0A1B0GSB2|A0A1B0GSB2_MOUSE;tr|A0A1B0GQW6|A0A1B0GQW6_MOUSE;tr|A0A1B0GT00|A0A1B0GT00_MOUSE;tr|A0A1B0GSF0|A0A1B0GSF0_MOUSE;tr|A0A1B0GSC2|A0A1B0GSC2_MOUSE;tr|A0A1B0GRH1|A0A1B0GRH1_MOUSE;tr|A0A1B0GSJ2|A0A1B0GSJ2_MOUSE;tr|A0A1B0GSL5|A0A1B0G…	sp|P19253|RL13A_MOUSE;tr|Q5M9M0|Q5M9M0_MOUSE;tr|A0A1B0GS68|A0A1B0GS68_MOUSE;tr|A0A1B0GTA1|A0A1B0GTA1_MOUSE;tr|A0A1B0GSQ6|A0A1B0GSQ6_MOUSE;tr|Q3TDS9|Q3TDS9_MOUSE;tr|A0A1B0GSB2|A0A1B0GSB2_MOUSE	18	11	11	11	43.8	23.464	203	0	56.507	Treat_1;Treat_2;Ctrl_1;Ctrl_2	706;3242;9002;14298;15350;19433;22807;28853;28854;30867;31100	True;True;True;True;True;True;True;True;True;True;True	719;720;3327;9245;14694;15769;20031;23791;30019;30020;32089;32333	2536;2537;2538;2539;2540;2541;2542;2543;2544;2545;2546;11688;11689;11690;11691;31630;51750;51751;51752;55923;55924;55925;55926;70221;82588;82589;82590;104651;104652;104653;104654;104655;104656;104657;104658;104659;104660;104661;104662;104663;104664;104665;104666;104667;104668;104669;112022;112023;112024;112025;112026;112027;112028;112029;112850;112851;112852;112853;112854;112855;112856;112857	2546;11690;31630;51751;55925;70221;82588;104659;104667;112023;112852	--	--	42380000	42744000	68141000	73091000	4.31656e+07	4.32325e+07	6.756e+07	7.19116e+07	4.31991e+07	47333.15	0.0011	6.97358e+07	3077097.39	0.0441	1.614	0.000116566	0.00233596	up	immune system process(GO:0002376);metabolic process(GO:0008152);cellular process(GO:0009987);viral process(GO:0016032);developmental process(GO:0032502);locomotion(GO:0040011);response to stimulus(GO:0050896);localization(GO:0051179);biological regulation(GO:0065007)	protein-containing complex(GO:0032991);cellular anatomical entity(GO:0110165)	structural molecule activity(GO:0005198);binding(GO:0005488)	Translation, ribosomal structure and biogenesis(J)	Ribosome(ko03010); Coronavirus disease - COVID-19(ko05171)	GO:0006614,SRP-dependent cotranslational protein targeting to membrane;GO:1901194,negative regulation of formation of translation preinitiation complex;GO:0019083,viral transcription;GO:0060425,lung morphogenesis;GO:0071493,cellular response to UV-B;GO:0048246,macrophage chemotaxis;GO:0071320,cellular response to cAMP;GO:0006364,rRNA processing;GO:0032496,response to lipopolysaccharide;GO:0042592…	GO:0022625,cytosolic large ribosomal subunit;GO:0097452,GAIT complex;GO:0005730,nucleolus;GO:0005925,focal adhesion;GO:0016020,membrane	GO:0003735,structural constituent of ribosome;GO:0003729,mRNA binding
549	sp|P20491|FCERG_MOUSE	High affinity immunoglobulin epsilon receptor subunit gamma OS=Mus musculus OX=10090 GN=Fcer1g PE=1 SV=1	Fcer1g	8.2	sp|P20491|FCERG_MOUSE	sp|P20491|FCERG_MOUSE	1	3	3	3	25.6	9.6523	86	0	6.0448	Treat_1;Treat_2;Ctrl_1;Ctrl_2	474;6387;24862	True;True;True	481;6555;25910	1733;1734;1735;1736;22596;89842;89843;89844	1734;22596;89842	--	--	34965000	42988000	12294000	12366000	3.56132e+07	4.34793e+07	1.21892e+07	1.21665e+07	3.95462e+07	5562215.34	0.1406	1.21778e+07	16346.55	0.0013	0.311	0.000260819	0.00326409	down	immune system process(GO:0002376);metabolic process(GO:0008152);cellular process(GO:0009987);developmental process(GO:0032502);locomotion(GO:0040011);biological process involved in interspecies interaction between organisms(GO:0044419);response to stimulus(GO:0050896);localization(GO:0051179);biological regulation(GO:0065007)	protein-containing complex(GO:0032991);cellular anatomical entity(GO:0110165)	binding(GO:0005488);molecular transducer activity(GO:0060089)	--	Sphingolipid signaling pathway(ko04071); Phospholipase D signaling pathway(ko04072); Platelet activation(ko04611); C-type lectin receptor signaling pathway(ko04625); Natural killer cell mediated cytotoxicity(ko04650); Fc epsilon RI signaling pathway(ko04664); Tuberculosis(ko05152); Asthma(ko05310)	GO:0002223,stimulatory C-type lectin receptor signaling pathway;GO:0033026,negative regulation of mast cell apoptotic process;GO:0010543,regulation of platelet activation;GO:0001805,positive regulation of type III hypersensitivity;GO:0002431,Fc receptor mediated stimulatory signaling pathway;GO:0032765,positive regulation of mast cell cytokine production;GO:0006911,phagocytosis, engulfment;GO:003…	GO:0005887,integral component of plasma membrane;GO:0045121,membrane raft;GO:0009897,external side of plasma membrane;GO:0032998,Fc-epsilon receptor I complex	GO:0019863,IgE binding;GO:0019864,IgG binding;GO:0019767,IgE receptor activity
552	tr|Q3UHH5|Q3UHH5_MOUSE	Uncharacterized protein OS=Mus musculus OX=10090 GN=Gnaq PE=1 SV=1	Gnaq	5.4	tr|Q3UHH5|Q3UHH5_MOUSE;sp|P21279|GNAQ_MOUSE	tr|Q3UHH5|Q3UHH5_MOUSE;sp|P21279|GNAQ_MOUSE	2	3	3	3	11.7	42.158	359	0	4.255	Treat_1;Ctrl_1;Ctrl_2	24577;27661;29632	True;True;True	25612;28788;30822	88852;88853;100073;100074;107458	88853;100074;107458	--	--	1967600	2013200	1350300	0	2.00407e+06	2.03621e+06	1.33879e+06	0	2.02014e+06	22723.77	0.0112	1.33879e+06	--	--	0.663	0.0128338	0.0314535	down	behavior(GO:0007610);cellular process(GO:0009987);reproductive process(GO:0022414);multicellular organismal process(GO:0032501);developmental process(GO:0032502);response to stimulus(GO:0050896);biological regulation(GO:0065007)	protein-containing complex(GO:0032991);cellular anatomical entity(GO:0110165)	catalytic activity(GO:0003824);binding(GO:0005488);molecular function regulator(GO:0098772)	--	Rap1 signaling pathway(ko04015); Calcium signaling pathway(ko04020); cGMP-PKG signaling pathway(ko04022); Chemokine signaling pathway(ko04062); Sphingolipid signaling pathway(ko04071); Adrenergic signaling in cardiomyocytes(ko04261); Vascular smooth muscle contraction(ko04270); Apelin signaling pathway(ko04371); Gap junction(ko04540); Platelet activation(ko04611); Circadian entrainment(ko04713); …	GO:1904322,cellular response to forskolin;GO:0043547,positive regulation of GTPase activity;GO:0043065,positive regulation of apoptotic process;GO:0060158,phospholipase C-activating dopamine receptor signaling pathway;GO:0007215,glutamate receptor signaling pathway;GO:0016322,neuron remodeling;GO:0009649,entrainment of circadian clock;GO:0009791,post-embryonic development;GO:0007603,phototransduc…	GO:0005813,centrosome;GO:0005765,lysosomal membrane;GO:0005901,caveola;GO:0044297,cell body;GO:0030496,midbody;GO:0070062,extracellular exosome;GO:0005829,cytosol;GO:0031965,nuclear membrane;GO:0005834,heterotrimeric G-protein complex;GO:0030425,dendrite;GO:0001750,photoreceptor outer segment	GO:0000287,magnesium ion binding;GO:0002046,opsin binding;GO:0047391,alkylglycerophosphoethanolamine phosphodiesterase activity;GO:0031826,type 2A serotonin receptor binding;GO:0003924,GTPase activity;GO:0005525,GTP binding;GO:0031683,G-protein beta/gamma-subunit complex binding;GO:0019003,GDP binding;GO:0005096,GTPase activator activity
556	tr|Q3UB58|Q3UB58_MOUSE	B-cell differentiation antigen CD72 OS=Mus musculus OX=10090 GN=Cd72 PE=1 SV=1	Cd72	5.5	tr|Q3UB58|Q3UB58_MOUSE;tr|Q3UNJ0|Q3UNJ0_MOUSE;tr|A2AIN5|A2AIN5_MOUSE;tr|Q99L55|Q99L55_MOUSE;tr|Q8CIY0|Q8CIY0_MOUSE;sp|P21855|CD72_MOUSE;tr|Q3UZ35|Q3UZ35_MOUSE;tr|Q8CIX9|Q8CIX9_MOUSE	tr|Q3UB58|Q3UB58_MOUSE;tr|Q3UNJ0|Q3UNJ0_MOUSE;tr|A2AIN5|A2AIN5_MOUSE;tr|Q99L55|Q99L55_MOUSE;tr|Q8CIY0|Q8CIY0_MOUSE;sp|P21855|CD72_MOUSE;tr|Q3UZ35|Q3UZ35_MOUSE;tr|Q8CIX9|Q8CIX9_MOUSE	8	3	3	3	12.7	34.608	300	0	16.697	Treat_1;Treat_2;Ctrl_1;Ctrl_2	469;6648;26237	True;True;True	476;6818;27322	1709;1710;23531;23532;94914;94915;94916;94917;94918;94919	1710;23531;94914	--	--	10037000	6077100	4593500	4153800	1.02231e+07	6.14656e+06	4.55433e+06	4.08678e+06	8.18481e+06	2882523.36	0.3522	4.32055e+06	330612.53	0.0765	0.563	0.0271011	0.0545373	down	--	cellular anatomical entity(GO:0110165)	binding(GO:0005488)	--	B cell receptor signaling pathway(ko04662)	--	GO:0005887,integral component of plasma membrane	GO:0030246,carbohydrate binding
578	tr|Q3UKQ5|Q3UKQ5_MOUSE	Uncharacterized protein OS=Mus musculus OX=10090 GN=M6pr PE=1 SV=1	M6pr	5.1	tr|Q3UKQ5|Q3UKQ5_MOUSE;tr|Q3UF03|Q3UF03_MOUSE;sp|P24668|MPRD_MOUSE	tr|Q3UKQ5|Q3UKQ5_MOUSE;tr|Q3UF03|Q3UF03_MOUSE;sp|P24668|MPRD_MOUSE	3	9	9	9	29.9	31.172	278	0	67.918	Treat_1;Treat_2;Ctrl_1;Ctrl_2	3050;9807;11853;19690;23398;23399;23400;23740;24624	True;True;True;True;True;True;True;True;True	3131;3132;10075;12176;20296;24399;24400;24401;24756;25667	11049;11050;11051;11052;34577;34578;34579;34580;42442;42443;42444;42445;42446;42447;42448;42449;71190;84642;84643;84644;84645;84646;84647;85910;85911;85912;85913;89016;89017;89018	11051;34579;42446;71190;84642;84645;84647;85910;89017	277	143	32261000	30543000	19130000	19888000	3.2859e+07	3.08921e+07	1.89669e+07	1.95671e+07	3.18756e+07	1390860.65	0.0436	1.9267e+07	424437.26	0.0220	0.605	0.000136723	0.00243059	down	cellular process(GO:0009987);localization(GO:0051179);biological regulation(GO:0065007)	protein-containing complex(GO:0032991);cellular anatomical entity(GO:0110165)	transporter activity(GO:0005215);binding(GO:0005488);molecular transducer activity(GO:0060089)	--	Lysosome(ko04142); Phagosome(ko04145); Salmonella infection(ko05132)	GO:0007165,signal transduction;GO:0033299,secretion of lysosomal enzymes;GO:0015761,mannose transmembrane transport;GO:0008333,endosome to lysosome transport;GO:0006886,intracellular protein transport;GO:0006898,receptor-mediated endocytosis	GO:0032588,trans-Golgi network membrane;GO:0030133,transport vesicle;GO:0048471,perinuclear region of cytoplasm;GO:0005770,late endosome;GO:0005887,integral component of plasma membrane;GO:0030904,retromer complex;GO:0005765,lysosomal membrane	GO:0015578,mannose transmembrane transporter activity;GO:0004888,transmembrane signaling receptor activity;GO:1905394,retromer complex binding;GO:0005537,mannose binding
602	sp|P27512|TNR5_MOUSE	Tumor necrosis factor receptor superfamily member 5 OS=Mus musculus OX=10090 GN=Cd40 PE=1 SV=3	Cd40	6.7	sp|P27512|TNR5_MOUSE;tr|A2A5L7|A2A5L7_MOUSE	sp|P27512|TNR5_MOUSE;tr|A2A5L7|A2A5L7_MOUSE	2	4	4	4	17	32.093	289	0	10.032	Treat_1;Treat_2;Ctrl_1;Ctrl_2	6122;11303;18602;22589	True;True;True;True	6284;11610;19108;23568	21633;21634;21635;21636;40168;67352;81784;81785;81786	21636;40168;67352;81786	--	--	5462000	5614200	3557800	4011600	5.56325e+06	5.67837e+06	3.52746e+06	3.94687e+06	5.62081e+06	81398.60	0.0145	3.73717e+06	296565.98	0.0794	0.665	0.00111537	0.00644309	down	immune system process(GO:0002376);cellular process(GO:0009987);biological process involved in interspecies interaction between organisms(GO:0044419);response to stimulus(GO:0050896);biological regulation(GO:0065007)	protein-containing complex(GO:0032991);cellular anatomical entity(GO:0110165)	binding(GO:0005488);molecular transducer activity(GO:0060089)	--	NF-kappa B signaling pathway(ko04064); Toll-like receptor signaling pathway(ko04620); Toxoplasmosis(ko05145); Human T-cell leukemia virus 1 infection(ko05166); Epstein-Barr virus infection(ko05169); Transcriptional misregulation in cancer(ko05202); Asthma(ko05310); Systemic lupus erythematosus(ko05322); Viral myocarditis(ko05416); Lipid and atherosclerosis(ko05417)	GO:0043406,positive regulation of MAP kinase activity;GO:0090037,positive regulation of protein kinase C signaling;GO:0042832,defense response to protozoan;GO:0071222,cellular response to lipopolysaccharide;GO:0034341,response to interferon-gamma;GO:0033590,response to cobalamin;GO:0032735,positive regulation of interleukin-12 production;GO:0006874,cellular calcium ion homeostasis;GO:0006954,infl…	GO:0035631,CD40 receptor complex;GO:0043231,intracellular membrane-bounded organelle;GO:0043196,varicosity;GO:0070062,extracellular exosome;GO:0043025,neuronal cell body;GO:0005737,cytoplasm;GO:0009897,external side of plasma membrane;GO:0005615,extracellular space	GO:0019904,protein domain specific binding;GO:0005031,tumor necrosis factor-activated receptor activity;GO:0003823,antigen binding;GO:0031625,ubiquitin protein ligase binding
607	tr|Q3UB90|Q3UB90_MOUSE	Uncharacterized protein OS=Mus musculus OX=10090 GN=Rpl3 PE=2 SV=1	Rpl3	10.9	tr|Q3UB90|Q3UB90_MOUSE;tr|Q3UB67|Q3UB67_MOUSE;tr|Q3UB15|Q3UB15_MOUSE;sp|P27659|RL3_MOUSE;tr|Q3U9L3|Q3U9L3_MOUSE;tr|Q3T9U9|Q3T9U9_MOUSE;tr|A0A087WQK0|A0A087WQK0_MOUSE;tr|A0A2R8VHN4|A0A2R8VHN4_MOUSE;tr|A0A087WNS0|A0A087WNS0_MOUSE;tr|Q99N25|Q99N25_MOUSE;tr|Q9CQ09|Q9CQ09_MOUSE;tr|Q5U470|Q5U470_MOUSE;tr|E9PWZ3|E9PWZ3_MOUSE	tr|Q3UB90|Q3UB90_MOUSE;tr|Q3UB67|Q3UB67_MOUSE;tr|Q3UB15|Q3UB15_MOUSE;sp|P27659|RL3_MOUSE;tr|Q3U9L3|Q3U9L3_MOUSE;tr|Q3T9U9|Q3T9U9_MOUSE	13	23	23	23	46.9	46.079	403	0	222.53	Treat_1;Treat_2;Ctrl_1;Ctrl_2	1122;1237;3807;7173;8350;8825;11490;12595;12596;12702;15012;15088;15189;15986;20256;21147;24139;24449;27385;27386;27645;27705;30440	True;True;True;True;True;True;True;True;True;True;True;True;True;True;True;True;True;True;True;True;True;True;True	1149;1150;1266;1267;3908;7364;7365;8573;9063;11804;12938;12939;13048;15424;15501;15602;16421;16422;20887;21804;25165;25166;25481;28500;28501;28771;28833;31650	4009;4010;4011;4012;4013;4014;4471;4472;4473;4474;4475;4476;4477;4478;4479;4480;4481;4482;13596;13597;13598;13599;13600;13601;13602;13603;13604;13605;13606;13607;13608;25315;25316;25317;25318;25319;25320;25321;25322;25323;25324;29228;29229;29230;30967;30968;30969;40950;40951;40952;40953;40954;40955;40956;40957;45231;45232;45233;45234;45235;45236;45237;45238;45239;45240;45241;45666;54692;54693;546…	4010;4480;13608;25321;29228;30967;40953;45237;45239;45666;54692;54985;55346;58095;73240;76265;87284;88424;99019;99023;100023;100249;110484	307;308;309;310	53;181;216;332	80974000	86143000	132830000	127060000	8.2475e+07	8.71275e+07	1.31697e+08	1.2501e+08	8.48013e+07	3289811.55	0.0388	1.28354e+08	4729276.50	0.0368	1.515	0.000318948	0.00344016	up	metabolic process(GO:0008152);cellular process(GO:0009987);viral process(GO:0016032);response to stimulus(GO:0050896);localization(GO:0051179);biological regulation(GO:0065007)	protein-containing complex(GO:0032991);cellular anatomical entity(GO:0110165)	structural molecule activity(GO:0005198);binding(GO:0005488)	Translation, ribosomal structure and biogenesis(J)	Ribosome(ko03010); Coronavirus disease - COVID-19(ko05171)	GO:0019083,viral transcription;GO:0006413,translational initiation;GO:0006614,SRP-dependent cotranslational protein targeting to membrane;GO:0006364,rRNA processing;GO:0000184,nuclear-transcribed mRNA catabolic process, nonsense-mediated decay;GO:0000027,ribosomal large subunit assembly;GO:0071353,cellular response to interleukin-4	GO:0005730,nucleolus;GO:0070062,extracellular exosome;GO:0005925,focal adhesion;GO:0022625,cytosolic large ribosomal subunit;GO:0005654,nucleoplasm	GO:0003735,structural constituent of ribosome;GO:0005515,protein binding;GO:0008097,5S rRNA binding;GO:0003723,RNA binding
608	sp|P27661|H2AX_MOUSE	Histone H2AX OS=Mus musculus OX=10090 GN=H2ax PE=1 SV=2	H2ax	11.4	sp|P27661|H2AX_MOUSE	sp|P27661|H2AX_MOUSE	1	8	3	2	32.2	15.142	143	0	57.083	Treat_1;Treat_2;Ctrl_1;Ctrl_2	1114;11641;11643;11644;14142;17116;19590;28379	False;False;False;True;True;True;False;False	1141;11959;11961;11962;14536;17579;20194;29527	3968;3969;3970;3971;3972;3973;3974;3975;3976;3977;3978;3979;3980;3981;3982;3983;3984;41560;41561;41562;41563;41564;41565;41566;41567;41568;41569;41570;41571;41584;41585;41586;41587;41588;41589;41590;41591;41592;41593;41594;51164;62217;62218;62219;62220;62221;62222;62223;62224;70787;70788;102805;102806;102807;102808	3969;41570;41587;41594;51164;62224;70787;102808	--	--	54433000	51624000	103020000	102910000	5.5442e+07	5.2214e+07	1.02142e+08	1.0125e+08	5.3828e+07	2282561.34	0.0424	1.01696e+08	630823.26	0.0062	1.891	4.58338e-05	0.00149924	up	immune system process(GO:0002376);metabolic process(GO:0008152);cellular process(GO:0009987);viral process(GO:0016032);reproductive process(GO:0022414);developmental process(GO:0032502);biological process involved in interspecies interaction between organisms(GO:0044419);response to stimulus(GO:0050896);biological regulation(GO:0065007)	protein-containing complex(GO:0032991);cellular anatomical entity(GO:0110165)	binding(GO:0005488)	--	Neutrophil extracellular trap formation(ko04613)	GO:0051321,meiotic cell cycle;GO:0000724,double-strand break repair via homologous recombination;GO:0051673,membrane disruption in other organism;GO:0000077,DNA damage checkpoint signaling;GO:0045739,positive regulation of DNA repair;GO:0006303,double-strand break repair via nonhomologous end joining;GO:0031507,heterochromatin assembly;GO:0031640,killing of cells of other organism;GO:0071480,cell…	GO:0005657,replication fork;GO:0000785,chromatin;GO:0035861,site of double-strand break;GO:0005654,nucleoplasm;GO:0000786,nucleosome;GO:0070062,extracellular exosome;GO:0001741,XY body;GO:0000794,condensed nuclear chromosome;GO:0005615,extracellular space;GO:0001673,male germ cell nucleus;GO:0000781,chromosome, telomeric region	GO:0042393,histone binding;GO:0046982,protein heterodimerization activity;GO:0003684,damaged DNA binding;GO:0019899,enzyme binding
613	tr|Q544Z7|Q544Z7_MOUSE	DNA-(apurinic or apyrimidinic site) endonuclease OS=Mus musculus OX=10090 GN=Apex1 PE=1 SV=1	Apex1	8.1	tr|Q544Z7|Q544Z7_MOUSE;sp|P28352|APEX1_MOUSE;tr|F6QA74|F6QA74_MOUSE;tr|D3Z124|D3Z124_MOUSE;tr|D3Z6R9|D3Z6R9_MOUSE	tr|Q544Z7|Q544Z7_MOUSE;sp|P28352|APEX1_MOUSE;tr|F6QA74|F6QA74_MOUSE;tr|D3Z124|D3Z124_MOUSE;tr|D3Z6R9|D3Z6R9_MOUSE	5	15	15	15	59.9	35.49	317	0	195.8	Treat_1;Treat_2;Ctrl_1;Ctrl_2	18;19;1687;5330;6152;10228;12148;14067;14880;15797;17636;17637;19477;21555;29789	True;True;True;True;True;True;True;True;True;True;True;True;True;True;True	18;19;1731;5475;6314;10506;12481;14458;15291;16229;18123;18124;20077;22311;30983	66;67;68;69;70;71;72;73;74;75;6046;18914;18915;18916;18917;18918;18919;18920;18921;21734;21735;21736;21737;36270;36271;43527;50901;54130;54131;54132;54133;54134;54135;54136;54137;54138;57503;64092;64093;64094;64095;64096;64097;64098;70392;70393;70394;70395;77883;77884;77885;77886;77887;77888;77889;77890;108038;108039;108040;108041;108042;108043;108044;108045;108046;108047	67;74;6046;18917;21734;36271;43527;50901;54137;57503;64093;64098;70395;77887;108040	--	--	32948000	30516000	21809000	21089000	3.35588e+07	3.08648e+07	2.1623e+07	2.07487e+07	3.22118e+07	1904945.68	0.0591	2.11859e+07	618265.65	0.0292	0.659	0.000593153	0.00463631	down	metabolic process(GO:0008152);cellular process(GO:0009987);developmental process(GO:0032502);response to stimulus(GO:0050896);biological regulation(GO:0065007)	protein-containing complex(GO:0032991);cellular anatomical entity(GO:0110165)	catalytic activity(GO:0003824);binding(GO:0005488);transcription regulator activity(GO:0140110)	Replication, recombination and repair(L)	--	GO:0071320,cellular response to cAMP;GO:0045739,positive regulation of DNA repair;GO:1900087,positive regulation of G1/S transition of mitotic cell cycle;GO:1903507,negative regulation of nucleic acid-templated transcription;GO:0071375,cellular response to peptide hormone stimulus;GO:0006310,DNA recombination;GO:0090502,RNA phosphodiester bond hydrolysis, endonucleolytic;GO:0006355,regulation of …	GO:0048471,perinuclear region of cytoplasm;GO:0005840,ribosome;GO:0016607,nuclear speck;GO:0005783,endoplasmic reticulum;GO:0005730,nucleolus;GO:0005813,centrosome;GO:0000781,chromosome, telomeric region;GO:0005739,mitochondrion;GO:0005667,transcription regulator complex	GO:0004528,phosphodiesterase I activity;GO:0031490,chromatin DNA binding;GO:0044877,protein-containing complex binding;GO:0004523,RNA-DNA hybrid ribonuclease activity;GO:0004844,uracil DNA N-glycosylase activity;GO:0003691,double-stranded telomeric DNA binding;GO:0008311,double-stranded DNA 3'-5' exodeoxyribonuclease activity;GO:0003906,DNA-(apurinic or apyrimidinic site) endonuclease activity;GO…
633	tr|Q545C3|Q545C3_MOUSE	Protein kinase domain-containing protein OS=Mus musculus OX=10090 GN=Cdk4 PE=1 SV=1	Cdk4	6.6	tr|Q545C3|Q545C3_MOUSE;sp|P30285|CDK4_MOUSE;tr|E9Q9E4|E9Q9E4_MOUSE;tr|E9PZX7|E9PZX7_MOUSE;tr|Q8BP21|Q8BP21_MOUSE;tr|Q9D193|Q9D193_MOUSE;tr|Q9CYR7|Q9CYR7_MOUSE;tr|D6RHS5|D6RHS5_MOUSE;tr|Q9JKW8|Q9JKW8_MOUSE;tr|D3YWB0|D3YWB0_MOUSE;tr|Q9CSQ6|Q9CSQ6_MOUSE	tr|Q545C3|Q545C3_MOUSE;sp|P30285|CDK4_MOUSE;tr|E9Q9E4|E9Q9E4_MOUSE;tr|E9PZX7|E9PZX7_MOUSE;tr|Q8BP21|Q8BP21_MOUSE;tr|Q9D193|Q9D193_MOUSE	11	9	8	8	38.6	33.75	303	0	16.742	Treat_1;Treat_2;Ctrl_1;Ctrl_2	1818;4503;4745;15266;21509;22861;22887;29431;29891	True;True;True;False;True;True;True;True;True	1862;4618;4878;15682;22257;23847;23873;30619;31086	6509;15988;15989;15990;16956;55666;55667;55668;55669;55670;77726;82766;82767;82836;82837;106827;106828;106829;108430;108431;108432;108433	6509;15990;16956;55669;77726;82767;82837;106827;108432	--	--	4740400	4464300	2762000	2490700	4.82827e+06	4.51532e+06	2.73845e+06	2.45051e+06	4.6718e+06	221290.28	0.0474	2.59448e+06	203603.86	0.0785	0.556	0.000542073	0.00447437	down	cellular process(GO:0009987);developmental process(GO:0032502);rhythmic process(GO:0048511);response to stimulus(GO:0050896);biological regulation(GO:0065007)	protein-containing complex(GO:0032991);cellular anatomical entity(GO:0110165)	catalytic activity(GO:0003824);binding(GO:0005488);molecular function regulator(GO:0098772)	Cell wall/membrane/envelope biogenesis(M);Posttranslational modification, protein turnover, chaperones(O);General function prediction only(R);Signal transduction mechanisms(T);Intracellular trafficking, secretion, and vesicular transport(U)	Endocrine resistance(ko01522); PI3K-Akt signaling pathway(ko04151); Cellular senescence(ko04218); Tight junction(ko04530); T cell receptor signaling pathway(ko04660); AGE-RAGE signaling pathway in diabetic complications(ko04933); Cushing syndrome(ko04934); Hepatitis C(ko05160); Human cytomegalovirus infection(ko05163); Influenza A(ko05164); Human papillomavirus infection(ko05165); Human T-cell le…	GO:0002088,lens development in camera-type eye;GO:0033574,response to testosterone;GO:0009636,response to toxic substance;GO:0050994,regulation of lipid catabolic process;GO:0046626,regulation of insulin receptor signaling pathway;GO:0045859,regulation of protein kinase activity;GO:0048146,positive regulation of fibroblast proliferation;GO:0051726,regulation of cell cycle;GO:0071222,cellular resp…	GO:0005654,nucleoplasm;GO:0031965,nuclear membrane;GO:0000785,chromatin;GO:0097129,cyclin D2-CDK4 complex;GO:0005667,transcription regulator complex;GO:0005829,cytosol;GO:0048471,perinuclear region of cytoplasm;GO:0005923,bicellular tight junction;GO:0005730,nucleolus	GO:0016538,cyclin-dependent protein serine/threonine kinase regulator activity;GO:0005524,ATP binding;GO:0030332,cyclin binding;GO:0044877,protein-containing complex binding;GO:0004693,cyclin-dependent protein serine/threonine kinase activity
659	tr|Q3TJ39|Q3TJ39_MOUSE	Rab5C OS=Mus musculus OX=10090 GN=Rab5c PE=1 SV=1	Rab5c	8.6	tr|Q3TJ39|Q3TJ39_MOUSE;sp|P35278|RAB5C_MOUSE;tr|Q8C266|Q8C266_MOUSE;tr|Q3TCT9|Q3TCT9_MOUSE;tr|Q8C458|Q8C458_MOUSE;tr|A2A5F5|A2A5F5_MOUSE	tr|Q3TJ39|Q3TJ39_MOUSE;sp|P35278|RAB5C_MOUSE;tr|Q8C266|Q8C266_MOUSE;tr|Q3TCT9|Q3TCT9_MOUSE	6	6	6	4	36.1	23.412	216	0	39.954	Treat_1;Treat_2;Ctrl_1;Ctrl_2	8063;9369;10989;19677;21283;30752	True;True;True;True;True;True	8279;9622;11287;20283;21977;21978;31973	28230;28231;28232;28233;32844;32845;32846;38942;38943;38944;38945;38946;38947;71136;71137;76872;76873;76874;76875;76876;111568	28230;32844;38946;71137;76874;111568	--	--	15500000	15549000	11005000	9933800	1.57873e+07	1.57267e+07	1.09112e+07	9.77351e+06	1.5757e+07	43069.68	0.0027	1.03423e+07	804446.57	0.0778	0.656	0.000932204	0.00577427	down	cellular process(GO:0009987);biological adhesion(GO:0022610);developmental process(GO:0032502);localization(GO:0051179);biological regulation(GO:0065007)	cellular anatomical entity(GO:0110165)	catalytic activity(GO:0003824);binding(GO:0005488)	General function prediction only(R)	Ras signaling pathway(ko04014); Endocytosis(ko04144); Phagosome(ko04145); Vasopressin-regulated water reabsorption(ko04962); Salmonella infection(ko05132); Amoebiasis(ko05146); Tuberculosis(ko05152)	GO:0048227,plasma membrane to endosome transport;GO:0001525,angiogenesis;GO:0030100,regulation of endocytosis;GO:0007032,endosome organization;GO:0001702,gastrulation with mouth forming second;GO:0015031,protein transport;GO:0007264,small GTPase mediated signal transduction;GO:0098609,cell-cell adhesion	GO:0030139,endocytic vesicle;GO:0031901,early endosome membrane;GO:0005886,plasma membrane;GO:0070062,extracellular exosome;GO:0005811,lipid droplet;GO:0042470,melanosome;GO:0005765,lysosomal membrane	GO:0019003,GDP binding;GO:0005515,protein binding;GO:0005525,GTP binding;GO:0003924,GTPase activity
664	tr|Q3UFJ3|Q3UFJ3_MOUSE	Pyruvate dehydrogenase E1 component subunit alpha OS=Mus musculus OX=10090 GN=Pdha1 PE=1 SV=1	Pdha1	8.3	tr|Q3UFJ3|Q3UFJ3_MOUSE;sp|P35486|ODPA_MOUSE	tr|Q3UFJ3|Q3UFJ3_MOUSE;sp|P35486|ODPA_MOUSE	2	13	13	13	46.2	43.231	390	0	95.718	Treat_1;Treat_2;Ctrl_1;Ctrl_2	52;1227;6247;7775;9360;9473;9665;15873;17648;19780;27056;27962;30695	True;True;True;True;True;True;True;True;True;True;True;True;True	52;1256;6411;7982;9613;9731;9927;16307;18135;20390;28168;29099;31915	193;4411;4412;22101;22102;22103;27236;27237;32820;32821;32822;32823;33257;33258;33941;33942;33943;33944;33945;33946;33947;33948;33949;57735;57736;57737;57738;57739;57740;57741;57742;57743;64145;64146;64147;64148;71517;71518;97855;97856;97857;97858;97859;101306;101307;111373	193;4412;22101;27236;32820;33258;33944;57742;64148;71518;97856;101306;111373	--	--	14034000	14911000	21235000	23807000	1.42942e+07	1.50814e+07	2.10539e+07	2.34229e+07	1.46878e+07	556690.24	0.0379	2.22384e+07	1675087.19	0.0753	1.515	0.00124575	0.00689012	up	metabolic process(GO:0008152);cellular process(GO:0009987);biological regulation(GO:0065007)	protein-containing complex(GO:0032991);cellular anatomical entity(GO:0110165)	catalytic activity(GO:0003824)	Energy production and conversion(C)	Glycolysis / Gluconeogenesis(ko00010); Citrate cycle (TCA cycle)(ko00020); Pyruvate metabolism(ko00620); Metabolic pathways(ko01100); Carbon metabolism(ko01200); Central carbon metabolism in cancer(ko05230); Diabetic cardiomyopathy(ko05415)	GO:0061732,mitochondrial acetyl-CoA biosynthetic process from pyruvate;GO:0046487,glyoxylate metabolic process;GO:0006006,glucose metabolic process;GO:0010510,regulation of acetyl-CoA biosynthetic process from pyruvate;GO:0006099,tricarboxylic acid cycle	GO:0005967,mitochondrial pyruvate dehydrogenase complex;GO:0005634,nucleus;GO:0043209,myelin sheath	GO:0004739,pyruvate dehydrogenase (acetyl-transferring) activity;GO:0034604,pyruvate dehydrogenase (NAD+) activity
667	tr|Q5SUC3|Q5SUC3_MOUSE	Uncharacterized protein OS=Mus musculus OX=10090 GN=Canx PE=1 SV=1	Canx	4.2	tr|Q5SUC3|Q5SUC3_MOUSE;tr|Q3TXE5|Q3TXE5_MOUSE;sp|P35564|CALX_MOUSE;sp|P52194|CLGN_MOUSE	tr|Q5SUC3|Q5SUC3_MOUSE;tr|Q3TXE5|Q3TXE5_MOUSE;sp|P35564|CALX_MOUSE	4	31	31	31	48.4	67.277	591	0	128.81	Treat_1;Treat_2;Ctrl_1;Ctrl_2	665;1473;2180;3251;3252;3284;3285;3863;6248;10401;10786;11999;13333;14178;14529;14837;16534;17535;17536;21084;21793;23445;23451;24252;25614;25788;26227;26974;27578;30000;30001	True;True;True;True;True;True;True;True;True;True;True;True;True;True;True;True;True;True;True;True;True;True;True;True;True;True;True;True;True;True;True	677;1512;2242;3337;3338;3339;3371;3372;3966;6412;10683;11078;12328;13704;14574;14928;15247;16984;18019;18020;21737;21738;22606;22607;24447;24454;25281;26681;26858;27311;28082;28702;31198;31199	2398;2399;2400;2401;5327;7879;7880;7881;7882;7883;7884;7885;11719;11720;11721;11722;11723;11724;11825;11826;13776;13777;13778;13779;13780;13781;13782;13783;22104;22105;22106;36911;38225;38226;38227;38228;38229;38230;38231;42987;42988;42989;48035;48036;48037;51316;52753;52754;52755;52756;52757;52758;52759;52760;52761;53905;53906;60069;63735;63736;63737;63738;63739;63740;76051;76052;76053;76054;760…	2401;5327;7880;11721;11724;11825;11826;13776;22104;36911;38225;42987;48036;51316;52760;53905;60069;63736;63740;76054;78778;84887;84916;87729;92528;93193;94883;97586;99790;108824;108828	335;336	189;374	55317000	52730000	32874000	34257000	5.63424e+07	5.33327e+07	3.25937e+07	3.37043e+07	5.48375e+07	2128233.88	0.0388	3.3149e+07	785283.07	0.0237	0.605	0.00011339	0.00229518	down	immune system process(GO:0002376);cellular process(GO:0009987);developmental process(GO:0032502);localization(GO:0051179)	protein-containing complex(GO:0032991);cellular anatomical entity(GO:0110165)	binding(GO:0005488)	--	Protein processing in endoplasmic reticulum(ko04141); Phagosome(ko04145); Thyroid hormone synthesis(ko04918); Human T-cell leukemia virus 1 infection(ko05166)	GO:0007568,aging;GO:0061077,chaperone-mediated protein folding;GO:0034975,protein folding in endoplasmic reticulum;GO:0002474,antigen processing and presentation of peptide antigen via MHC class I;GO:0009306,protein secretion;GO:0048488,synaptic vesicle endocytosis;GO:0019886,antigen processing and presentation of exogenous peptide antigen via MHC class II	GO:0070062,extracellular exosome;GO:0005791,rough endoplasmic reticulum;GO:0043025,neuronal cell body;GO:0044233,mitochondria-associated endoplasmic reticulum membrane;GO:0043197,dendritic spine;GO:0005788,endoplasmic reticulum lumen;GO:0030496,midbody;GO:0005829,cytosol;GO:0042470,melanosome;GO:0032839,dendrite cytoplasm;GO:0043209,myelin sheath;GO:0030424,axon;GO:0031012,extracellular matrix;GO…	GO:0003723,RNA binding;GO:0005509,calcium ion binding;GO:0030246,carbohydrate binding;GO:0005515,protein binding;GO:0034185,apolipoprotein binding;GO:0051082,unfolded protein binding;GO:0035255,ionotropic glutamate receptor binding
672	sp|P35831|PTN12_MOUSE	Tyrosine-protein phosphatase non-receptor type 12 OS=Mus musculus OX=10090 GN=Ptpn12 PE=1 SV=3	Ptpn12	5.9	sp|P35831|PTN12_MOUSE;tr|Q3TVC3|Q3TVC3_MOUSE	sp|P35831|PTN12_MOUSE	2	5	5	5	10.2	86.525	775	0	7.158	Treat_1;Treat_2;Ctrl_1;Ctrl_2	23719;24704;26113;27140;27937	True;True;True;True;True	24735;25750;27192;28252;29070	85843;85844;85845;85846;89310;94414;98168;98169;101169;101170	85843;89310;94414;98168;101169	--	--	3534800	0	2100800	2173900	3.60033e+06	0	2.08289e+06	2.13882e+06	3.60033e+06	--	--	2.11086e+06	39553.35	0.0187	0.587	0.0152527	0.0353468	down	metabolic process(GO:0008152);cellular process(GO:0009987);developmental process(GO:0032502);growth(GO:0040007);response to stimulus(GO:0050896);biological regulation(GO:0065007)	cellular anatomical entity(GO:0110165)	catalytic activity(GO:0003824);binding(GO:0005488)	Signal transduction mechanisms(T)	--	GO:0042246,tissue regeneration;GO:0071364,cellular response to epidermal growth factor stimulus;GO:0042058,regulation of epidermal growth factor receptor signaling pathway;GO:0035335,peptidyl-tyrosine dephosphorylation	GO:0002102,podosome;GO:0005886,plasma membrane;GO:0005925,focal adhesion;GO:0042995,cell projection;GO:0005829,cytosol	GO:0004726,non-membrane spanning protein tyrosine phosphatase activity;GO:0017124,SH3 domain binding
675	tr|Q642K1|Q642K1_MOUSE	Ribosomal protein L18 OS=Mus musculus OX=10090 GN=Rpl18 PE=2 SV=1	Rpl18	12.4	tr|Q642K1|Q642K1_MOUSE;tr|Q58EW0|Q58EW0_MOUSE;sp|P35980|RL18_MOUSE;tr|A0A1B0GSS8|A0A1B0GSS8_MOUSE;tr|A0A1B0GQU8|A0A1B0GQU8_MOUSE;tr|Q0QEW9|Q0QEW9_MOUSE;tr|A0A1B0GSA8|A0A1B0GSA8_MOUSE;tr|A0A1B0GSF7|A0A1B0GSF7_MOUSE;tr|A0A1B0GRZ3|A0A1B0GRZ3_MOUSE;tr|A0A1B0GS28|A0A1B0GS28_MOUSE	tr|Q642K1|Q642K1_MOUSE;tr|Q58EW0|Q58EW0_MOUSE;sp|P35980|RL18_MOUSE;tr|A0A1B0GSS8|A0A1B0GSS8_MOUSE;tr|A0A1B0GQU8|A0A1B0GQU8_MOUSE;tr|Q0QEW9|Q0QEW9_MOUSE;tr|A0A1B0GSA8|A0A1B0GSA8_MOUSE;tr|A0A1B0GSF7|A0A1B0GSF7_MOUSE	10	6	6	6	29.3	21.643	188	0	18.368	Treat_1;Treat_2;Ctrl_1;Ctrl_2	10954;13163;23120;24845;25725;26824	True;True;True;True;True;True	11250;13521;24113;25893;26795;27931	38813;38814;47439;47440;47441;47442;83652;89790;89791;92957;97028;97029	38813;47440;83652;89790;92957;97028	--	--	10646000	11276000	59893000	58661000	1.08433e+07	1.14049e+07	5.93823e+07	5.77145e+07	1.11241e+07	397101.52	0.0357	5.85484e+07	1179335.82	0.0201	5.267	2.2422e-06	0.00068935	up	metabolic process(GO:0008152);cellular process(GO:0009987);viral process(GO:0016032);developmental process(GO:0032502);localization(GO:0051179);biological regulation(GO:0065007)	protein-containing complex(GO:0032991);cellular anatomical entity(GO:0110165)	structural molecule activity(GO:0005198);binding(GO:0005488)	--	Ribosome(ko03010); Coronavirus disease - COVID-19(ko05171)	GO:0097421,liver regeneration;GO:0000184,nuclear-transcribed mRNA catabolic process, nonsense-mediated decay;GO:0006364,rRNA processing;GO:0006614,SRP-dependent cotranslational protein targeting to membrane;GO:0006413,translational initiation;GO:0019083,viral transcription	GO:0016020,membrane;GO:0005925,focal adhesion;GO:0005730,nucleolus;GO:0022625,cytosolic large ribosomal subunit	GO:0003723,RNA binding;GO:0003735,structural constituent of ribosome
690	tr|Q5M9N5|Q5M9N5_MOUSE	60S ribosomal protein L28 OS=Mus musculus OX=10090 GN=Rpl28 PE=2 SV=1	Rpl28	12.5	tr|Q5M9N5|Q5M9N5_MOUSE;tr|Q5M9J8|Q5M9J8_MOUSE;sp|P41105|RL28_MOUSE;tr|F6Z0X0|F6Z0X0_MOUSE	tr|Q5M9N5|Q5M9N5_MOUSE;tr|Q5M9J8|Q5M9J8_MOUSE;sp|P41105|RL28_MOUSE	4	11	11	11	54	15.709	137	0	25.34	Treat_1;Treat_2;Ctrl_1;Ctrl_2	14830;15081;19571;19572;20018;22427;22653;23276;24897;27409;31028	True;True;True;True;True;True;True;True;True;True;True	15239;15493;20175;20176;20631;23367;23635;24275;24276;25946;28524;32256	53870;53871;54948;54949;54950;54951;54952;70724;70725;70726;70727;72336;72337;72338;72339;81141;81142;81143;81144;82038;82039;84204;84205;84206;84207;84208;84209;84210;89991;99083;99084;99085;99086;112586;112587;112588;112589	53870;54951;70725;70727;72338;81143;82039;84205;89991;99086;112588	353	8	29764000	33394000	55144000	58575000	3.03157e+07	3.37757e+07	5.46738e+07	5.76299e+07	3.20457e+07	2446539.31	0.0763	5.61518e+07	2090255.12	0.0372	1.757	0.000510709	0.00433476	up	metabolic process(GO:0008152);cellular process(GO:0009987);viral process(GO:0016032);localization(GO:0051179);biological regulation(GO:0065007)	protein-containing complex(GO:0032991);cellular anatomical entity(GO:0110165)	structural molecule activity(GO:0005198);binding(GO:0005488)	--	Ribosome(ko03010); Coronavirus disease - COVID-19(ko05171)	GO:1903955,positive regulation of protein targeting to mitochondrion;GO:0000184,nuclear-transcribed mRNA catabolic process, nonsense-mediated decay;GO:0019083,viral transcription;GO:1903146,regulation of autophagy of mitochondrion;GO:0006413,translational initiation;GO:0006614,SRP-dependent cotranslational protein targeting to membrane;GO:0006364,rRNA processing	GO:0036464,cytoplasmic ribonucleoprotein granule;GO:0022625,cytosolic large ribosomal subunit;GO:0030425,dendrite;GO:0044297,cell body;GO:0070062,extracellular exosome;GO:0016020,membrane	GO:0003723,RNA binding;GO:0003735,structural constituent of ribosome;GO:0005515,protein binding
704	sp|P43274|H14_MOUSE	Histone H1.4 OS=Mus musculus OX=10090 GN=H1-4 PE=1 SV=2	H1-4	11.9	sp|P43274|H14_MOUSE	sp|P43274|H14_MOUSE	1	9	4	4	15.1	21.977	219	0	16.956	Treat_1;Treat_2;Ctrl_1;Ctrl_2	1492;1493;14118;15076;23684;23685;23998;23999;27123	False;False;False;True;True;True;False;False;True	1532;1533;14510;15488;24698;24699;25023;25024;28235	5392;5393;5394;5395;5396;5397;5398;5399;5400;51067;51068;51069;51070;51071;54928;54929;54930;54931;54932;85739;85740;85741;85742;85743;85744;85745;85746;85747;86775;86776;86777;86778;86779;86780;86781;86782;86783;98086;98087;98088;98089;98090;98091;98092;98093;98094	5396;5399;51068;54931;85744;85747;86779;86782;98089	--	--	16223000	17285000	61589000	54518000	1.65237e+07	1.74826e+07	6.10639e+07	5.36383e+07	1.70031e+07	678003.35	0.0399	5.73511e+07	5250635.43	0.0916	3.376	8.36844e-05	0.00191368	up	metabolic process(GO:0008152);cellular process(GO:0009987);biological regulation(GO:0065007)	protein-containing complex(GO:0032991);cellular anatomical entity(GO:0110165)	binding(GO:0005488)	--	--	GO:0006334,nucleosome assembly;GO:0098532,histone H3-K27 trimethylation;GO:0080182,histone H3-K4 trimethylation;GO:0016584,nucleosome positioning;GO:0000122,negative regulation of transcription by RNA polymerase II	GO:0070062,extracellular exosome;GO:0000792,heterochromatin;GO:0000786,nucleosome	GO:0031490,chromatin DNA binding;GO:0005515,protein binding;GO:0003723,RNA binding
706	tr|Q1WWK3|Q1WWK3_MOUSE	Hist1h1b protein (Fragment) OS=Mus musculus OX=10090 GN=H1f5 PE=2 SV=1	H1f5	11.7	tr|Q1WWK3|Q1WWK3_MOUSE;sp|P43276|H15_MOUSE	tr|Q1WWK3|Q1WWK3_MOUSE;sp|P43276|H15_MOUSE	2	9	9	9	26.1	22.445	222	0	32.38	Treat_1;Treat_2;Ctrl_1;Ctrl_2	1496;1497;2668;9923;9924;14119;14143;23688;23689	True;True;True;True;True;True;True;True;True	1536;1537;2742;10195;10196;14511;14537;24703;24704;24705	5407;5408;5409;5410;5411;5412;5413;5414;9634;9635;9636;9637;9638;9639;9640;9641;9642;9643;35003;35004;35005;35006;35007;35008;35009;35010;35011;35012;35013;51072;51073;51165;51166;51167;51168;51169;51170;51171;51172;51173;51174;51175;51176;51177;51178;85754;85755;85756;85757;85758;85759;85760;85761;85762	5410;5412;9642;35009;35013;51072;51170;85761;85762	--	--	25299000	23355000	90993000	88067000	2.5768e+07	2.36219e+07	9.02171e+07	8.6646e+07	2.4695e+07	1517502.25	0.0615	8.84316e+07	2525169.20	0.0286	3.588	2.23653e-05	0.00108201	up	metabolic process(GO:0008152);cellular process(GO:0009987);localization(GO:0051179);biological regulation(GO:0065007)	protein-containing complex(GO:0032991);cellular anatomical entity(GO:0110165)	binding(GO:0005488)	--	--	GO:0050821,protein stabilization;GO:0000122,negative regulation of transcription by RNA polymerase II;GO:0006334,nucleosome assembly;GO:0030307,positive regulation of cell growth;GO:0051574,positive regulation of histone H3-K9 methylation;GO:0098532,histone H3-K27 trimethylation;GO:0080182,histone H3-K4 trimethylation;GO:0016584,nucleosome positioning;GO:0071169,establishment of protein localizat…	GO:0000791,euchromatin;GO:0070062,extracellular exosome;GO:0000792,heterochromatin;GO:0000786,nucleosome	GO:0042826,histone deacetylase binding;GO:0003723,RNA binding;GO:0031490,chromatin DNA binding
707	sp|P43346|DCK_MOUSE	Deoxycytidine kinase OS=Mus musculus OX=10090 GN=Dck PE=1 SV=1	Dck	5.1	sp|P43346|DCK_MOUSE;tr|Q545E8|Q545E8_MOUSE;tr|Q80US6|Q80US6_MOUSE	sp|P43346|DCK_MOUSE;tr|Q545E8|Q545E8_MOUSE;tr|Q80US6|Q80US6_MOUSE	3	2	2	2	8.8	30.367	260	0	3.0379	Treat_1;Treat_2;Ctrl_1;Ctrl_2	21277;25201	True;True	21968;26256	76823;76824;76825;91054;91055	76824;91054	--	--	9064500	0	19609000	21426000	9.23253e+06	0	1.94418e+07	2.10803e+07	9.23253e+06	--	--	2.0261e+07	1158583.26	0.0572	2.194	0.0326884	0.0625511	up	metabolic process(GO:0008152);cellular process(GO:0009987)	protein-containing complex(GO:0032991);cellular anatomical entity(GO:0110165)	catalytic activity(GO:0003824);binding(GO:0005488)	Nucleotide transport and metabolism(F);Coenzyme transport and metabolism(H)	Purine metabolism(ko00230); Pyrimidine metabolism(ko00240); Metabolic pathways(ko01100)	GO:0043097,pyrimidine nucleoside salvage;GO:0009157,deoxyribonucleoside monophosphate biosynthetic process;GO:0006220,pyrimidine nucleotide metabolic process;GO:0016310,phosphorylation;GO:0043101,purine-containing compound salvage;GO:0006334,nucleosome assembly;GO:0046092,deoxycytidine metabolic process;GO:0009165,nucleotide biosynthetic process;GO:0006805,xenobiotic metabolic process	GO:0005634,nucleus;GO:0000786,nucleosome;GO:0005829,cytosol	GO:0046982,protein heterodimerization activity;GO:0005524,ATP binding;GO:0032548,pyrimidine deoxyribonucleoside binding;GO:0042803,protein homodimerization activity;GO:0003677,DNA binding;GO:0000287,magnesium ion binding;GO:0004137,deoxycytidine kinase activity
712	sp|P45878|FKBP2_MOUSE	Peptidyl-prolyl cis-trans isomerase FKBP2 OS=Mus musculus OX=10090 GN=Fkbp2 PE=1 SV=1	Fkbp2	9.3	sp|P45878|FKBP2_MOUSE;tr|Q3TND1|Q3TND1_MOUSE;tr|Q3UND3|Q3UND3_MOUSE	sp|P45878|FKBP2_MOUSE;tr|Q3TND1|Q3TND1_MOUSE;tr|Q3UND3|Q3UND3_MOUSE	3	4	4	4	40	15.344	140	0	29.055	Treat_1;Treat_2;Ctrl_1;Ctrl_2	13306;14759;15846;18765	True;True;True;True	13677;15164;16279;19273	47958;47959;47960;47961;53642;53643;53644;53645;53646;53647;53648;57649;57650;57651;57652;57653;67906;67907;67908;67909	47959;53648;57653;67906	--	--	12105000	10512000	17636000	18183000	1.23294e+07	1.06321e+07	1.74856e+07	1.78896e+07	1.14808e+07	1200138.73	0.1045	1.76876e+07	285681.65	0.0161	1.549	0.0021076	0.00945658	up	metabolic process(GO:0008152);cellular process(GO:0009987)	cellular anatomical entity(GO:0110165)	catalytic activity(GO:0003824);binding(GO:0005488)	Posttranslational modification, protein turnover, chaperones(O)	--	GO:0061077,chaperone-mediated protein folding;GO:0000413,protein peptidyl-prolyl isomerization	GO:0005789,endoplasmic reticulum membrane;GO:0070062,extracellular exosome;GO:0016021,integral component of membrane	GO:0005515,protein binding;GO:0005528,FK506 binding;GO:0003755,peptidyl-prolyl cis-trans isomerase activity
734	tr|Q3UCH0|Q3UCH0_MOUSE	60S ribosomal protein L6 OS=Mus musculus OX=10090 GN=Rpl6 PE=1 SV=1	Rpl6	11.4	tr|Q3UCH0|Q3UCH0_MOUSE;sp|P47911|RL6_MOUSE;tr|Q3UFI4|Q3UFI4_MOUSE;tr|A0A0J9YU32|A0A0J9YU32_MOUSE	tr|Q3UCH0|Q3UCH0_MOUSE;sp|P47911|RL6_MOUSE;tr|Q3UFI4|Q3UFI4_MOUSE	4	9	9	9	29.7	33.509	296	0	68.213	Treat_1;Treat_2;Ctrl_1;Ctrl_2	2833;2976;6458;9104;11769;21834;25071;30544;31398	True;True;True;True;True;True;True;True;True	2911;3057;6626;9350;12089;22658;26125;31758;32633	10268;10269;10270;10271;10272;10273;10810;10811;10812;10813;10814;10815;10816;22839;22840;31968;31969;42086;42087;42088;42089;42090;42091;78950;78951;78952;78953;78954;90618;90619;90620;90621;90622;90623;90624;90625;110858;110859;110860;110861;113958;113959;113960	10273;10812;22839;31969;42091;78953;90621;110859;113960	--	--	11618000	10888000	44910000	43887000	1.18334e+07	1.10124e+07	4.45271e+07	4.31789e+07	1.14229e+07	580497.36	0.0508	4.3853e+07	953331.04	0.0217	3.844	1.03663e-05	0.000964547	up	metabolic process(GO:0008152);cellular process(GO:0009987);viral process(GO:0016032);localization(GO:0051179);biological regulation(GO:0065007)	protein-containing complex(GO:0032991);cellular anatomical entity(GO:0110165)	structural molecule activity(GO:0005198);binding(GO:0005488)	--	Ribosome(ko03010); Coronavirus disease - COVID-19(ko05171)	GO:0006413,translational initiation;GO:0006364,rRNA processing;GO:0000184,nuclear-transcribed mRNA catabolic process, nonsense-mediated decay;GO:0000027,ribosomal large subunit assembly;GO:0002181,cytoplasmic translation;GO:0019083,viral transcription;GO:0006614,SRP-dependent cotranslational protein targeting to membrane;GO:0006355,regulation of transcription, DNA-templated	GO:0016020,membrane;GO:0005925,focal adhesion;GO:0005730,nucleolus;GO:0031672,A band;GO:0036464,cytoplasmic ribonucleoprotein granule;GO:0005912,adherens junction;GO:0022625,cytosolic large ribosomal subunit	GO:0003729,mRNA binding;GO:0003677,DNA binding;GO:1990932,5.8S rRNA binding;GO:0003735,structural constituent of ribosome;GO:0098641,cadherin binding involved in cell-cell adhesion;GO:0000049,tRNA binding
739	sp|P47963|RL13_MOUSE	60S ribosomal protein L13 OS=Mus musculus OX=10090 GN=Rpl13 PE=1 SV=3	Rpl13	12.1	sp|P47963|RL13_MOUSE;tr|Q5RKP3|Q5RKP3_MOUSE	sp|P47963|RL13_MOUSE;tr|Q5RKP3|Q5RKP3_MOUSE	2	12	12	12	47.4	24.305	211	0	111.63	Treat_1;Treat_2;Ctrl_1;Ctrl_2	5325;9769;12060;14373;15531;16704;20020;20934;25196;26332;28030;28734	True;True;True;True;True;True;True;True;True;True;True;True	5470;10035;12391;14769;15955;17160;20633;21583;26251;27422;29167;29895	18891;18892;34418;34419;34420;34421;34422;34423;34424;34425;43195;43196;43197;52020;56552;56553;60700;60701;60702;60703;60704;60705;60706;60707;60708;60709;60710;60711;72342;72343;75549;75550;75551;75552;75553;75554;91027;91028;91029;91030;91031;95322;95323;95324;101538;101539;101540;101541;104215;104216	18892;34421;43196;52020;56552;60704;72343;75552;91030;95322;101541;104216	--	--	103730000	90477000	219420000	220210000	1.05653e+08	9.15111e+07	2.17549e+08	2.16657e+08	9.8582e+07	9999768.24	0.1014	2.17103e+08	630929.78	0.0029	2.214	0.000313779	0.00344016	up	metabolic process(GO:0008152);cellular process(GO:0009987);viral process(GO:0016032);developmental process(GO:0032502);localization(GO:0051179);biological regulation(GO:0065007)	protein-containing complex(GO:0032991);cellular anatomical entity(GO:0110165)	structural molecule activity(GO:0005198);binding(GO:0005488)	Translation, ribosomal structure and biogenesis(J)	Ribosome(ko03010); Coronavirus disease - COVID-19(ko05171)	GO:0006413,translational initiation;GO:0019083,viral transcription;GO:0006364,rRNA processing;GO:0006614,SRP-dependent cotranslational protein targeting to membrane;GO:0000184,nuclear-transcribed mRNA catabolic process, nonsense-mediated decay;GO:0097421,liver regeneration	GO:0022625,cytosolic large ribosomal subunit;GO:0005634,nucleus;GO:0016020,membrane	GO:0003735,structural constituent of ribosome;GO:0005515,protein binding;GO:0003723,RNA binding
741	tr|Q4V9T8|Q4V9T8_MOUSE	Eukaryotic translation initiation factor 1 OS=Mus musculus OX=10090 GN=Eif1 PE=1 SV=1	Eif1	7.6	tr|Q4V9T8|Q4V9T8_MOUSE;sp|P48024|EIF1_MOUSE;tr|J3QN87|J3QN87_MOUSE;tr|J3QPZ8|J3QPZ8_MOUSE;tr|Q3UBT8|Q3UBT8_MOUSE	tr|Q4V9T8|Q4V9T8_MOUSE;sp|P48024|EIF1_MOUSE;tr|J3QN87|J3QN87_MOUSE;tr|J3QPZ8|J3QPZ8_MOUSE;tr|Q3UBT8|Q3UBT8_MOUSE	5	6	1	1	29.2	12.746	113	0	41.474	Treat_1;Treat_2;Ctrl_1;Ctrl_2	7791;9460;23283;26721;26722;26723	False;False;True;False;False;False	7999;9717;24283;27820;27821;27822	27282;27283;27284;27285;33206;33207;84231;84232;84233;84234;84235;84236;84237;96660;96661;96662;96663;96664;96665;96666	27282;33206;84237;96662;96664;96666	--	--	15489000	0	30665000	29963000	1.57761e+07	0	3.04035e+07	2.94795e+07	1.57761e+07	--	--	2.99415e+07	653366.04	0.0218	1.898	0.0151806	0.0352685	up	response to stimulus(GO:0050896);biological regulation(GO:0065007)	cellular anatomical entity(GO:0110165)	binding(GO:0005488);translation regulator activity(GO:0045182)	--	--	GO:0006446,regulation of translational initiation;GO:0009048,dosage compensation by inactivation of X chromosome;GO:0006950,response to stress	GO:0005634,nucleus;GO:0005737,cytoplasm	GO:0003723,RNA binding;GO:0003743,translation initiation factor activity
771	sp|P50544|ACADV_MOUSE	Very long-chain specific acyl-CoA dehydrogenase, mitochondrial OS=Mus musculus OX=10090 GN=Acadvl PE=1 SV=3	Acadvl	9.1	sp|P50544|ACADV_MOUSE;tr|B1AR28|B1AR28_MOUSE;tr|Q3UJR6|Q3UJR6_MOUSE	sp|P50544|ACADV_MOUSE;tr|B1AR28|B1AR28_MOUSE;tr|Q3UJR6|Q3UJR6_MOUSE	3	11	11	11	27.1	70.875	656	0	48.267	Treat_1;Treat_2;Ctrl_1;Ctrl_2	5569;6592;10131;10646;12669;23866;24513;26155;26906;27853;29454	True;True;True;True;True;True;True;True;True;True;True	5719;6762;10408;10936;13013;24889;25547;27234;28013;28984;30642	19756;19757;19758;23281;35944;37783;45513;45514;86388;86389;88610;88611;88612;94566;94567;94568;94569;94570;97334;100795;106889;106890	19758;23281;35944;37783;45513;86388;88612;94568;97334;100795;106889	--	--	3580100	3386400	10075000	10581000	3.64647e+06	3.4251e+06	9.98909e+06	1.04103e+07	3.53578e+06	156526.87	0.0443	1.01997e+07	297817.99	0.0292	2.887	1.87835e-05	0.00108201	up	metabolic process(GO:0008152);cellular process(GO:0009987);multicellular organismal process(GO:0032501);developmental process(GO:0032502);response to stimulus(GO:0050896);biological regulation(GO:0065007)	cellular anatomical entity(GO:0110165)	catalytic activity(GO:0003824);binding(GO:0005488)	Lipid transport and metabolism(I)	Fatty acid degradation(ko00071); Metabolic pathways(ko01100); Fatty acid metabolism(ko01212); Alcoholic liver disease(ko04936)	GO:0055088,lipid homeostasis;GO:0036498,IRE1-mediated unfolded protein response;GO:0009409,response to cold;GO:0030855,epithelial cell differentiation;GO:0042760,very long-chain fatty acid catabolic process;GO:0015980,energy derivation by oxidation of organic compounds;GO:0045717,negative regulation of fatty acid biosynthetic process;GO:0090181,regulation of cholesterol metabolic process;GO:00016…	GO:0005730,nucleolus;GO:0005743,mitochondrial inner membrane;GO:0042645,mitochondrial nucleoid	GO:0009055,electron transfer activity;GO:0000062,fatty-acyl-CoA binding;GO:0050660,flavin adenine dinucleotide binding;GO:0017099,very-long-chain-acyl-CoA dehydrogenase activity;GO:0052890,oxidoreductase activity, acting on the CH-CH group of donors, with a flavin as acceptor
781	sp|P51859|HDGF_MOUSE	Hepatoma-derived growth factor OS=Mus musculus OX=10090 GN=Hdgf PE=1 SV=2	Hdgf	4.5	sp|P51859|HDGF_MOUSE;tr|E0CXA0|E0CXA0_MOUSE;tr|E0CYW7|E0CYW7_MOUSE	sp|P51859|HDGF_MOUSE;tr|E0CXA0|E0CXA0_MOUSE	3	17	17	17	81.4	26.268	237	0	173.99	Treat_1;Treat_2;Ctrl_1;Ctrl_2	2458;3282;4452;4453;7225;9768;10717;10718;12181;14396;14989;20574;20575;22636;23384;23385;31145	True;True;True;True;True;True;True;True;True;True;True;True;True;True;True;True;True	2526;3369;4567;4568;7417;10034;11009;11010;12515;12516;14794;15400;21210;21211;23618;24385;24386;32378	8935;8936;8937;11817;11818;11819;11820;11821;15796;15797;15798;15799;15800;15801;15802;15803;15804;25463;25464;25465;25466;25467;25468;25469;25470;25471;34417;38020;38021;38022;43664;43665;43666;43667;43668;52155;52156;52157;52158;52159;52160;52161;52162;52163;52164;52165;52166;52167;54587;54588;54589;74335;74336;74337;74338;74339;74340;74341;74342;74343;74344;74345;74346;74347;74348;74349;81915;…	8936;11821;15796;15800;25467;34417;38021;38022;43664;52161;54587;74336;74347;81918;84584;84589;113018	397	33	58497000	58181000	39448000	39332000	5.95814e+07	5.8846e+07	3.91116e+07	3.86974e+07	5.92137e+07	520047.65	0.0088	3.89045e+07	293007.00	0.0075	0.657	3.73839e-06	0.000726924	down	cellular process(GO:0009987);response to stimulus(GO:0050896);localization(GO:0051179);biological regulation(GO:0065007)	protein-containing complex(GO:0032991);cellular anatomical entity(GO:0110165)	binding(GO:0005488);molecular function regulator(GO:0098772);transcription regulator activity(GO:0140110)	--	--	GO:0034504,protein localization to nucleus;GO:0036498,IRE1-mediated unfolded protein response;GO:0000122,negative regulation of transcription by RNA polymerase II;GO:0045944,positive regulation of transcription by RNA polymerase II;GO:0008283,cell population proliferation	GO:0005615,extracellular space;GO:0005737,cytoplasm;GO:0005654,nucleoplasm;GO:0017053,transcription repressor complex	GO:0000978,RNA polymerase II cis-regulatory region sequence-specific DNA binding;GO:0008083,growth factor activity;GO:0001227,DNA-binding transcription repressor activity, RNA polymerase II-specific;GO:0001222,transcription corepressor binding;GO:0000166,nucleotide binding;GO:0008201,heparin binding;GO:0003714,transcription corepressor activity;GO:0003723,RNA binding
801	sp|P53569|CEBPZ_MOUSE	CCAAT/enhancer-binding protein zeta OS=Mus musculus OX=10090 GN=Cebpz PE=1 SV=2	Cebpz	5.4	sp|P53569|CEBPZ_MOUSE;tr|A0A0R4J046|A0A0R4J046_MOUSE;tr|A0A3B2WCE8|A0A3B2WCE8_MOUSE;tr|Q3UUZ3|Q3UUZ3_MOUSE;tr|Q3UGK4|Q3UGK4_MOUSE	sp|P53569|CEBPZ_MOUSE;tr|A0A0R4J046|A0A0R4J046_MOUSE;tr|A0A3B2WCE8|A0A3B2WCE8_MOUSE	5	6	6	6	7.9	120.26	1052	0	16.623	Treat_1;Treat_2;Ctrl_1;Ctrl_2	323;2462;14449;18183;24401;27334	True;True;True;True;True;True	329;2530;14848;18678;25431;28449	1118;1119;8956;8957;8958;8959;52378;65916;65917;65918;88251;88252;98833;98834	1119;8956;52378;65918;88251;98833	--	--	7964700	6904700	4332600	4249000	8.11234e+06	6.98361e+06	4.29566e+06	4.18044e+06	7.54798e+06	798132.51	0.1057	4.23805e+06	81470.45	0.0192	0.565	0.000971558	0.00593444	down	biological regulation(GO:0065007)	cellular anatomical entity(GO:0110165)	binding(GO:0005488);transcription regulator activity(GO:0140110)	--	--	GO:0045944,positive regulation of transcription by RNA polymerase II	GO:0005634,nucleus	GO:0000978,RNA polymerase II cis-regulatory region sequence-specific DNA binding;GO:0001228,DNA-binding transcription activator activity, RNA polymerase II-specific;GO:0003723,RNA binding
807	tr|Q8BPS5|Q8BPS5_MOUSE	Monocarboxylate transporter 1 OS=Mus musculus OX=10090 GN=Slc16a1 PE=2 SV=2	Slc16a1	6.3	tr|Q8BPS5|Q8BPS5_MOUSE;tr|Q8C2E6|Q8C2E6_MOUSE;tr|Q544N9|Q544N9_MOUSE;tr|Q3TRK9|Q3TRK9_MOUSE;sp|P53986|MOT1_MOUSE;tr|Q8C571|Q8C571_MOUSE;tr|Q3UWP4|Q3UWP4_MOUSE	tr|Q8BPS5|Q8BPS5_MOUSE;tr|Q8C2E6|Q8C2E6_MOUSE;tr|Q544N9|Q544N9_MOUSE;tr|Q3TRK9|Q3TRK9_MOUSE;sp|P53986|MOT1_MOUSE;tr|Q8C571|Q8C571_MOUSE	7	4	4	4	13.8	38.157	349	0	27.786	Treat_1;Treat_2;Ctrl_1;Ctrl_2	6054;8474;18379;23447	True;True;True;True	6214;8701;18877;24450	21381;21382;29664;29665;66581;66582;66583;84905;84906;84907;84908;84909;84910;84911	21381;29665;66581;84905	--	--	28908000	25679000	10614000	9758200	2.94439e+07	2.59725e+07	1.05235e+07	9.60075e+06	2.77082e+07	2454644.37	0.0886	1.00621e+07	652489.82	0.0649	0.365	0.000190988	0.00280417	down	immune system process(GO:0002376);behavior(GO:0007610);metabolic process(GO:0008152);cellular process(GO:0009987);locomotion(GO:0040011);response to stimulus(GO:0050896);localization(GO:0051179);biological regulation(GO:0065007)	cellular anatomical entity(GO:0110165)	transporter activity(GO:0005215);binding(GO:0005488)	--	--	GO:0050796,regulation of insulin secretion;GO:0051780,behavioral response to nutrient;GO:0015728,mevalonate transport;GO:0071407,cellular response to organic cyclic compound;GO:0042593,glucose homeostasis;GO:0035879,plasma membrane lactate transport;GO:0006090,pyruvate metabolic process;GO:0006629,lipid metabolic process;GO:0032094,response to food;GO:0050900,leukocyte migration;GO:0007098,centro…	GO:0005739,mitochondrion;GO:0005813,centrosome;GO:0070062,extracellular exosome;GO:0005887,integral component of plasma membrane	GO:0015130,mevalonate transmembrane transporter activity;GO:0015129,lactate transmembrane transporter activity;GO:0042803,protein homodimerization activity;GO:0015293,symporter activity;GO:0097159,organic cyclic compound binding
813	sp|P54116|STOM_MOUSE	Stomatin OS=Mus musculus OX=10090 GN=Stom PE=1 SV=3	Stom	6.9	sp|P54116|STOM_MOUSE;tr|Q8BPA1|Q8BPA1_MOUSE;tr|Q99L68|Q99L68_MOUSE	sp|P54116|STOM_MOUSE;tr|Q8BPA1|Q8BPA1_MOUSE	3	8	8	8	32.7	31.375	284	0	34.177	Treat_1;Treat_2;Ctrl_1;Ctrl_2	1941;5547;16941;17791;20200;28583;29550;30967	True;True;True;True;True;True;True;True	1986;5697;17402;18278;20819;29738;30739;32191	6995;19670;19671;19672;61636;61637;61638;61639;64663;64664;64665;64666;73003;103615;103616;107203;107204;107205;107206;112359;112360;112361;112362;112363;112364	6995;19672;61638;64665;73003;103615;107203;112360	--	--	27513000	22524000	16962000	16449000	2.8023e+07	2.27814e+07	1.68174e+07	1.61836e+07	2.54022e+07	3706364.31	0.1459	1.65005e+07	448151.69	0.0272	0.656	0.00589329	0.0181995	down	metabolic process(GO:0008152);cellular process(GO:0009987);biological process involved in interspecies interaction between organisms(GO:0044419);response to stimulus(GO:0050896);biological regulation(GO:0065007)	cellular anatomical entity(GO:0110165)	binding(GO:0005488)	Posttranslational modification, protein turnover, chaperones(O)	--	GO:0098779,positive regulation of mitophagy in response to mitochondrial depolarization;GO:0044829,positive regulation by host of viral genome replication;GO:0051260,protein homooligomerization;GO:1901585,regulation of acid-sensing ion channel activity;GO:0098792,xenophagy;GO:0002230,positive regulation of defense response to virus by host;GO:0090314,positive regulation of protein targeting to me…	GO:0045121,membrane raft;GO:0005783,endoplasmic reticulum;GO:0048471,perinuclear region of cytoplasm;GO:0005856,cytoskeleton;GO:0070062,extracellular exosome;GO:0005887,integral component of plasma membrane;GO:0042470,melanosome;GO:0072562,blood microparticle;GO:0005739,mitochondrion	GO:0070063,RNA polymerase binding;GO:0042803,protein homodimerization activity
824	tr|A0A0R4J027|A0A0R4J027_MOUSE	Cis-aconitate decarboxylase OS=Mus musculus OX=10090 GN=Acod1 PE=1 SV=1	Acod1	7.6	tr|A0A0R4J027|A0A0R4J027_MOUSE;sp|P54987|IRG1_MOUSE	tr|A0A0R4J027|A0A0R4J027_MOUSE;sp|P54987|IRG1_MOUSE	2	16	16	16	46.7	53.746	488	0	58.489	Treat_1;Treat_2;Ctrl_1;Ctrl_2	1662;4103;5070;5454;8321;8524;11804;13289;14048;14049;14877;15847;18340;23534;23786;29283	True;True;True;True;True;True;True;True;True;True;True;True;True;True;True;True	1706;4213;5209;5602;8544;8754;12126;13660;14439;14440;15288;16280;18837;24541;24803;30464	5966;14675;14676;14677;14678;17994;17995;19363;19364;19365;19366;19367;19368;29135;29136;29826;29827;29828;29829;42225;47889;47890;47891;47892;47893;47894;47895;50805;50806;50807;50808;50809;50810;50811;54099;57654;57655;57656;66450;85212;85213;86037;86038;86039;106254;106255;106256;106257;106258;106259	5966;14676;17994;19367;29136;29828;42225;47889;50805;50807;54099;57654;66450;85212;86039;106256	--	--	22492000	22521000	13268000	14587000	2.29089e+07	2.27784e+07	1.31549e+07	1.43516e+07	2.28437e+07	92456.33	0.0040	1.37533e+07	846253.20	0.0615	0.602	0.000260687	0.00326409	down	immune system process(GO:0002376);cellular process(GO:0009987);reproductive process(GO:0022414);response to stimulus(GO:0050896);biological regulation(GO:0065007)	cellular anatomical entity(GO:0110165)	catalytic activity(GO:0003824)	Carbohydrate transport and metabolism(G)	Metabolic pathways(ko01100)	GO:0072573,tolerance induction to lipopolysaccharide;GO:0071347,cellular response to interleukin-1;GO:0071346,cellular response to interferon-gamma;GO:0050728,negative regulation of inflammatory response;GO:0032088,negative regulation of NF-kappaB transcription factor activity;GO:0002760,positive regulation of antimicrobial humoral response;GO:0071393,cellular response to progesterone stimulus;GO…	GO:0005739,mitochondrion	GO:0047613,aconitate decarboxylase activity
828	sp|P55258|RAB8A_MOUSE	Ras-related protein Rab-8A OS=Mus musculus OX=10090 GN=Rab8a PE=1 SV=2	Rab8a	9.5	sp|P55258|RAB8A_MOUSE;tr|Q0PD50|Q0PD50_MOUSE;tr|Q3UHW5|Q3UHW5_MOUSE	sp|P55258|RAB8A_MOUSE;tr|Q0PD50|Q0PD50_MOUSE;tr|Q3UHW5|Q3UHW5_MOUSE	3	8	6	5	29.5	23.668	207	0	10.669	Treat_1;Treat_2;Ctrl_1;Ctrl_2	2017;15374;15907;17194;19888;23723;26319;27566	True;True;True;False;True;True;False;True	2076;15794;16341;17658;20499;24739;27409;28689	7274;55989;55990;55991;55992;57829;57830;57831;57832;62535;62536;62537;62538;62539;62540;62541;62542;62543;62544;71870;85854;95262;95263;99748	7274;55991;57829;62542;71870;85854;95263;99748	--	--	6912400	6262900	4309200	4083500	7.04054e+06	6.33448e+06	4.27246e+06	4.01761e+06	6.68751e+06	499259.00	0.0746	4.14503e+06	180203.12	0.0435	0.622	0.00085207	0.0055579	down	immune system process(GO:0002376);cellular process(GO:0009987);developmental process(GO:0032502);response to stimulus(GO:0050896);localization(GO:0051179);biological regulation(GO:0065007)	cellular anatomical entity(GO:0110165)	catalytic activity(GO:0003824);binding(GO:0005488)	General function prediction only(R)	Autophagy - animal(ko04140); Endocytosis(ko04144); Tight junction(ko04530); Pancreatic secretion(ko04972); Amyotrophic lateral sclerosis(ko05014); Pathways of neurodegeneration - multiple diseases(ko05022)	GO:0072659,protein localization to plasma membrane;GO:0007409,axonogenesis;GO:0019882,antigen processing and presentation;GO:0032869,cellular response to insulin stimulus;GO:0060271,cilium assembly;GO:0042593,glucose homeostasis;GO:0035845,photoreceptor cell outer segment organization;GO:0000086,G2/M transition of mitotic cell cycle;GO:0032402,melanosome transport;GO:0007264,small GTPase mediated…	GO:0005814,centriole;GO:0036064,ciliary basal body;GO:0070062,extracellular exosome;GO:0000139,Golgi membrane;GO:0043025,neuronal cell body;GO:0005730,nucleolus;GO:0008021,synaptic vesicle;GO:0005886,plasma membrane;GO:0005778,peroxisomal membrane;GO:0097546,ciliary base;GO:0097730,non-motile cilium;GO:0005829,cytosol;GO:0030425,dendrite;GO:0005739,mitochondrion;GO:0014069,postsynaptic density;GO…	GO:0019003,GDP binding;GO:0019901,protein kinase binding;GO:0031489,myosin V binding;GO:0005102,signaling receptor binding;GO:0031267,small GTPase binding;GO:0005525,GTP binding;GO:0003924,GTPase activity
860	tr|Q3UDP9|Q3UDP9_MOUSE	MFS domain-containing protein OS=Mus musculus OX=10090 GN=Slc16a3 PE=1 SV=1	Slc16a3	8	tr|Q3UDP9|Q3UDP9_MOUSE;tr|Q3TMA0|Q3TMA0_MOUSE;sp|P57787|MOT4_MOUSE;tr|B1ATM1|B1ATM1_MOUSE;tr|B1ATM2|B1ATM2_MOUSE	tr|Q3UDP9|Q3UDP9_MOUSE;tr|Q3TMA0|Q3TMA0_MOUSE;sp|P57787|MOT4_MOUSE;tr|B1ATM1|B1ATM1_MOUSE;tr|B1ATM2|B1ATM2_MOUSE	5	5	5	5	12.1	50.373	470	0	9.6398	Treat_1;Treat_2;Ctrl_1;Ctrl_2	3010;9799;14984;16550;16991	True;True;True;True;True	3091;10067;15395;17001;17454	10900;10901;34551;34552;34553;54570;54571;54572;54573;60132;60133;60134;60135;60136;60137;61798	10901;34551;54573;60132;61798	--	--	31494000	35693000	15469000	12193000	3.20778e+07	3.61009e+07	1.53371e+07	1.19963e+07	3.40894e+07	2844778.66	0.0834	1.36667e+07	2362335.01	0.1728	0.402	0.00135219	0.00704617	down	immune system process(GO:0002376);metabolic process(GO:0008152);cellular process(GO:0009987);locomotion(GO:0040011);localization(GO:0051179)	cellular anatomical entity(GO:0110165)	transporter activity(GO:0005215);binding(GO:0005488)	Carbohydrate transport and metabolism(G);Inorganic ion transport and metabolism(P)	Central carbon metabolism in cancer(ko05230)	GO:0050900,leukocyte migration;GO:0035879,plasma membrane lactate transport;GO:0006090,pyruvate metabolic process	GO:0031965,nuclear membrane;GO:0015629,actin cytoskeleton;GO:0005887,integral component of plasma membrane	GO:0015129,lactate transmembrane transporter activity;GO:0005515,protein binding;GO:0015293,symporter activity;GO:0003723,RNA binding
896	tr|Q3UE06|Q3UE06_MOUSE	Uncharacterized protein OS=Mus musculus OX=10090 GN=Nploc4 PE=2 SV=1	Nploc4	6.5	tr|Q3UE06|Q3UE06_MOUSE;tr|Q3UDU9|Q3UDU9_MOUSE;sp|P60670|NPL4_MOUSE	tr|Q3UE06|Q3UE06_MOUSE;tr|Q3UDU9|Q3UDU9_MOUSE;sp|P60670|NPL4_MOUSE	3	6	6	6	14	68.035	608	0	16.524	Treat_1;Treat_2;Ctrl_1;Ctrl_2	813;898;4181;8471;9067;9164	True;True;True;True;True;True	833;921;4294;8697;9311;9413	2917;3165;3166;3167;3168;3169;14927;14928;14929;14930;29653;29654;29655;31837;32198;32199	2917;3168;14928;29655;31837;32199	--	--	3476000	3523200	6343500	5655100	3.54044e+06	3.56347e+06	6.28941e+06	5.56385e+06	3.55195e+06	16285.70	0.0046	5.92663e+06	513047.42	0.0866	1.669	0.000724186	0.00507297	up	metabolic process(GO:0008152);cellular process(GO:0009987);response to stimulus(GO:0050896);localization(GO:0051179)	protein-containing complex(GO:0032991);cellular anatomical entity(GO:0110165)	binding(GO:0005488)	--	--	GO:0030970,retrograde protein transport, ER to cytosol;GO:0070987,error-free translesion synthesis;GO:0030433,ubiquitin-dependent ERAD pathway;GO:0061025,membrane fusion;GO:0007030,Golgi organization	GO:0034098,VCP-NPL4-UFD1 AAA ATPase complex;GO:0036501,UFD1-NPL4 complex;GO:0005654,nucleoplasm;GO:0005829,cytosol	GO:0031625,ubiquitin protein ligase binding;GO:0044877,protein-containing complex binding;GO:0036435,K48-linked polyubiquitin modification-dependent protein binding;GO:0008270,zinc ion binding;GO:0070530,K63-linked polyubiquitin modification-dependent protein binding;GO:0051117,ATPase binding
897	sp|P60710|ACTB_MOUSE	Actin, cytoplasmic 1 OS=Mus musculus OX=10090 GN=Actb PE=1 SV=1	Actb	5.1	sp|P60710|ACTB_MOUSE;tr|B2RRX1|B2RRX1_MOUSE;tr|Q3UA89|Q3UA89_MOUSE;tr|Q3UAF7|Q3UAF7_MOUSE;tr|Q3UAF6|Q3UAF6_MOUSE;tr|Q3U5R4|Q3U5R4_MOUSE;tr|Q3U939|Q3U939_MOUSE;tr|Q3UGS0|Q3UGS0_MOUSE;tr|Q3UAA9|Q3UAA9_MOUSE;tr|Q61276|Q61276_MOUSE;tr|Q3TIJ9|Q3TIJ9_MOUSE;tr|Q3UCF8|Q3UCF8_MOUSE;tr|Q3U804|Q3U804_MOUSE;tr|E9Q1F2|E9Q1F2_MOUSE;tr|E9Q5F4|E9Q5F4_MOUSE;tr|G3UZ07|G3UZ07_MOUSE;tr|Q99NC5|Q99NC5_MOUSE;sp|Q8BFZ3|…	sp|P60710|ACTB_MOUSE;tr|B2RRX1|B2RRX1_MOUSE;tr|Q3UA89|Q3UA89_MOUSE;tr|Q3UAF7|Q3UAF7_MOUSE;tr|Q3UAF6|Q3UAF6_MOUSE;tr|Q3U5R4|Q3U5R4_MOUSE;tr|Q3U939|Q3U939_MOUSE;tr|Q3UGS0|Q3UGS0_MOUSE;tr|Q3UAA9|Q3UAA9_MOUSE;tr|Q61276|Q61276_MOUSE;tr|Q3TIJ9|Q3TIJ9_MOUSE;tr|Q3UCF8|Q3UCF8_MOUSE;tr|Q3U804|Q3U804_MOUSE;tr|E9Q1F2|E9Q1F2_MOUSE;tr|E9Q5F4|E9Q5F4_MOUSE	29	32	1	0	4.5	41.736	375	0	84.199	Treat_1;Treat_2;Ctrl_1;Ctrl_2	1050;2880;2881;3225;3226;3468;3808;4607;4987;4988;6358;6359;6376;6423;8835;11242;11774;12707;12708;12896;12897;13978;15626;15713;19371;21462;21463;22790;25524;27245;27785;31079	False;False;False;False;False;False;True;False;False;False;False;False;False;False;False;False;False;False;False;False;False;False;False;False;False;False;False;False;False;False;False;False	1075;2959;2960;3310;3311;3558;3559;3560;3909;3910;4726;4727;5124;5125;6523;6524;6525;6543;6591;9073;9074;9075;11547;12094;12095;12096;13053;13054;13246;13247;14366;16053;16054;16142;19958;19959;22197;22198;22199;22200;23774;26588;28358;28359;28915;32311	3701;3702;3703;3704;3705;3706;3707;3708;3709;3710;10411;10412;10413;10414;10415;10416;10417;10418;10419;10420;10421;10422;10423;10424;10425;10426;10427;10428;10429;10430;10431;10432;10433;10434;10435;10436;10437;10438;10439;10440;10441;10442;10443;10444;10445;10446;11635;11636;11637;11638;11639;11640;12432;12433;12434;12435;12436;12437;12438;12439;12440;12441;12442;12443;12444;12445;12446;12447;1…	3702;10412;10422;11635;11638;12445;13615;16418;17725;17727;22491;22495;22569;22715;30996;39951;42102;45680;45685;46443;46444;50522;56895;57228;70039;77520;77549;82527;92219;98524;100539;112788	449;450;451;452;453;454;455;456;457;458	16;44;47;153;190;227;269;283;313;325	138440000	130780000	73257000	73189000	1.41006e+08	1.32275e+08	7.26324e+07	7.20081e+07	1.36641e+08	6174446.97	0.0452	7.23202e+07	441442.63	0.0061	0.53	5.34885e-05	0.00154169	down	immune system process(GO:0002376);cellular process(GO:0009987);biological adhesion(GO:0022610);developmental process(GO:0032502);rhythmic process(GO:0048511);response to stimulus(GO:0050896);biological regulation(GO:0065007)	protein-containing complex(GO:0032991);cellular anatomical entity(GO:0110165)	structural molecule activity(GO:0005198);binding(GO:0005488)	Cytoskeleton(Z)	Rap1 signaling pathway(ko04015); Phagosome(ko04145); Apoptosis(ko04210); Hippo signaling pathway(ko04390); Focal adhesion(ko04510); Adherens junction(ko04520); Tight junction(ko04530); Platelet activation(ko04611); Neutrophil extracellular trap formation(ko04613); Leukocyte transendothelial migration(ko04670); Thermogenesis(ko04714); Regulation of actin cytoskeleton(ko04810); Thyroid hormone sign…	GO:0007409,axonogenesis;GO:0045815,positive regulation of gene expression, epigenetic;GO:0038096,Fc-gamma receptor signaling pathway involved in phagocytosis;GO:0034329,cell junction assembly;GO:0007623,circadian rhythm;GO:0006928,movement of cell or subcellular component;GO:0035902,response to immobilization stress;GO:0051086,chaperone mediated protein folding independent of cofactor;GO:0060041,…	GO:0014069,postsynaptic density;GO:0005829,cytosol;GO:0030424,axon;GO:0072562,blood microparticle;GO:0043209,myelin sheath;GO:0005886,plasma membrane;GO:0005925,focal adhesion;GO:0035267,NuA4 histone acetyltransferase complex;GO:0030863,cortical cytoskeleton;GO:0002102,podosome;GO:0097433,dense body;GO:0030027,lamellipodium;GO:0070062,extracellular exosome;GO:0001725,stress fiber;GO:0036464,cytop…	GO:0031492,nucleosomal DNA binding;GO:0000978,RNA polymerase II cis-regulatory region sequence-specific DNA binding;GO:0042802,identical protein binding;GO:0019901,protein kinase binding;GO:0050998,nitric-oxide synthase binding;GO:0005200,structural constituent of cytoskeleton;GO:0019894,kinesin binding;GO:0005524,ATP binding;GO:0030957,Tat protein binding
898	sp|P60766|CDC42_MOUSE	Cell division control protein 42 homolog OS=Mus musculus OX=10090 GN=Cdc42 PE=1 SV=2	Cdc42	6.5	sp|P60766|CDC42_MOUSE;tr|Q3UL78|Q3UL78_MOUSE;tr|A0A2R8VH29|A0A2R8VH29_MOUSE;tr|Q8CEV8|Q8CEV8_MOUSE;tr|G3UZM2|G3UZM2_MOUSE;tr|D3Z3L1|D3Z3L1_MOUSE;tr|F2Z463|F2Z463_MOUSE;tr|D3YX61|D3YX61_MOUSE;tr|Q7TMY0|Q7TMY0_MOUSE;sp|Q8R527|RHOQ_MOUSE;tr|Q3TZU6|Q3TZU6_MOUSE;sp|Q9ER71|RHOJ_MOUSE	sp|P60766|CDC42_MOUSE;tr|Q3UL78|Q3UL78_MOUSE	12	9	8	8	52.9	21.258	191	0	59.585	Treat_1;Treat_2;Ctrl_1;Ctrl_2	3623;10302;18112;20699;21789;25759;26886;26887;31303	False;True;True;True;True;True;True;True;True	3717;10583;18605;21340;22600;22601;26829;27993;27994;32536	12927;12928;36554;36555;65703;65704;65705;65706;74746;74747;74748;74749;74750;74751;74752;78757;78758;78759;78760;78761;78762;78763;78764;93079;93080;93081;97244;97245;97246;97247;97248;97249;97250;97251;97252;113640;113641;113642;113643;113644	12928;36554;65703;74749;78764;93079;97244;97252;113642	--	--	65138000	63559000	40747000	37368000	6.63455e+07	6.42854e+07	4.03996e+07	3.67651e+07	6.53155e+07	1456698.38	0.0223	3.85823e+07	2569989.18	0.0666	0.591	0.00034808	0.00358044	down	immune system process(GO:0002376);metabolic process(GO:0008152);cellular process(GO:0009987);viral process(GO:0016032);biological adhesion(GO:0022610);signaling(GO:0023052);multicellular organismal process(GO:0032501);developmental process(GO:0032502);growth(GO:0040007);locomotion(GO:0040011);response to stimulus(GO:0050896);localization(GO:0051179);biological regulation(GO:0065007)	cellular anatomical entity(GO:0110165)	catalytic activity(GO:0003824);binding(GO:0005488)	--	MAPK signaling pathway(ko04010); Ras signaling pathway(ko04014); Rap1 signaling pathway(ko04015); Chemokine signaling pathway(ko04062); Endocytosis(ko04144); Axon guidance(ko04360); VEGF signaling pathway(ko04370); Focal adhesion(ko04510); Adherens junction(ko04520); Tight junction(ko04530); T cell receptor signaling pathway(ko04660); Fc gamma R-mediated phagocytosis(ko04666); Leukocyte transendo…	GO:0090136,epithelial cell-cell adhesion;GO:0045185,maintenance of protein location;GO:0031424,keratinization;GO:0048010,vascular endothelial growth factor receptor signaling pathway;GO:0030010,establishment of cell polarity;GO:0021762,substantia nigra development;GO:0031295,T cell costimulation;GO:0060661,submandibular salivary gland formation;GO:0030307,positive regulation of cell growth;GO:001…	GO:0000139,Golgi membrane;GO:0045177,apical part of cell;GO:0070062,extracellular exosome;GO:0043025,neuronal cell body;GO:0036464,cytoplasmic ribonucleoprotein granule;GO:0005925,focal adhesion;GO:0005815,microtubule organizing center;GO:0043005,neuron projection;GO:0030496,midbody;GO:0000322,storage vacuole;GO:0005829,cytosol;GO:0031256,leading edge membrane;GO:0043209,myelin sheath;GO:0051233,…	GO:0034191,apolipoprotein A-I receptor binding;GO:0003924,GTPase activity;GO:0005525,GTP binding;GO:0031435,mitogen-activated protein kinase kinase kinase binding;GO:0042802,identical protein binding;GO:0061630,ubiquitin protein ligase activity;GO:0030742,GTP-dependent protein binding;GO:0031996,thioesterase binding;GO:0051022,Rho GDP-dissociation inhibitor binding
904	sp|P61022|CHP1_MOUSE	Calcineurin B homologous protein 1 OS=Mus musculus OX=10090 GN=Chp1 PE=1 SV=2	Chp1	4.7	sp|P61022|CHP1_MOUSE;tr|B0R091|B0R091_MOUSE;tr|B0R092|B0R092_MOUSE	sp|P61022|CHP1_MOUSE;tr|B0R091|B0R091_MOUSE	3	5	5	5	32.8	22.432	195	0	5.6801	Treat_1;Treat_2;Ctrl_1;Ctrl_2	2565;7384;13298;24210;26467	True;True;True;True;True	2634;7578;13669;25239;27558	9275;25976;47923;47924;47925;47926;47927;87607;87608;95790	9275;25976;47925;87608;95790	--	--	2937300	3257300	7219100	4545800	2.99175e+06	3.29453e+06	7.15755e+06	4.47245e+06	3.14314e+06	214096.69	0.0681	5.815e+06	1898647.69	0.3265	1.854	0.0238191	0.0491131	up	metabolic process(GO:0008152);cellular process(GO:0009987);response to stimulus(GO:0050896);localization(GO:0051179);biological regulation(GO:0065007)	cellular anatomical entity(GO:0110165)	transporter activity(GO:0005215);binding(GO:0005488);molecular function regulator(GO:0098772)	--	--	GO:0032088,negative regulation of NF-kappaB transcription factor activity;GO:0051259,protein complex oligomerization;GO:0071468,cellular response to acidic pH;GO:0050821,protein stabilization;GO:0010923,negative regulation of phosphatase activity;GO:0061077,chaperone-mediated protein folding;GO:0051453,regulation of intracellular pH;GO:0031397,negative regulation of protein ubiquitination;GO:0032…	GO:0000139,Golgi membrane;GO:0070062,extracellular exosome;GO:0005829,cytosol;GO:0015630,microtubule cytoskeleton;GO:0030133,transport vesicle;GO:0005925,focal adhesion;GO:0005886,plasma membrane;GO:0005793,endoplasmic reticulum-Golgi intermediate compartment;GO:0005634,nucleus;GO:0005783,endoplasmic reticulum	GO:0019900,kinase binding;GO:0005215,transporter activity;GO:0008270,zinc ion binding;GO:0008017,microtubule binding;GO:0043531,ADP binding;GO:0004860,protein kinase inhibitor activity;GO:0051879,Hsp90 protein binding;GO:0048306,calcium-dependent protein binding;GO:0005524,ATP binding;GO:0005509,calcium ion binding;GO:0015459,potassium channel regulator activity
907	sp|P61028|RAB8B_MOUSE	Ras-related protein Rab-8B OS=Mus musculus OX=10090 GN=Rab8b PE=1 SV=1	Rab8b	9.5	sp|P61028|RAB8B_MOUSE;tr|Q0PD49|Q0PD49_MOUSE;tr|Q8BKQ0|Q8BKQ0_MOUSE	sp|P61028|RAB8B_MOUSE;tr|Q0PD49|Q0PD49_MOUSE;tr|Q8BKQ0|Q8BKQ0_MOUSE	3	5	2	2	12.6	23.603	207	0	11.589	Treat_1;Treat_2;Ctrl_1;Ctrl_2	17194;19889;25151;26319;27566	False;True;True;False;False	17658;20500;26206;27409;28689	62535;62536;62537;62538;62539;62540;62541;62542;62543;62544;71871;71872;71873;90875;90876;90877;90878;90879;90880;90881;95262;95263;99748	62542;71873;90877;95263;99748	--	--	8850500	11428000	7166600	5162800	9.01457e+06	1.15586e+07	7.10549e+06	5.0795e+06	1.02866e+07	1798919.52	0.1748	6.09249e+06	1432596.03	0.2352	0.601	0.0218557	0.0460233	down	immune system process(GO:0002376);cellular process(GO:0009987);developmental process(GO:0032502);response to stimulus(GO:0050896);localization(GO:0051179);biological regulation(GO:0065007)	cellular anatomical entity(GO:0110165)	catalytic activity(GO:0003824);binding(GO:0005488)	General function prediction only(R);Signal transduction mechanisms(T)	Tight junction(ko04530)	GO:0032869,cellular response to insulin stimulus;GO:0019882,antigen processing and presentation;GO:0060271,cilium assembly;GO:0072659,protein localization to plasma membrane;GO:0007409,axonogenesis;GO:0051461,positive regulation of corticotropin secretion;GO:0031346,positive regulation of cell projection organization;GO:0042593,glucose homeostasis;GO:0034332,adherens junction organization;GO:0045…	GO:0043025,neuronal cell body;GO:0005814,centriole;GO:0036064,ciliary basal body;GO:0070062,extracellular exosome;GO:0005730,nucleolus;GO:0097546,ciliary base;GO:0005886,plasma membrane;GO:0008021,synaptic vesicle;GO:0005778,peroxisomal membrane;GO:0005739,mitochondrion;GO:0030425,dendrite;GO:0051286,cell tip;GO:0097730,non-motile cilium;GO:0048471,perinuclear region of cytoplasm;GO:0030670,phago…	GO:0019003,GDP binding;GO:0031489,myosin V binding;GO:0030911,TPR domain binding;GO:0019901,protein kinase binding;GO:0003924,GTPase activity;GO:0005102,signaling receptor binding;GO:0005525,GTP binding
908	tr|A0A0G2JGL0|A0A0G2JGL0_MOUSE	Ubiquitin-conjugating enzyme E2 D3 OS=Mus musculus OX=10090 GN=Ube2d3 PE=1 SV=1	Ube2d3	7.4	tr|A0A0G2JGL0|A0A0G2JGL0_MOUSE;tr|Q9D7F5|Q9D7F5_MOUSE;sp|P61079|UB2D3_MOUSE;tr|Q9D1S1|Q9D1S1_MOUSE;tr|Q3U5V6|Q3U5V6_MOUSE;tr|Q4QQL2|Q4QQL2_MOUSE;tr|A0A0G2JE32|A0A0G2JE32_MOUSE;tr|A0A494BA56|A0A494BA56_MOUSE;tr|A0A494BAN1|A0A494BAN1_MOUSE;sp|P62838|UB2D2_MOUSE;tr|Q3UT95|Q3UT95_MOUSE;tr|Q05CK8|Q05CK8_MOUSE;tr|Q3UFQ4|Q3UFQ4_MOUSE;sp|P61080|UB2D1_MOUSE;sp|Q6ZWY6|U2D2B_MOUSE;tr|A0A0G2JGZ3|A0A0G2JGZ3_M…	tr|A0A0G2JGL0|A0A0G2JGL0_MOUSE;tr|Q9D7F5|Q9D7F5_MOUSE;sp|P61079|UB2D3_MOUSE;tr|Q9D1S1|Q9D1S1_MOUSE;tr|Q3U5V6|Q3U5V6_MOUSE;tr|Q4QQL2|Q4QQL2_MOUSE;tr|A0A0G2JE32|A0A0G2JE32_MOUSE;tr|A0A494BA56|A0A494BA56_MOUSE;tr|A0A494BAN1|A0A494BAN1_MOUSE;sp|P62838|UB2D2_MOUSE;tr|Q3UT95|Q3UT95_MOUSE	17	3	3	3	24.3	16.785	148	0	8.4161	Treat_1;Treat_2;Ctrl_1;Ctrl_2	6782;14021;24952	True;True;True	6954;14412;26002	23992;50711;50712;50713;50714;50715;50716;50717;50718;90173;90174;90175;90176;90177	23992;50715;90176	--	--	47552000	56997000	23748000	21417000	4.84335e+07	5.76484e+07	2.35455e+07	2.10714e+07	5.3041e+07	6515945.09	0.1228	2.23085e+07	1749440.13	0.0784	0.424	0.000702932	0.00503361	down	immune system process(GO:0002376);metabolic process(GO:0008152);cellular process(GO:0009987);response to stimulus(GO:0050896);biological regulation(GO:0065007)	protein-containing complex(GO:0032991);cellular anatomical entity(GO:0110165)	catalytic activity(GO:0003824);binding(GO:0005488)	--	Protein processing in endoplasmic reticulum(ko04141)	GO:1903955,positive regulation of protein targeting to mitochondrion;GO:0006513,protein monoubiquitination;GO:0000122,negative regulation of transcription by RNA polymerase II;GO:0070979,protein K11-linked ubiquitination;GO:0043161,proteasome-mediated ubiquitin-dependent protein catabolic process;GO:0002223,stimulatory C-type lectin receptor signaling pathway;GO:0038095,Fc-epsilon receptor signal…	GO:0005886,plasma membrane;GO:0070062,extracellular exosome;GO:0005829,cytosol;GO:0032991,protein-containing complex;GO:0005654,nucleoplasm;GO:0000151,ubiquitin ligase complex;GO:0010008,endosome membrane	GO:0005515,protein binding;GO:0061631,ubiquitin conjugating enzyme activity;GO:0005524,ATP binding
919	tr|Q4FZH2|Q4FZH2_MOUSE	Ribosomal protein L26 OS=Mus musculus OX=10090 GN=Rpl26 PE=1 SV=1	Rpl26	11.2	tr|Q4FZH2|Q4FZH2_MOUSE;sp|P61255|RL26_MOUSE;tr|B1ARA3|B1ARA3_MOUSE;tr|B1ARA5|B1ARA5_MOUSE;tr|B2RX86|B2RX86_MOUSE;tr|F7CGP0|F7CGP0_MOUSE;sp|A3KGS3|RGPA2_MOUSE;tr|A0A0A0MQD7|A0A0A0MQD7_MOUSE;tr|A0A2I3BPN8|A0A2I3BPN8_MOUSE	tr|Q4FZH2|Q4FZH2_MOUSE;sp|P61255|RL26_MOUSE;tr|B1ARA3|B1ARA3_MOUSE;tr|B1ARA5|B1ARA5_MOUSE	9	8	8	1	37.9	17.258	145	0	27.934	Treat_1;Treat_2;Ctrl_1;Ctrl_2	2010;3815;8691;10187;14176;30136;30845;31319	True;True;True;True;True;True;True;True	2069;3918;8926;10465;14572;31340;32067;32552	7241;7242;13636;13637;13638;13639;30397;30398;30399;30400;30401;30402;30403;36123;51301;51302;109377;109378;109379;109380;111903;111904;113705;113706;113707;113708	7242;13636;30397;36123;51301;109377;111903;113706	--	--	32325000	29171000	52070000	53012000	3.29242e+07	2.95044e+07	5.1626e+07	5.21566e+07	3.12143e+07	2418186.37	0.0775	5.18913e+07	375206.13	0.0072	1.667	0.000530232	0.00444591	up	metabolic process(GO:0008152);cellular process(GO:0009987);viral process(GO:0016032);response to stimulus(GO:0050896);localization(GO:0051179);biological regulation(GO:0065007)	protein-containing complex(GO:0032991);cellular anatomical entity(GO:0110165)	structural molecule activity(GO:0005198);binding(GO:0005488)	Translation, ribosomal structure and biogenesis(J)	Ribosome(ko03010); Coronavirus disease - COVID-19(ko05171)	GO:0006614,SRP-dependent cotranslational protein targeting to membrane;GO:0042273,ribosomal large subunit biogenesis;GO:0019083,viral transcription;GO:0002181,cytoplasmic translation;GO:0000184,nuclear-transcribed mRNA catabolic process, nonsense-mediated decay;GO:1990928,response to amino acid starvation;GO:0006364,rRNA processing;GO:0006413,translational initiation	GO:0022625,cytosolic large ribosomal subunit;GO:0043195,terminal bouton;GO:0016020,membrane;GO:0070062,extracellular exosome	GO:0003723,RNA binding;GO:0003735,structural constituent of ribosome;GO:0005515,protein binding
922	tr|Q5BLJ9|Q5BLJ9_MOUSE	60S ribosomal protein L27 OS=Mus musculus OX=10090 GN=Rpl27 PE=1 SV=1	Rpl27	11.2	tr|Q5BLJ9|Q5BLJ9_MOUSE;sp|P61358|RL27_MOUSE;tr|Q9CSM4|Q9CSM4_MOUSE;tr|A2A4Q0|A2A4Q0_MOUSE	tr|Q5BLJ9|Q5BLJ9_MOUSE;sp|P61358|RL27_MOUSE;tr|Q9CSM4|Q9CSM4_MOUSE;tr|A2A4Q0|A2A4Q0_MOUSE	4	8	8	8	49.3	15.798	136	0	40.274	Treat_1;Treat_2;Ctrl_1;Ctrl_2	5125;5126;19876;19877;27517;30097;30295;31232	True;True;True;True;True;True;True;True	5264;5265;20487;20488;28636;31299;31501;31502;32465	18203;18204;18205;18206;18207;71806;71807;71808;71809;71810;71811;71812;71813;71814;71815;71816;71817;71818;71819;71820;71821;71822;99579;99580;99581;109234;109235;109236;109237;109238;109952;109953;109954;109955;109956;109957;109958;109959;109960;109961;109962;109963;109964;113320;113321;113322;113323;113324;113325;113326;113327	18203;18206;71809;71819;99581;109235;109959;113321	470	81	60370000	57157000	91813000	92024000	6.14891e+07	5.78103e+07	9.10301e+07	9.05392e+07	5.96497e+07	2601336.82	0.0436	9.07846e+07	347239.65	0.0038	1.523	0.000171636	0.00269665	up	metabolic process(GO:0008152);cellular process(GO:0009987);viral process(GO:0016032);developmental process(GO:0032502);response to stimulus(GO:0050896);localization(GO:0051179);biological regulation(GO:0065007)	protein-containing complex(GO:0032991);cellular anatomical entity(GO:0110165)	catalytic activity(GO:0003824);structural molecule activity(GO:0005198);binding(GO:0005488)	--	Ribosome(ko03010); Coronavirus disease - COVID-19(ko05171)	GO:0000184,nuclear-transcribed mRNA catabolic process, nonsense-mediated decay;GO:1904044,response to aldosterone;GO:0006413,translational initiation;GO:0019083,viral transcription;GO:0030218,erythrocyte differentiation;GO:0006614,SRP-dependent cotranslational protein targeting to membrane;GO:0006364,rRNA processing	GO:0016020,membrane;GO:0031012,extracellular matrix;GO:0070062,extracellular exosome;GO:0005925,focal adhesion;GO:0005634,nucleus;GO:0022625,cytosolic large ribosomal subunit	GO:0003735,structural constituent of ribosome;GO:0016787,hydrolase activity;GO:0003723,RNA binding
947	tr|Q497E9|Q497E9_MOUSE	40S ribosomal protein S8 OS=Mus musculus OX=10090 GN=Rps8 PE=1 SV=1	Rps8	11	tr|Q497E9|Q497E9_MOUSE;sp|P62242|RS8_MOUSE;tr|Q5M9L9|Q5M9L9_MOUSE;tr|Q3UJU6|Q3UJU6_MOUSE;tr|Q9CQW4|Q9CQW4_MOUSE;tr|Q3UA25|Q3UA25_MOUSE;tr|Q9CRJ5|Q9CRJ5_MOUSE	tr|Q497E9|Q497E9_MOUSE;sp|P62242|RS8_MOUSE;tr|Q5M9L9|Q5M9L9_MOUSE;tr|Q3UJU6|Q3UJU6_MOUSE;tr|Q9CQW4|Q9CQW4_MOUSE;tr|Q3UA25|Q3UA25_MOUSE	7	15	15	15	59.1	24.205	208	0	275.26	Treat_1;Treat_2;Ctrl_1;Ctrl_2	518;6549;12729;13650;15199;15200;15787;16919;16920;18554;18555;18556;19560;22567;30551	True;True;True;True;True;True;True;True;True;True;True;True;True;True;True	526;6718;13075;14031;15613;15614;16218;17380;17381;19059;19060;19061;20163;23543;23544;31765	1889;1890;1891;1892;1893;23153;23154;23155;23156;23157;23158;45758;45759;45760;45761;45762;45763;45764;45765;45766;45767;49261;49262;49263;49264;49265;49266;49267;49268;49269;49270;55405;55406;55407;55408;55409;55410;55411;55412;55413;57468;57469;57470;57471;57472;57473;57474;57475;57476;61558;61559;61560;61561;61562;61563;61564;61565;61566;67193;67194;67195;67196;67197;67198;67199;67200;67201;67…	1893;23155;45762;49267;55406;55407;57472;61559;61563;67198;67199;67203;70668;81708;110884	--	--	66150000	64423000	121990000	124790000	6.73762e+07	6.51593e+07	1.2095e+08	1.22776e+08	6.62678e+07	1567621.86	0.0237	1.21863e+08	1292676.62	0.0106	1.839	1.15215e-05	0.000964547	up	metabolic process(GO:0008152);cellular process(GO:0009987);viral process(GO:0016032);localization(GO:0051179);biological regulation(GO:0065007)	protein-containing complex(GO:0032991);cellular anatomical entity(GO:0110165)	structural molecule activity(GO:0005198);binding(GO:0005488)	Translation, ribosomal structure and biogenesis(J)	Ribosome(ko03010); Coronavirus disease - COVID-19(ko05171)	GO:0006614,SRP-dependent cotranslational protein targeting to membrane;GO:0019083,viral transcription;GO:0006413,translational initiation;GO:0000462,maturation of SSU-rRNA from tricistronic rRNA transcript (SSU-rRNA, 5.8S rRNA, LSU-rRNA);GO:0000184,nuclear-transcribed mRNA catabolic process, nonsense-mediated decay	GO:0070062,extracellular exosome;GO:0005925,focal adhesion;GO:0016020,membrane;GO:0005654,nucleoplasm;GO:0022627,cytosolic small ribosomal subunit	GO:0003723,RNA binding;GO:0003735,structural constituent of ribosome;GO:0005515,protein binding
954	sp|P62274|RS29_MOUSE	40S ribosomal protein S29 OS=Mus musculus OX=10090 GN=Rps29 PE=1 SV=2	Rps29	10.6	sp|P62274|RS29_MOUSE	sp|P62274|RS29_MOUSE	1	3	3	3	44.6	6.6767	56	0	5.9423	Treat_1;Treat_2;Ctrl_1;Ctrl_2	9984;14316;30694	True;True;True	10256;14712;31913;31914	35268;35269;35270;51825;51826;51827;51828;111370;111371;111372	35268;51828;111372	493	38	52390000	51369000	33354000	32887000	5.33612e+07	5.19561e+07	3.30696e+07	3.23564e+07	5.26586e+07	993535.96	0.0189	3.2713e+07	504358.43	0.0154	0.621	1.98914e-05	0.00108201	down	metabolic process(GO:0008152);cellular process(GO:0009987);viral process(GO:0016032);multicellular organismal process(GO:0032501);developmental process(GO:0032502);localization(GO:0051179);biological regulation(GO:0065007)	protein-containing complex(GO:0032991);cellular anatomical entity(GO:0110165)	catalytic activity(GO:0003824);structural molecule activity(GO:0005198);binding(GO:0005488)	Translation, ribosomal structure and biogenesis(J)	Ribosome(ko03010); Coronavirus disease - COVID-19(ko05171)	GO:0006413,translational initiation;GO:0001525,angiogenesis;GO:0006364,rRNA processing;GO:0060218,hematopoietic stem cell differentiation;GO:0000184,nuclear-transcribed mRNA catabolic process, nonsense-mediated decay;GO:0043009,chordate embryonic development;GO:0051726,regulation of cell cycle;GO:0048821,erythrocyte development;GO:0019083,viral transcription;GO:0006614,SRP-dependent cotranslation…	GO:0070062,extracellular exosome;GO:0005925,focal adhesion;GO:0022627,cytosolic small ribosomal subunit;GO:0005654,nucleoplasm	GO:0008270,zinc ion binding;GO:0003723,RNA binding;GO:0003735,structural constituent of ribosome;GO:0016787,hydrolase activity
956	tr|Q5BLJ7|Q5BLJ7_MOUSE	40S ribosomal protein S13 OS=Mus musculus OX=10090 GN=Rps13 PE=1 SV=1	Rps13	11.2	tr|Q5BLJ7|Q5BLJ7_MOUSE;sp|P62301|RS13_MOUSE;tr|Q921R2|Q921R2_MOUSE;tr|A0A0U1RQ71|A0A0U1RQ71_MOUSE	tr|Q5BLJ7|Q5BLJ7_MOUSE;sp|P62301|RS13_MOUSE;tr|Q921R2|Q921R2_MOUSE	4	10	10	10	55	17.222	151	0	61.779	Treat_1;Treat_2;Ctrl_1;Ctrl_2	10197;10198;10378;10386;14412;16705;18598;25423;29072;30575	True;True;True;True;True;True;True;True;True;True	10475;10476;10659;10668;14810;17161;19104;26483;30241;31789	36154;36155;36156;36157;36158;36159;36160;36161;36162;36163;36164;36165;36166;36819;36820;36821;36822;36823;36847;36848;36849;36850;36851;36852;36853;36854;52232;52233;52234;52235;52236;52237;52238;52239;52240;52241;52242;52243;52244;60712;60713;60714;60715;67339;67340;67341;67342;67343;67344;67345;67346;67347;91817;105443;105444;105445;105446;105447;110969	36160;36165;36821;36852;52235;60713;67342;91817;105447;110969	--	--	46745000	46162000	92804000	89539000	4.76115e+07	4.66896e+07	9.20127e+07	8.80943e+07	4.71506e+07	651908.71	0.0138	9.00535e+07	2770757.46	0.0308	1.91	2.15341e-05	0.00108201	up	metabolic process(GO:0008152);cellular process(GO:0009987);viral process(GO:0016032);localization(GO:0051179);biological regulation(GO:0065007)	protein-containing complex(GO:0032991);cellular anatomical entity(GO:0110165)	catalytic activity(GO:0003824);structural molecule activity(GO:0005198);binding(GO:0005488)	Translation, ribosomal structure and biogenesis(J)	Ribosome(ko03010); Coronavirus disease - COVID-19(ko05171)	GO:0033119,negative regulation of RNA splicing;GO:0000184,nuclear-transcribed mRNA catabolic process, nonsense-mediated decay;GO:0006614,SRP-dependent cotranslational protein targeting to membrane;GO:0006364,rRNA processing;GO:0006413,translational initiation;GO:0019083,viral transcription	GO:0005730,nucleolus;GO:0016020,membrane;GO:0031012,extracellular matrix;GO:0070062,extracellular exosome;GO:0005925,focal adhesion;GO:0022627,cytosolic small ribosomal subunit;GO:0005654,nucleoplasm	GO:0016787,hydrolase activity;GO:1990932,5.8S rRNA binding;GO:0003729,mRNA binding;GO:0003735,structural constituent of ribosome;GO:0005515,protein binding;GO:0070181,small ribosomal subunit rRNA binding
976	sp|P62717|RL18A_MOUSE	60S ribosomal protein L18a OS=Mus musculus OX=10090 GN=Rpl18a PE=1 SV=1	Rpl18a	11.3	sp|P62717|RL18A_MOUSE;tr|A0A1D5RLW5|A0A1D5RLW5_MOUSE;tr|Q3THJ0|Q3THJ0_MOUSE;tr|A0A1D5RM85|A0A1D5RM85_MOUSE;tr|A0A1D5RM79|A0A1D5RM79_MOUSE;tr|A0A1D5RME4|A0A1D5RME4_MOUSE;tr|Q05CK2|Q05CK2_MOUSE;tr|A0A1D5RMC7|A0A1D5RMC7_MOUSE	sp|P62717|RL18A_MOUSE;tr|A0A1D5RLW5|A0A1D5RLW5_MOUSE;tr|Q3THJ0|Q3THJ0_MOUSE;tr|A0A1D5RM85|A0A1D5RM85_MOUSE;tr|A0A1D5RM79|A0A1D5RM79_MOUSE;tr|A0A1D5RME4|A0A1D5RME4_MOUSE	8	11	11	11	48.3	20.732	176	0	33.328	Treat_1;Treat_2;Ctrl_1;Ctrl_2	3331;4616;9192;9193;12400;15024;19729;23012;23985;25032;28088	True;True;True;True;True;True;True;True;True;True;True	3419;4736;9441;9442;12740;15436;20338;24002;25010;26083;29226	11942;11943;11944;11945;16460;16461;16462;16463;16464;16465;16466;32303;32304;44486;44487;54741;71328;71329;71330;71331;71332;71333;71334;71335;83289;83290;86738;90423;90424;90425;90426;101732	11943;16466;32303;32304;44487;54741;71331;83289;86738;90426;101732	--	--	21644000	19398000	41762000	38796000	2.20452e+07	1.96197e+07	4.14059e+07	3.817e+07	2.08325e+07	1715105.47	0.0823	3.9788e+07	2288126.79	0.0575	1.916	0.000553083	0.00451146	up	metabolic process(GO:0008152);cellular process(GO:0009987);viral process(GO:0016032);response to stimulus(GO:0050896);localization(GO:0051179);biological regulation(GO:0065007)	protein-containing complex(GO:0032991);cellular anatomical entity(GO:0110165)	structural molecule activity(GO:0005198);binding(GO:0005488)	--	Ribosome(ko03010); Coronavirus disease - COVID-19(ko05171)	GO:0019083,viral transcription;GO:0006413,translational initiation;GO:0006614,SRP-dependent cotranslational protein targeting to membrane;GO:0006364,rRNA processing;GO:0097327,response to antineoplastic agent;GO:0000184,nuclear-transcribed mRNA catabolic process, nonsense-mediated decay	GO:0016020,membrane;GO:0022625,cytosolic large ribosomal subunit	GO:0003723,RNA binding;GO:0003735,structural constituent of ribosome;GO:0005515,protein binding
981	tr|B2RTM0|B2RTM0_MOUSE	Histone H4 OS=Mus musculus OX=10090 GN=Hist2h4 PE=1 SV=1	Hist2h4	11.9	tr|B2RTM0|B2RTM0_MOUSE;sp|P62806|H4_MOUSE;tr|Q61667|Q61667_MOUSE;tr|Q6B822|Q6B822_MOUSE	tr|B2RTM0|B2RTM0_MOUSE;sp|P62806|H4_MOUSE;tr|Q61667|Q61667_MOUSE	4	15	15	15	68	11.367	103	0	121.82	Treat_1;Treat_2;Ctrl_1;Ctrl_2	3767;4687;4688;4689;13579;13580;15083;15084;22850;26757;27497;27498;28305;28306;29101	True;True;True;True;True;True;True;True;True;True;True;True;True;True;True	3867;4816;4817;4818;13960;13961;15495;15496;15497;23835;27857;28614;28615;28616;28617;29451;29452;30270	13437;13438;13439;13440;13441;13442;13443;13444;16734;16735;16736;16737;16738;16739;16740;16741;16742;16743;16744;16745;16746;16747;16748;16749;16750;16751;16752;16753;16754;16755;16756;16757;16758;16759;16760;49038;49039;49040;49041;49042;49043;49044;49045;49046;49047;49048;49049;49050;49051;49052;49053;54955;54956;54957;54958;54959;54960;54961;54962;54963;54964;54965;54966;54967;54968;54969;549…	13438;16735;16756;16760;49047;49051;54963;54974;82725;96789;99480;99500;102523;102532;105586	509	85	631690000	612960000	997340000	1001200000	6.434e+08	6.19966e+08	9.88836e+08	9.85045e+08	6.31683e+08	16570546.63	0.0262	9.86941e+08	2681082.74	0.0027	1.563	3.09045e-05	0.00127631	up	metabolic process(GO:0008152);cellular process(GO:0009987);multicellular organismal process(GO:0032501);response to stimulus(GO:0050896);biological regulation(GO:0065007)	protein-containing complex(GO:0032991);cellular anatomical entity(GO:0110165)	binding(GO:0005488)	--	--	GO:0051298,centrosome duplication;GO:0001503,ossification;GO:0045815,positive regulation of gene expression, epigenetic;GO:0034080,CENP-A containing nucleosome assembly;GO:0006352,DNA-templated transcription, initiation;GO:0044267,cellular protein metabolic process;GO:0000183,rDNA heterochromatin assembly;GO:0051290,protein heterotetramerization;GO:0045653,negative regulation of megakaryocyte dif…	GO:0032991,protein-containing complex;GO:0005811,lipid droplet;GO:0000781,chromosome, telomeric region;GO:0031012,extracellular matrix;GO:0000786,nucleosome;GO:0070062,extracellular exosome;GO:0016020,membrane;GO:0005654,nucleoplasm	GO:0031490,chromatin DNA binding;GO:0000987,cis-regulatory region sequence-specific DNA binding;GO:0046982,protein heterodimerization activity;GO:0042393,histone binding;GO:0019904,protein domain specific binding;GO:0003723,RNA binding
987	tr|Q9D7P1|Q9D7P1_MOUSE	40S ribosomal protein S24 OS=Mus musculus OX=10090 GN=Rps24 PE=2 SV=1	Rps24	11.6	tr|Q9D7P1|Q9D7P1_MOUSE;tr|Q5M9M7|Q5M9M7_MOUSE;tr|Q3TIF8|Q3TIF8_MOUSE;sp|P62849|RS24_MOUSE;tr|Q9CQK2|Q9CQK2_MOUSE;tr|A0A286YEB7|A0A286YEB7_MOUSE;tr|Q9DCA4|Q9DCA4_MOUSE;tr|Q9CY61|Q9CY61_MOUSE;tr|Q3UTE1|Q3UTE1_MOUSE	tr|Q9D7P1|Q9D7P1_MOUSE;tr|Q5M9M7|Q5M9M7_MOUSE;tr|Q3TIF8|Q3TIF8_MOUSE;sp|P62849|RS24_MOUSE;tr|Q9CQK2|Q9CQK2_MOUSE;tr|A0A286YEB7|A0A286YEB7_MOUSE;tr|Q9DCA4|Q9DCA4_MOUSE;tr|Q9CY61|Q9CY61_MOUSE	9	5	5	5	34.1	15.325	132	0	14.979	Treat_1;Treat_2;Ctrl_1;Ctrl_2	14330;14953;22054;27242;27277	True;True;True;True;True	14726;15364;22927;28354;28355;28391	51891;54422;54423;54424;54425;54426;54427;54428;54429;79784;79785;79786;79787;79788;79789;79790;79791;79792;98492;98493;98494;98495;98496;98497;98635;98636;98637;98638;98639;98640	51891;54427;79792;98492;98638	513	74	16637000	20948000	37258000	31028000	1.69454e+07	2.11874e+07	3.69403e+07	3.05274e+07	1.90664e+07	2999559.33	0.1573	3.37338e+07	4534652.06	0.1344	1.792	0.00663328	0.0198376	up	immune system process(GO:0002376);metabolic process(GO:0008152);cellular process(GO:0009987);viral process(GO:0016032);developmental process(GO:0032502);localization(GO:0051179);biological regulation(GO:0065007)	protein-containing complex(GO:0032991);cellular anatomical entity(GO:0110165)	structural molecule activity(GO:0005198);binding(GO:0005488);translation regulator activity(GO:0045182)	--	Ribosome(ko03010); Coronavirus disease - COVID-19(ko05171)	GO:0000184,nuclear-transcribed mRNA catabolic process, nonsense-mediated decay;GO:0000462,maturation of SSU-rRNA from tricistronic rRNA transcript (SSU-rRNA, 5.8S rRNA, LSU-rRNA);GO:0097421,liver regeneration;GO:0006413,translational initiation;GO:0060216,definitive hemopoiesis;GO:0034101,erythrocyte homeostasis;GO:0060215,primitive hemopoiesis;GO:0019083,viral transcription;GO:0006614,SRP-depend…	GO:0005654,nucleoplasm;GO:0022627,cytosolic small ribosomal subunit;GO:0016020,membrane	GO:0000166,nucleotide binding;GO:0003743,translation initiation factor activity;GO:0003735,structural constituent of ribosome;GO:0044877,protein-containing complex binding;GO:0003723,RNA binding;GO:0031369,translation initiation factor binding
997	tr|Q505A8|Q505A8_MOUSE	Ribosomal protein L39 OS=Mus musculus OX=10090 GN=Rpl39 PE=2 SV=1	Rpl39	13.1	tr|Q505A8|Q505A8_MOUSE;sp|P62892|RL39_MOUSE	tr|Q505A8|Q505A8_MOUSE;sp|P62892|RL39_MOUSE	2	2	2	2	23.5	6.4066	51	0	4.2406	Treat_1;Treat_2;Ctrl_1;Ctrl_2	21792;22097	True;True	22605;22974;22975	78775;78776;78777;79898;79899;79900;79901;79902;79903;79904;79905;79906;79907;79908;79909;79910;79911	78775;79900	--	--	3223800	4974100	2368700	2326500	3.28356e+06	5.03095e+06	2.3485e+06	2.28896e+06	4.15726e+06	1235590.61	0.2972	2.31873e+06	42104.15	0.0182	0.584	0.0198443	0.0427974	down	immune system process(GO:0002376);metabolic process(GO:0008152);cellular process(GO:0009987);viral process(GO:0016032);reproductive process(GO:0022414);developmental process(GO:0032502);biological process involved in interspecies interaction between organisms(GO:0044419);response to stimulus(GO:0050896);localization(GO:0051179);biological regulation(GO:0065007)	protein-containing complex(GO:0032991);cellular anatomical entity(GO:0110165)	structural molecule activity(GO:0005198);binding(GO:0005488)	Translation, ribosomal structure and biogenesis(J)	Ribosome(ko03010); Coronavirus disease - COVID-19(ko05171)	GO:0000184,nuclear-transcribed mRNA catabolic process, nonsense-mediated decay;GO:0006364,rRNA processing;GO:0006413,translational initiation;GO:0019731,antibacterial humoral response;GO:0002227,innate immune response in mucosa;GO:0006614,SRP-dependent cotranslational protein targeting to membrane;GO:0007283,spermatogenesis;GO:0050830,defense response to Gram-positive bacterium;GO:0019083,viral t…	GO:0005615,extracellular space;GO:0022625,cytosolic large ribosomal subunit	GO:0003723,RNA binding;GO:0005515,protein binding;GO:0003735,structural constituent of ribosome
1003	tr|Q3UJS0|Q3UJS0_MOUSE	60S ribosomal protein L8 OS=Mus musculus OX=10090 GN=Rpl8 PE=2 SV=1	Rpl8	11.6	tr|Q3UJS0|Q3UJS0_MOUSE;sp|P62918|RL8_MOUSE;tr|Q3THC7|Q3THC7_MOUSE;tr|Q9Z237|Q9Z237_MOUSE	tr|Q3UJS0|Q3UJS0_MOUSE;sp|P62918|RL8_MOUSE;tr|Q3THC7|Q3THC7_MOUSE;tr|Q9Z237|Q9Z237_MOUSE	4	13	13	13	49.8	28.066	257	0	180.89	Treat_1;Treat_2;Ctrl_1;Ctrl_2	2276;2442;2443;2827;3046;10128;12207;14134;14357;15114;22947;23113;25938	True;True;True;True;True;True;True;True;True;True;True;True;True	2339;2340;2510;2511;2905;3127;10405;12543;14527;14528;14753;15527;23935;24106;27011	8187;8188;8189;8190;8191;8192;8193;8194;8195;8849;8850;8851;8852;8853;8854;8855;8856;8857;8858;8859;8860;8861;8862;8863;8864;10240;10241;10242;10243;11039;11040;11041;11042;11043;35936;35937;35938;43776;43777;51129;51130;51131;51132;51973;51974;51975;55114;55115;55116;83035;83623;83624;93704;93705;93706;93707;93708;93709	8195;8853;8863;10243;11043;35937;43776;51131;51975;55116;83035;83624;93706	528	107	56500000	67532000	131910000	125570000	5.75474e+07	6.83038e+07	1.30785e+08	1.23544e+08	6.29256e+07	7605976.37	0.1209	1.27165e+08	5120664.61	0.0403	2.036	0.000867128	0.00560594	up	metabolic process(GO:0008152);cellular process(GO:0009987);viral process(GO:0016032);response to stimulus(GO:0050896);localization(GO:0051179);biological regulation(GO:0065007)	protein-containing complex(GO:0032991);cellular anatomical entity(GO:0110165)	catalytic activity(GO:0003824);structural molecule activity(GO:0005198);binding(GO:0005488)	Translation, ribosomal structure and biogenesis(J)	Ribosome(ko03010); Coronavirus disease - COVID-19(ko05171)	GO:0000184,nuclear-transcribed mRNA catabolic process, nonsense-mediated decay;GO:0002181,cytoplasmic translation;GO:0006614,SRP-dependent cotranslational protein targeting to membrane;GO:0006364,rRNA processing;GO:1990090,cellular response to nerve growth factor stimulus;GO:0006413,translational initiation;GO:0019083,viral transcription	GO:0016020,membrane;GO:0005925,focal adhesion;GO:0005730,nucleolus;GO:0022625,cytosolic large ribosomal subunit	GO:1990932,5.8S rRNA binding;GO:0016787,hydrolase activity;GO:0005515,protein binding;GO:0003735,structural constituent of ribosome;GO:0003723,RNA binding
1017	tr|Q3UF82|Q3UF82_MOUSE	Mitogen-activated protein kinase OS=Mus musculus OX=10090 GN=Mapk1 PE=2 SV=1	Mapk1	6.8	tr|Q3UF82|Q3UF82_MOUSE;sp|P63085|MK01_MOUSE;tr|O35558|O35558_MOUSE;tr|Q922X7|Q922X7_MOUSE;tr|A0A338P736|A0A338P736_MOUSE;tr|A0A338P781|A0A338P781_MOUSE;tr|E9PXX5|E9PXX5_MOUSE;tr|E9Q3I6|E9Q3I6_MOUSE;tr|Q8C8P0|Q8C8P0_MOUSE;tr|Q8BV72|Q8BV72_MOUSE;sp|Q6P5G0|MK04_MOUSE;sp|Q61532|MK06_MOUSE	tr|Q3UF82|Q3UF82_MOUSE;sp|P63085|MK01_MOUSE;tr|O35558|O35558_MOUSE	12	12	12	10	42.3	40.652	352	0	26.034	Treat_1;Treat_2;Ctrl_1;Ctrl_2	1575;2085;4512;6635;10683;11366;12383;16845;20871;27004;27659;30795	True;True;True;True;True;True;True;True;True;True;True;True	1616;2146;4627;6805;10974;11675;12722;17302;21517;28113;28786;32017	5664;5665;5666;7496;16022;16023;16024;16025;16026;16027;16028;16029;16030;16031;23461;23462;37926;37927;37928;40381;40382;44392;61251;61252;75314;97686;100069;100070;100071;111759	5666;7496;16028;23462;37926;40381;44392;61251;75314;97686;100069;111759	--	--	8508500	8568300	5174500	5012700	8.66623e+06	8.66623e+06	5.13038e+06	4.93182e+06	8.66623e+06	320.81	3.70193861066236e-05	5.0311e+06	140403.59	0.0279	0.581	2.04611e-05	0.00108201	down	immune system process(GO:0002376);metabolic process(GO:0008152);cellular process(GO:0009987);viral process(GO:0016032);reproductive process(GO:0022414);multicellular organismal process(GO:0032501);developmental process(GO:0032502);response to stimulus(GO:0050896);localization(GO:0051179);biological regulation(GO:0065007)	protein-containing complex(GO:0032991);cellular anatomical entity(GO:0110165)	catalytic activity(GO:0003824);binding(GO:0005488)	Cell wall/membrane/envelope biogenesis(M);Posttranslational modification, protein turnover, chaperones(O);General function prediction only(R);Signal transduction mechanisms(T)	EGFR tyrosine kinase inhibitor resistance(ko01521); Endocrine resistance(ko01522); Platinum drug resistance(ko01524); MAPK signaling pathway(ko04010); Ras signaling pathway(ko04014); Rap1 signaling pathway(ko04015); cGMP-PKG signaling pathway(ko04022); cAMP signaling pathway(ko04024); Chemokine signaling pathway(ko04062); HIF-1 signaling pathway(ko04066); Sphingolipid signaling pathway(ko04071); …	GO:0097011,cellular response to granulocyte macrophage colony-stimulating factor stimulus;GO:0060440,trachea formation;GO:1904355,positive regulation of telomere capping;GO:0030335,positive regulation of cell migration;GO:0031663,lipopolysaccharide-mediated signaling pathway;GO:0014066,regulation of phosphatidylinositol 3-kinase signaling;GO:0038095,Fc-epsilon receptor signaling pathway;GO:003016…	GO:0005794,Golgi apparatus;GO:0032991,protein-containing complex;GO:0005901,caveola;GO:0043204,perikaryon;GO:0072686,mitotic spindle;GO:0005769,early endosome;GO:0005829,cytosol;GO:0032839,dendrite cytoplasm;GO:0005654,nucleoplasm;GO:0030424,axon;GO:0005739,mitochondrion;GO:0031143,pseudopodium;GO:0005925,focal adhesion;GO:0005770,late endosome;GO:0005815,microtubule organizing center;GO:0070062,…	GO:0042802,identical protein binding;GO:0008134,transcription factor binding;GO:0019902,phosphatase binding;GO:0004707,MAP kinase activity;GO:0008353,RNA polymerase II CTD heptapeptide repeat kinase activity;GO:0005524,ATP binding;GO:0001784,phosphotyrosine residue binding;GO:0031435,mitogen-activated protein kinase kinase kinase binding;GO:0003677,DNA binding
1023	sp|P63154|CRNL1_MOUSE	Crooked neck-like protein 1 OS=Mus musculus OX=10090 GN=Crnkl1 PE=1 SV=1	Crnkl1	6.9	sp|P63154|CRNL1_MOUSE	sp|P63154|CRNL1_MOUSE	1	4	4	4	6.4	83.415	690	0	3.7571	Treat_1;Treat_2;Ctrl_1;Ctrl_2	13595;13695;23731;27428	True;True;True;True	13976;14076;24747;28543	49096;49097;49445;85890;99151	49097;49445;85890;99151	--	--	23668000	19541000	11796000	12030000	2.41067e+07	1.97643e+07	1.16954e+07	1.18359e+07	2.19355e+07	3070551.00	0.1400	1.17657e+07	99518.55	0.0085	0.542	0.00172985	0.00833884	down	metabolic process(GO:0008152);cellular process(GO:0009987);developmental process(GO:0032502);response to stimulus(GO:0050896);biological regulation(GO:0065007)	protein-containing complex(GO:0032991);cellular anatomical entity(GO:0110165)	binding(GO:0005488)	--	Spliceosome(ko03040)	GO:0002230,positive regulation of defense response to virus by host;GO:1990416,cellular response to brain-derived neurotrophic factor stimulus;GO:0098792,xenophagy;GO:1990830,cellular response to leukemia inhibitory factor;GO:0098779,positive regulation of mitophagy in response to mitochondrial depolarization;GO:0000245,spliceosomal complex assembly;GO:0021987,cerebral cortex development	GO:0071011,precatalytic spliceosome;GO:0071012,catalytic step 1 spliceosome;GO:0071013,catalytic step 2 spliceosome;GO:0016607,nuclear speck;GO:0071014,post-mRNA release spliceosomal complex;GO:0000974,Prp19 complex;GO:0071010,prespliceosome;GO:0005737,cytoplasm	GO:0005515,protein binding;GO:0003723,RNA binding
1039	tr|Q4VAG4|Q4VAG4_MOUSE	Ribosomal protein L22 OS=Mus musculus OX=10090 GN=Rpl22 PE=1 SV=1	Rpl22	9.8	tr|Q4VAG4|Q4VAG4_MOUSE;sp|P67984|RL22_MOUSE	tr|Q4VAG4|Q4VAG4_MOUSE;sp|P67984|RL22_MOUSE	2	7	7	7	57.8	14.759	128	0	33.998	Treat_1;Treat_2;Ctrl_1;Ctrl_2	1127;7331;9017;13802;13803;24233;30624	True;True;True;True;True;True;True	1155;7525;9260;9261;14185;14186;25262;31839	4029;4030;4031;4032;4033;4034;25809;25810;25811;25812;31678;31679;31680;31681;31682;31683;31684;31685;31686;31687;49833;49834;49835;49836;49837;49838;49839;49840;49841;49842;49843;49844;87685;111130;111131;111132	4030;25811;31686;49836;49843;87685;111130	569	34	112640000	121410000	195990000	198660000	1.14728e+08	1.22798e+08	1.94319e+08	1.95455e+08	1.18763e+08	5706284.47	0.0480	1.94887e+08	803272.61	0.0041	1.643	0.000138798	0.00243134	up	immune system process(GO:0002376);metabolic process(GO:0008152);cellular process(GO:0009987);viral process(GO:0016032);developmental process(GO:0032502);localization(GO:0051179);biological regulation(GO:0065007)	protein-containing complex(GO:0032991);cellular anatomical entity(GO:0110165)	structural molecule activity(GO:0005198);binding(GO:0005488)	--	Ribosome(ko03010); Coronavirus disease - COVID-19(ko05171)	GO:0006614,SRP-dependent cotranslational protein targeting to membrane;GO:0019083,viral transcription;GO:0006364,rRNA processing;GO:0006413,translational initiation;GO:0046632,alpha-beta T cell differentiation;GO:0033077,T cell differentiation in thymus;GO:0002181,cytoplasmic translation;GO:0000184,nuclear-transcribed mRNA catabolic process, nonsense-mediated decay	GO:0031012,extracellular matrix;GO:0005925,focal adhesion;GO:0070062,extracellular exosome;GO:0022625,cytosolic large ribosomal subunit;GO:0005634,nucleus	GO:0005515,protein binding;GO:0003735,structural constituent of ribosome;GO:0008201,heparin binding;GO:0003723,RNA binding
1049	tr|A1L0U3|A1L0U3_MOUSE	Histone H3 (Fragment) OS=Mus musculus OX=10090 GN=Hist1h3e PE=2 SV=1	Hist1h3e	11.7	tr|A1L0U3|A1L0U3_MOUSE;tr|A1L0V4|A1L0V4_MOUSE;tr|B9EI85|B9EI85_MOUSE;sp|P84228|H32_MOUSE;sp|P68433|H31_MOUSE;tr|A0A1W2P768|A0A1W2P768_MOUSE;tr|F8WI35|F8WI35_MOUSE;sp|P84244|H33_MOUSE;sp|P02301|H3C_MOUSE;tr|E0CZ27|E0CZ27_MOUSE;tr|E0CYN1|E0CYN1_MOUSE;tr|E0CYR7|E0CYR7_MOUSE	tr|A1L0U3|A1L0U3_MOUSE;tr|A1L0V4|A1L0V4_MOUSE;tr|B9EI85|B9EI85_MOUSE;sp|P84228|H32_MOUSE;sp|P68433|H31_MOUSE;tr|A0A1W2P768|A0A1W2P768_MOUSE;tr|F8WI35|F8WI35_MOUSE;sp|P84244|H33_MOUSE;sp|P02301|H3C_MOUSE;tr|E0CZ27|E0CZ27_MOUSE	12	10	10	10	42.1	15.029	133	0	24.792	Treat_1;Treat_2;Ctrl_1;Ctrl_2	6227;6228;14706;14988;18852;23171;25192;25193;31124;31155	True;True;True;True;True;True;True;True;True;True	6391;6392;15110;15399;19361;24168;26247;26248;32357;32388	22028;22029;22030;22031;22032;22033;22034;22035;22036;22037;22038;22039;22040;22041;22042;22043;22044;53468;53469;53470;53471;53472;53473;53474;53475;53476;53477;53478;53479;53480;53481;53482;53483;54585;54586;68303;83837;83838;83839;83840;83841;91007;91008;91009;91010;91011;91012;91013;91014;91015;91016;112940;112941;113056;113057;113058;113059;113060;113061	22031;22036;53470;54586;68303;83839;91007;91016;112941;113059	--	--	522420000	532530000	1010300000	913950000	5.32104e+08	5.38616e+08	1.00169e+09	8.99203e+08	5.3536e+08	4605068.24	0.0086	9.50444e+08	72466051.81	0.0762	1.775	0.0003589	0.00363765	up	metabolic process(GO:0008152);cellular process(GO:0009987);multicellular organismal process(GO:0032501);biological regulation(GO:0065007)	protein-containing complex(GO:0032991);cellular anatomical entity(GO:0110165)	binding(GO:0005488)	--	--	GO:0044267,cellular protein metabolic process;GO:0007596,blood coagulation;GO:0000122,negative regulation of transcription by RNA polymerase II;GO:0000183,rDNA heterochromatin assembly;GO:0006334,nucleosome assembly;GO:0045815,positive regulation of gene expression, epigenetic;GO:0031047,gene silencing by RNA	GO:0000786,nucleosome;GO:0070062,extracellular exosome;GO:0005654,nucleoplasm	GO:0031492,nucleosomal DNA binding;GO:0042393,histone binding;GO:0046982,protein heterodimerization activity
1069	sp|P70333|HNRH2_MOUSE	Heterogeneous nuclear ribonucleoprotein H2 OS=Mus musculus OX=10090 GN=Hnrnph2 PE=1 SV=1	Hnrnph2	6.2	sp|P70333|HNRH2_MOUSE;tr|Q3UR26|Q3UR26_MOUSE	sp|P70333|HNRH2_MOUSE;tr|Q3UR26|Q3UR26_MOUSE	2	13	4	4	13.4	49.279	449	0	12.365	Treat_1;Treat_2;Ctrl_1;Ctrl_2	2644;4555;6106;8154;10349;11851;21114;24682;25206;26271;28544;30654;31310	True;False;False;False;True;False;False;True;False;False;False;True;False	2717;4672;4673;6268;8373;10630;12174;21771;25728;26261;27358;29696;31870;32543	9558;9559;9560;16200;16201;16202;16203;16204;16205;21576;21577;21578;21579;21580;21581;21582;21583;21584;21585;21586;21587;21588;28541;28542;28543;36707;36708;36709;36710;42422;42423;42424;42425;42426;42427;42428;42429;42430;42431;42432;42433;42434;42435;76158;76159;76160;76161;89203;89204;89205;89206;91064;91065;91066;91067;95067;95068;95069;103429;103430;103431;103432;103433;103434;103435;10343…	9559;16205;21588;28543;36710;42431;76158;89204;91064;95069;103430;111211;113680	53	271	1705100	1947000	5339700	4721100	1.73671e+06	1.96925e+06	5.29417e+06	4.64492e+06	1.85298e+06	164433.77	0.0887	4.96955e+06	459087.32	0.0924	2.692	0.00032574	0.00344016	up	metabolic process(GO:0008152);cellular process(GO:0009987);response to stimulus(GO:0050896);biological regulation(GO:0065007)	protein-containing complex(GO:0032991);virion component(GO:0044423);cellular anatomical entity(GO:0110165)	binding(GO:0005488)	--	--	GO:0008543,fibroblast growth factor receptor signaling pathway;GO:1901653,cellular response to peptide;GO:0043484,regulation of RNA splicing;GO:0000398,mRNA splicing, via spliceosome	GO:0016020,membrane;GO:0071013,catalytic step 2 spliceosome;GO:0005737,cytoplasm;GO:0005654,nucleoplasm;GO:0019013,viral nucleocapsid	GO:0003723,RNA binding;GO:0000166,nucleotide binding;GO:0019899,enzyme binding;GO:0008266,poly(U) RNA binding
1083	sp|P70452|STX4_MOUSE	Syntaxin-4 OS=Mus musculus OX=10090 GN=Stx4 PE=1 SV=1	Stx4	6	sp|P70452|STX4_MOUSE;tr|D6RJ29|D6RJ29_MOUSE	sp|P70452|STX4_MOUSE;tr|D6RJ29|D6RJ29_MOUSE	2	2	2	2	10.1	34.165	298	0	10.808	Treat_1;Treat_2;Ctrl_1;Ctrl_2	1312;16463	True;True	1344;16910	4742;4743;4744;4745;59782;59783;59784	4742;59784	--	--	6952000	7333700	4928900	4616100	7.08087e+06	7.41752e+06	4.88687e+06	4.54162e+06	7.24919e+06	238044.89	0.0328	4.71425e+06	244132.69	0.0518	0.65	0.000431996	0.00390631	down	cellular process(GO:0009987);response to stimulus(GO:0050896);localization(GO:0051179);biological regulation(GO:0065007)	protein-containing complex(GO:0032991);cellular anatomical entity(GO:0110165)	binding(GO:0005488);molecular adaptor activity(GO:0060090);molecular function regulator(GO:0098772)	--	SNARE interactions in vesicular transport(ko04130); Vasopressin-regulated water reabsorption(ko04962)	GO:0006886,intracellular protein transport;GO:0035493,SNARE complex assembly;GO:0060291,long-term synaptic potentiation;GO:0008284,positive regulation of cell population proliferation;GO:0031629,synaptic vesicle fusion to presynaptic active zone membrane;GO:1903078,positive regulation of protein localization to plasma membrane;GO:0050921,positive regulation of chemotaxis;GO:0002639,positive regul…	GO:0048471,perinuclear region of cytoplasm;GO:0031201,SNARE complex;GO:0005901,caveola;GO:0035749,myelin sheath adaxonal region;GO:0016021,integral component of membrane;GO:0016323,basolateral plasma membrane;GO:0005768,endosome;GO:0005829,cytosol;GO:0000322,storage vacuole;GO:0030027,lamellipodium;GO:0005615,extracellular space;GO:0009986,cell surface;GO:0005802,trans-Golgi network;GO:0043197,de…	GO:0031267,small GTPase binding;GO:0030507,spectrin binding;GO:0016230,sphingomyelin phosphodiesterase activator activity;GO:0005484,SNAP receptor activity;GO:0000149,SNARE binding;GO:0017022,myosin binding
1089	sp|P70697|DCUP_MOUSE	Uroporphyrinogen decarboxylase OS=Mus musculus OX=10090 GN=Urod PE=1 SV=2	Urod	6.6	sp|P70697|DCUP_MOUSE;tr|A0A0A0MQG7|A0A0A0MQG7_MOUSE	sp|P70697|DCUP_MOUSE;tr|A0A0A0MQG7|A0A0A0MQG7_MOUSE	2	6	6	6	22.6	40.691	367	0	52.371	Treat_1;Treat_2;Ctrl_1;Ctrl_2	3031;7841;10582;18090;24727;30954	True;True;True;True;True;True	3112;8049;10872;18583;25774;32178	10992;27458;27459;37565;37566;65638;89406;89407;112317;112318;112319	10992;27459;37566;65638;89406;112318	--	--	3516400	3206300	6327800	4235500	3.58158e+06	3.24295e+06	6.27384e+06	4.16716e+06	3.41227e+06	239454.62	0.0702	5.2205e+06	1489652.36	0.2853	1.534	0.0445838	0.0791806	up	metabolic process(GO:0008152);cellular process(GO:0009987);developmental process(GO:0032502);response to stimulus(GO:0050896)	cellular anatomical entity(GO:0110165)	catalytic activity(GO:0003824);binding(GO:0005488)	Coenzyme transport and metabolism(H)	Metabolic pathways(ko01100); Biosynthesis of cofactors(ko01240)	GO:0006782,protoporphyrinogen IX biosynthetic process;GO:0001889,liver development;GO:0045471,response to ethanol;GO:0051597,response to methylmercury;GO:0046689,response to mercury ion;GO:0060992,response to fungicide;GO:0046502,uroporphyrinogen III metabolic process;GO:0014075,response to amine;GO:0071243,cellular response to arsenic-containing substance;GO:0010039,response to iron ion;GO:00323…	GO:0005654,nucleoplasm;GO:0005829,cytosol	GO:0005515,protein binding;GO:0008198,ferrous iron binding;GO:0004853,uroporphyrinogen decarboxylase activity
1103	tr|Q5M9P1|Q5M9P1_MOUSE	Ribosomal protein L36A OS=Mus musculus OX=10090 GN=Rpl36a PE=1 SV=1	Rpl36a	11.3	tr|Q5M9P1|Q5M9P1_MOUSE;tr|A0A2I3BPG9|A0A2I3BPG9_MOUSE;sp|P83882|RL36A_MOUSE;tr|A0A0A6YW33|A0A0A6YW33_MOUSE	tr|Q5M9P1|Q5M9P1_MOUSE;tr|A0A2I3BPG9|A0A2I3BPG9_MOUSE;sp|P83882|RL36A_MOUSE;tr|A0A0A6YW33|A0A0A6YW33_MOUSE	4	4	4	4	32.1	12.441	106	0	7.4145	Treat_1;Treat_2;Ctrl_1;Ctrl_2	10152;11396;14429;15841	True;True;True;True	10430;11706;14827;16274	36029;36030;40517;40518;40519;40520;52301;52302;52303;52304;52305;57640;57641;57642;57643	36029;40519;52303;57641	--	--	30204000	28567000	59758000	69169000	3.07639e+07	2.88935e+07	5.92485e+07	6.80529e+07	2.98287e+07	1322578.42	0.0443	6.36507e+07	6225699.60	0.0978	2.136	0.000425131	0.00389575	up	metabolic process(GO:0008152);cellular process(GO:0009987);viral process(GO:0016032);response to stimulus(GO:0050896);localization(GO:0051179);biological regulation(GO:0065007)	protein-containing complex(GO:0032991);cellular anatomical entity(GO:0110165)	structural molecule activity(GO:0005198);binding(GO:0005488)	Translation, ribosomal structure and biogenesis(J)	Ribosome(ko03010); Coronavirus disease - COVID-19(ko05171)	GO:0019083,viral transcription;GO:0006413,translational initiation;GO:0006364,rRNA processing;GO:0032526,response to retinoic acid;GO:0006614,SRP-dependent cotranslational protein targeting to membrane;GO:0002181,cytoplasmic translation;GO:0000184,nuclear-transcribed mRNA catabolic process, nonsense-mediated decay	GO:0022625,cytosolic large ribosomal subunit;GO:0005634,nucleus	GO:0003723,RNA binding;GO:0005515,protein binding;GO:0003735,structural constituent of ribosome
1110	tr|Q3UDZ1|Q3UDZ1_MOUSE	Uncharacterized protein OS=Mus musculus OX=10090 GN=Rhog PE=1 SV=1	Rhog	8.2	tr|Q3UDZ1|Q3UDZ1_MOUSE;sp|P84096|RHOG_MOUSE;tr|A0A1B0GSL4|A0A1B0GSL4_MOUSE;tr|B2KKU6|B2KKU6_MOUSE	tr|Q3UDZ1|Q3UDZ1_MOUSE;sp|P84096|RHOG_MOUSE	4	8	7	7	46.1	21.308	191	0	33.92	Treat_1;Treat_2;Ctrl_1;Ctrl_2	2949;3623;7078;7549;7733;16849;27458;30889	True;False;True;True;True;True;True;True	3029;3717;7268;7748;7940;17306;28574;32111	10693;10694;12927;12928;25002;25003;25004;25005;25006;26502;26503;26504;27112;27113;27114;27115;27116;27117;27118;61268;61269;61270;61271;61272;99240;112098;112099;112100;112101	10694;12928;25002;26504;27115;61271;99240;112100	--	--	17930000	16273000	11935000	11420000	1.82624e+07	1.6459e+07	1.18332e+07	1.12357e+07	1.73607e+07	1275188.73	0.0735	1.15345e+07	422544.05	0.0366	0.666	0.00120959	0.00676147	down	cellular process(GO:0009987);locomotion(GO:0040011);biological process involved in interspecies interaction between organisms(GO:0044419);response to stimulus(GO:0050896);biological regulation(GO:0065007)	cellular anatomical entity(GO:0110165)	catalytic activity(GO:0003824);binding(GO:0005488)	--	Bacterial invasion of epithelial cells(ko05100); Salmonella infection(ko05132); Yersinia infection(ko05135)	GO:0060326,cell chemotaxis;GO:1900027,regulation of ruffle assembly;GO:0030168,platelet activation;GO:0051056,regulation of small GTPase mediated signal transduction;GO:0009617,response to bacterium;GO:0008284,positive regulation of cell population proliferation;GO:0045893,positive regulation of transcription, DNA-templated;GO:0007266,Rho protein signal transduction;GO:0030036,actin cytoskeleton …	GO:0005829,cytosol;GO:0070062,extracellular exosome;GO:0005925,focal adhesion;GO:0005886,plasma membrane;GO:0005789,endoplasmic reticulum membrane	GO:0005515,protein binding;GO:0005525,GTP binding;GO:0003924,GTPase activity
1111	tr|A2A547|A2A547_MOUSE	Ribosomal protein L19 OS=Mus musculus OX=10090 GN=Rpl19 PE=1 SV=1	Rpl19	12	tr|A2A547|A2A547_MOUSE;tr|Q5I0T8|Q5I0T8_MOUSE;sp|P84099|RL19_MOUSE	tr|A2A547|A2A547_MOUSE;tr|Q5I0T8|Q5I0T8_MOUSE;sp|P84099|RL19_MOUSE	3	6	6	6	23.2	23.247	194	0	75.994	Treat_1;Treat_2;Ctrl_1;Ctrl_2	11700;13084;14679;15175;16923;30226	True;True;True;True;True;True	12019;13441;15083;15588;17384;31432	41793;47196;47197;53408;55309;55310;55311;55312;61574;61575;61576;61577;61578;109698;109699;109700;109701;109702;109703;109704;109705	41793;47197;53408;55311;61577;109701	--	--	27437000	37027000	61052000	67509000	2.79456e+07	3.74502e+07	6.05314e+07	6.64197e+07	3.26979e+07	6720751.51	0.2055	6.34756e+07	4163652.34	0.0656	1.983	0.0047482	0.0158275	up	metabolic process(GO:0008152);cellular process(GO:0009987);viral process(GO:0016032);developmental process(GO:0032502);localization(GO:0051179);biological regulation(GO:0065007)	protein-containing complex(GO:0032991);cellular anatomical entity(GO:0110165)	structural molecule activity(GO:0005198);binding(GO:0005488)	Translation, ribosomal structure and biogenesis(J)	Ribosome(ko03010); Coronavirus disease - COVID-19(ko05171)	GO:0030097,hemopoiesis;GO:0006413,translational initiation;GO:0019083,viral transcription;GO:0006614,SRP-dependent cotranslational protein targeting to membrane;GO:0006364,rRNA processing;GO:0000184,nuclear-transcribed mRNA catabolic process, nonsense-mediated decay;GO:0097421,liver regeneration	GO:0005925,focal adhesion;GO:0016020,membrane;GO:0005730,nucleolus;GO:0022625,cytosolic large ribosomal subunit	GO:1990932,5.8S rRNA binding;GO:0005515,protein binding;GO:0003735,structural constituent of ribosome;GO:0070180,large ribosomal subunit rRNA binding;GO:0003723,RNA binding
1136	sp|P97450|ATP5J_MOUSE	ATP synthase-coupling factor 6, mitochondrial OS=Mus musculus OX=10090 GN=Atp5pf PE=1 SV=1	Atp5pf	9.9	sp|P97450|ATP5J_MOUSE;tr|E9QAD6|E9QAD6_MOUSE;tr|Q812D0|Q812D0_MOUSE	sp|P97450|ATP5J_MOUSE;tr|E9QAD6|E9QAD6_MOUSE	3	6	6	6	50.9	12.496	108	0	91.713	Treat_1;Treat_2;Ctrl_1;Ctrl_2	6523;7942;9610;21279;21280;23045	True;True;True;True;True;True	6691;8153;9869;9870;21971;21972;21973;21974;24037	23062;23063;23064;23065;27806;27807;27808;27809;27810;27811;27812;27813;27814;33698;33699;33700;33701;33702;33703;76832;76833;76834;76835;76836;76837;76838;76839;76840;76841;76842;76843;76844;76845;76846;76847;76848;76849;76850;76851;76852;76853;76854;76855;83422	23065;27813;33699;76833;76849;83422	638	87	16479000	16223000	26456000	25357000	1.67845e+07	1.64084e+07	2.62304e+07	2.49479e+07	1.65964e+07	265963.76	0.0160	2.55891e+07	906909.97	0.0354	1.542	0.00011111	0.00229518	up	metabolic process(GO:0008152);cellular process(GO:0009987);developmental process(GO:0032502);localization(GO:0051179)	protein-containing complex(GO:0032991)	catalytic activity(GO:0003824);transporter activity(GO:0005215)	--	Oxidative phosphorylation(ko00190); Metabolic pathways(ko01100); Thermogenesis(ko04714); Alzheimer disease(ko05010); Parkinson disease(ko05012); Amyotrophic lateral sclerosis(ko05014); Huntington disease(ko05016); Prion disease(ko05020); Pathways of neurodegeneration - multiple diseases(ko05022); Chemical carcinogenesis - reactive oxygen species(ko05208); Diabetic cardiomyopathy(ko05415)	GO:0021762,substantia nigra development;GO:0042776,mitochondrial ATP synthesis coupled proton transport	GO:0000276,mitochondrial proton-transporting ATP synthase complex, coupling factor F(o)	GO:0016887,ATP hydrolysis activity;GO:0015078,proton transmembrane transporter activity
1161	tr|Q3TRA1|Q3TRA1_MOUSE	Dimethylaniline monooxygenase [N-oxide-forming] 5 (Fragment) OS=Mus musculus OX=10090 GN=Fmo5 PE=2 SV=1	Fmo5	7.9	tr|Q3TRA1|Q3TRA1_MOUSE;sp|P97872|FMO5_MOUSE	tr|Q3TRA1|Q3TRA1_MOUSE;sp|P97872|FMO5_MOUSE	2	1	1	1	8.7	28.384	252	0.0047356	1.8083	Treat_1;Treat_2;Ctrl_1;Ctrl_2	28748	True	29910	104266;104267;104268;104269;104270;104271	104271	--	--	19070000	18062000	36136000	40424000	1.94235e+07	1.82684e+07	3.58279e+07	3.97717e+07	1.8846e+07	816780.92	0.0433	3.77998e+07	2788732.41	0.0738	2.008	0.000276965	0.00330729	up	metabolic process(GO:0008152);cellular process(GO:0009987)	cellular anatomical entity(GO:0110165)	catalytic activity(GO:0003824);binding(GO:0005488)	Inorganic ion transport and metabolism(P)	--	GO:0006805,xenobiotic metabolic process	GO:0016021,integral component of membrane;GO:0031090,organelle membrane;GO:0005789,endoplasmic reticulum membrane	GO:0050661,NADP binding;GO:0004499,N,N-dimethylaniline monooxygenase activity;GO:0050660,flavin adenine dinucleotide binding
1173	tr|Q6HAA1|Q6HAA1_MOUSE	GA-binding protein alpha-subunit OS=Mus musculus OX=10090 GN=Gabpa PE=3 SV=1	Gabpa	4.6	tr|Q6HAA1|Q6HAA1_MOUSE;sp|Q00422|GABPA_MOUSE;tr|Q91YY8|Q91YY8_MOUSE;tr|Q6WJ14|Q6WJ14_MOUSE	tr|Q6HAA1|Q6HAA1_MOUSE;sp|Q00422|GABPA_MOUSE;tr|Q91YY8|Q91YY8_MOUSE	4	6	6	6	17.8	51.363	454	0	24.563	Treat_1;Treat_2;Ctrl_1;Ctrl_2	6508;9601;11561;17525;17837;26585	True;True;True;True;True;True	6676;9860;11879;18009;18325;27677	23025;23026;23027;23028;33674;41231;41232;41233;41234;63692;63693;63694;63695;64818;64819;64820;96183;96184;96185	23027;33674;41234;63694;64820;96185	--	--	5747600	7614900	9911200	10344000	5.85415e+06	7.70193e+06	9.82669e+06	1.01771e+07	6.77804e+06	1306582.28	0.1928	1.00019e+07	247788.33	0.0248	1.503	0.0154928	0.035648	up	cellular process(GO:0009987);multicellular organismal process(GO:0032501);developmental process(GO:0032502);biological regulation(GO:0065007)	cellular anatomical entity(GO:0110165)	binding(GO:0005488);transcription regulator activity(GO:0140110)	--	--	GO:0045653,negative regulation of megakaryocyte differentiation;GO:0007005,mitochondrion organization;GO:0000122,negative regulation of transcription by RNA polymerase II;GO:0045944,positive regulation of transcription by RNA polymerase II;GO:0001701,in utero embryonic development	GO:0005654,nucleoplasm;GO:0000785,chromatin	GO:0003713,transcription coactivator activity;GO:0000978,RNA polymerase II cis-regulatory region sequence-specific DNA binding;GO:0003682,chromatin binding;GO:0046982,protein heterodimerization activity;GO:0001228,DNA-binding transcription activator activity, RNA polymerase II-specific
1197	sp|Q05144|RAC2_MOUSE	Ras-related C3 botulinum toxin substrate 2 OS=Mus musculus OX=10090 GN=Rac2 PE=1 SV=1	Rac2	7.7	sp|Q05144|RAC2_MOUSE;tr|A0A2R8VHH0|A0A2R8VHH0_MOUSE	sp|Q05144|RAC2_MOUSE;tr|A0A2R8VHH0|A0A2R8VHH0_MOUSE	2	11	11	5	54.7	21.441	192	0	54.012	Treat_1;Treat_2;Ctrl_1;Ctrl_2	2926;3623;4185;10303;11506;14578;15432;15726;21154;27388;30890	True;True;True;True;True;True;True;True;True;True;True	3006;3717;4298;10584;11821;14978;15855;16155;21811;28503;32112	10597;10598;10599;10600;10601;10602;10603;12927;12928;14943;14944;36556;41019;41020;41021;41022;41023;41024;41025;41026;41027;41028;52980;52981;52982;52983;52984;52985;52986;52987;56185;56186;56187;56188;57262;57263;57264;57265;57266;57267;57268;57269;76289;76290;76291;76292;76293;99027;99028;99029;99030;99031;99032;99033;112102;112103;112104;112105;112106;112107;112108;112109	10600;12928;14943;36556;41026;52983;56187;57263;76289;99027;112107	--	--	138690000	141650000	82470000	88343000	1.41261e+08	1.43269e+08	8.17668e+07	8.69176e+07	1.42265e+08	1420728.41	0.0100	8.43422e+07	3642129.20	0.0432	0.593	8.89018e-05	0.00199993	down	immune system process(GO:0002376);metabolic process(GO:0008152);cellular process(GO:0009987);biological regulation(GO:0065007)	cellular anatomical entity(GO:0110165)	catalytic activity(GO:0003824);binding(GO:0005488);molecular function regulator(GO:0098772)	--	MAPK signaling pathway(ko04010); Ras signaling pathway(ko04014); Rap1 signaling pathway(ko04015); cAMP signaling pathway(ko04024); Chemokine signaling pathway(ko04062); Sphingolipid signaling pathway(ko04071); Wnt signaling pathway(ko04310); Axon guidance(ko04360); VEGF signaling pathway(ko04370); Focal adhesion(ko04510); Adherens junction(ko04520); Neutrophil extracellular trap formation(ko04613…	GO:0090305,nucleic acid phosphodiester bond hydrolysis;GO:0045453,bone resorption;GO:0045859,regulation of protein kinase activity;GO:0032878,regulation of establishment or maintenance of cell polarity;GO:0090023,positive regulation of neutrophil chemotaxis;GO:0001780,neutrophil homeostasis;GO:0010592,positive regulation of lamellipodium assembly;GO:0060753,regulation of mast cell chemotaxis;GO:0…	GO:0030670,phagocytic vesicle membrane;GO:0030027,lamellipodium;GO:0005925,focal adhesion;GO:0005886,plasma membrane;GO:0005635,nuclear envelope;GO:0016021,integral component of membrane;GO:0070062,extracellular exosome;GO:0005829,cytosol;GO:0005884,actin filament	GO:0004519,endonuclease activity;GO:0003924,GTPase activity;GO:0005525,GTP binding;GO:0003676,nucleic acid binding;GO:0019887,protein kinase regulator activity
1206	sp|Q07417|ACADS_MOUSE	Short-chain specific acyl-CoA dehydrogenase, mitochondrial OS=Mus musculus OX=10090 GN=Acads PE=1 SV=2	Acads	8.7	sp|Q07417|ACADS_MOUSE	sp|Q07417|ACADS_MOUSE	1	9	9	9	26.5	44.889	412	0	31.035	Treat_1;Treat_2;Ctrl_1;Ctrl_2	2558;5770;6181;6830;6831;10096;12507;13704;18746	True;True;True;True;True;True;True;True;True	2627;5926;6343;7002;7003;10371;12848;14085;19254	9255;9256;9257;20482;20483;21870;21871;21872;21873;24170;24171;24172;24173;24174;24175;35759;35760;35761;44861;44862;44863;44864;44865;49470;49471;67805	9257;20483;21870;24172;24175;35760;44865;49470;67805	--	--	5386800	5705100	8983200	8619500	5.48666e+06	5.7703e+06	8.9066e+06	8.48042e+06	5.62848e+06	200570.07	0.0356	8.69351e+06	301357.06	0.0347	1.546	0.000219704	0.00300951	up	metabolic process(GO:0008152);cellular process(GO:0009987);response to stimulus(GO:0050896);biological regulation(GO:0065007)	cellular anatomical entity(GO:0110165)	catalytic activity(GO:0003824);binding(GO:0005488)	Lipid transport and metabolism(I)	Fatty acid degradation(ko00071); Valine, leucine and isoleucine degradation(ko00280); beta-Alanine metabolism(ko00410); Propanoate metabolism(ko00640); Butanoate metabolism(ko00650); Metabolic pathways(ko01100); Carbon metabolism(ko01200); Fatty acid metabolism(ko01212)	GO:0051384,response to glucocorticoid;GO:0055088,lipid homeostasis;GO:0051289,protein homotetramerization;GO:0046359,butyrate catabolic process;GO:0042594,response to starvation;GO:0033539,fatty acid beta-oxidation using acyl-CoA dehydrogenase	GO:0031966,mitochondrial membrane;GO:0005759,mitochondrial matrix;GO:0005634,nucleus	GO:0004085,butyryl-CoA dehydrogenase activity;GO:0003995,acyl-CoA dehydrogenase activity;GO:0050660,flavin adenine dinucleotide binding;GO:0009055,electron transfer activity;GO:0000062,fatty-acyl-CoA binding
1278	sp|Q3TVI8|PBIP1_MOUSE	Pre-B-cell leukemia transcription factor-interacting protein 1 OS=Mus musculus OX=10090 GN=Pbxip1 PE=1 SV=2	Pbxip1	5	sp|Q3TVI8|PBIP1_MOUSE	sp|Q3TVI8|PBIP1_MOUSE	1	4	4	4	7.7	81.163	727	0	20.615	Treat_1;Treat_2;Ctrl_1;Ctrl_2	10987;17913;21406;27129	True;True;True;True	11285;18403;22131;28241	38940;65064;65065;77322;77323;77324;98113;98114	38940;65064;77324;98113	--	--	1707300	0	3248800	3404500	1.73895e+06	0	3.2211e+06	3.34957e+06	1.73895e+06	--	--	3.28533e+06	90842.20	0.0277	1.889	0.0196069	0.0424178	up	cellular process(GO:0009987);multicellular organismal process(GO:0032501);developmental process(GO:0032502);biological regulation(GO:0065007)	cellular anatomical entity(GO:0110165)	binding(GO:0005488);transcription regulator activity(GO:0140110)	--	--	GO:0045892,negative regulation of transcription, DNA-templated;GO:0030154,cell differentiation;GO:0007275,multicellular organism development	GO:0005634,nucleus;GO:0005829,cytosol;GO:0005874,microtubule	GO:0005515,protein binding;GO:0003714,transcription corepressor activity
1305	tr|D3Z7P2|D3Z7P2_MOUSE	Transmembrane protein 109 (Fragment) OS=Mus musculus OX=10090 GN=Tmem109 PE=1 SV=1	Tmem109	9.4	tr|D3Z7P2|D3Z7P2_MOUSE;tr|D3Z3Z2|D3Z3Z2_MOUSE;tr|D3YX08|D3YX08_MOUSE;tr|D3Z0I8|D3Z0I8_MOUSE;sp|Q3UBX0|TM109_MOUSE	tr|D3Z7P2|D3Z7P2_MOUSE;tr|D3Z3Z2|D3Z3Z2_MOUSE;tr|D3YX08|D3YX08_MOUSE;tr|D3Z0I8|D3Z0I8_MOUSE;sp|Q3UBX0|TM109_MOUSE	5	2	2	2	28.8	8.0252	73	0	6.7203	Treat_1;Treat_2;Ctrl_1;Ctrl_2	5866;7444	True;True	6022;7638	20736;20737;26160;26161;26162;26163	20736;26163	--	--	16802000	18214000	9337400	0	1.71135e+07	1.84222e+07	9.25778e+06	0	1.77678e+07	925399.66	0.0521	9.25778e+06	--	--	0.522	0.0355867	0.0668943	down	cellular process(GO:0009987);response to stimulus(GO:0050896);biological regulation(GO:0065007)	cellular anatomical entity(GO:0110165)	transporter activity(GO:0005215);binding(GO:0005488)	--	--	GO:0060548,negative regulation of cell death;GO:0071480,cellular response to gamma radiation;GO:0042771,intrinsic apoptotic signaling pathway in response to DNA damage by p53 class mediator;GO:0034765,regulation of ion transmembrane transport	GO:0033017,sarcoplasmic reticulum membrane;GO:0005640,nuclear outer membrane;GO:0070062,extracellular exosome;GO:0016021,integral component of membrane	GO:0005515,protein binding;GO:0005244,voltage-gated ion channel activity
1307	sp|Q3UDF0|GTR6_MOUSE	Solute carrier family 2, facilitated glucose transporter member 6 OS=Mus musculus OX=10090 GN=Slc2a6 PE=1 SV=1	Slc2a6	8.4	sp|Q3UDF0|GTR6_MOUSE;tr|A2AR27|A2AR27_MOUSE	sp|Q3UDF0|GTR6_MOUSE	2	3	3	3	9.7	54.433	497	0	14.385	Treat_1;Treat_2;Ctrl_1;Ctrl_2	582;24340;25917	True;True;True	593;25369;26989	2132;2133;2134;2135;88022;88023;88024;93633;93634	2134;88023;93633	--	--	3316000	3597100	2239600	2324900	3.37747e+06	3.63821e+06	2.2205e+06	2.28739e+06	3.50784e+06	184372.46	0.0526	2.25395e+06	47293.62	0.0210	0.643	0.000309907	0.00344016	down	cellular process(GO:0009987);localization(GO:0051179)	cellular anatomical entity(GO:0110165)	transporter activity(GO:0005215)	Amino acid transport and metabolism(E);Carbohydrate transport and metabolism(G);Inorganic ion transport and metabolism(P);General function prediction only(R)	--	GO:1904659,glucose transmembrane transport;GO:1902600,proton transmembrane transport;GO:0046323,glucose import	GO:0005887,integral component of plasma membrane	GO:0055056,D-glucose transmembrane transporter activity;GO:0005351,carbohydrate:proton symporter activity
1340	tr|F8WJ93|F8WJ93_MOUSE	Echinoderm microtubule-associated protein-like 4 OS=Mus musculus OX=10090 GN=Eml4 PE=1 SV=1	Eml4	6.5	tr|F8WJ93|F8WJ93_MOUSE;sp|Q3UMY5|EMAL4_MOUSE;tr|A0A3Q4EHV9|A0A3Q4EHV9_MOUSE;tr|A7ISP9|A7ISP9_MOUSE;tr|A0A0R4J1G7|A0A0R4J1G7_MOUSE;tr|A0A0R4J0H0|A0A0R4J0H0_MOUSE;tr|Q3TGL8|Q3TGL8_MOUSE	tr|F8WJ93|F8WJ93_MOUSE;sp|Q3UMY5|EMAL4_MOUSE;tr|A0A3Q4EHV9|A0A3Q4EHV9_MOUSE;tr|A7ISP9|A7ISP9_MOUSE;tr|A0A0R4J1G7|A0A0R4J1G7_MOUSE;tr|A0A0R4J0H0|A0A0R4J0H0_MOUSE	7	11	11	11	12.1	109.97	988	0	24.838	Treat_1;Treat_2;Ctrl_1;Ctrl_2	180;799;2515;6435;12794;15362;17789;22867;24037;28598;29565	True;True;True;True;True;True;True;True;True;True;True	181;818;2584;6603;13142;15781;18276;23853;25063;29753;30754	637;638;639;2882;2883;9124;9125;9126;9127;22756;45988;45989;45990;45991;55959;64651;64652;64653;64654;64655;82780;86934;86935;86936;86937;103679;103680;107256;107257;107258;107259;107260	638;2883;9125;22756;45990;55959;64652;82780;86934;103680;107259	--	--	5278500	5594700	3728500	3622000	5.37635e+06	5.65864e+06	3.69671e+06	3.56356e+06	5.5175e+06	199612.60	0.0362	3.63013e+06	94151.92	0.0259	0.658	0.000181717	0.0027627	down	cellular process(GO:0009987);biological regulation(GO:0065007)	cellular anatomical entity(GO:0110165)	binding(GO:0005488)	--	Pathways in cancer(ko05200); Non-small cell lung cancer(ko05223); PD-L1 expression and PD-1 checkpoint pathway in cancer(ko05235)	GO:0000278,mitotic cell cycle;GO:0007026,negative regulation of microtubule depolymerization	GO:0016021,integral component of membrane;GO:0005874,microtubule;GO:0072686,mitotic spindle;GO:0005737,cytoplasm	GO:0008017,microtubule binding
1355	sp|Q3UYV9|NCBP1_MOUSE	Nuclear cap-binding protein subunit 1 OS=Mus musculus OX=10090 GN=Ncbp1 PE=1 SV=2	Ncbp1	6.6	sp|Q3UYV9|NCBP1_MOUSE;tr|Q3TLK3|Q3TLK3_MOUSE	sp|Q3UYV9|NCBP1_MOUSE	2	15	15	15	24.3	91.926	790	0	33.133	Treat_1;Treat_2;Ctrl_1;Ctrl_2	2035;2702;4006;5176;8307;8377;9105;12384;15782;16241;18397;19862;20083;23800;27087	True;True;True;True;True;True;True;True;True;True;True;True;True;True;True	2095;2776;4114;5317;8530;8601;9351;12723;16213;16680;18895;20473;20698;24817;28199	7325;7326;7327;9773;9774;9775;14279;14280;18382;18383;18384;18385;18386;29092;29318;29319;31970;31971;31972;31973;44393;44394;57461;58946;58947;58948;58949;66629;71765;72552;72553;86096;97977;97978;97979;97980	7327;9774;14279;18383;29092;29319;31970;44394;57461;58946;66629;71765;72552;86096;97979	--	--	8107400	8247500	5344800	5682400	8.25769e+06	8.34176e+06	5.29923e+06	5.59071e+06	8.29973e+06	59449.11	0.0072	5.44497e+06	206111.50	0.0379	0.656	0.000113276	0.00229518	down	metabolic process(GO:0008152);cellular process(GO:0009987);localization(GO:0051179);biological regulation(GO:0065007)	protein-containing complex(GO:0032991);cellular anatomical entity(GO:0110165)	binding(GO:0005488)	--	Nucleocytoplasmic transport(ko03013); Spliceosome(ko03040); Amyotrophic lateral sclerosis(ko05014)	GO:0031442,positive regulation of mRNA 3'-end processing;GO:0006368,transcription elongation from RNA polymerase II promoter;GO:0006369,termination of RNA polymerase II transcription;GO:0098789,pre-mRNA cleavage required for polyadenylation;GO:0045292,mRNA cis splicing, via spliceosome;GO:0008334,histone mRNA metabolic process;GO:0008543,fibroblast growth factor receptor signaling pathway;GO:0031…	GO:0005846,nuclear cap binding complex;GO:0005739,mitochondrion;GO:0005654,nucleoplasm;GO:0005829,cytosol;GO:0005845,mRNA cap binding complex;GO:1990904,ribonucleoprotein complex	GO:0005515,protein binding;GO:0003729,mRNA binding;GO:0000340,RNA 7-methylguanosine cap binding
1368	tr|H3BKE1|H3BKE1_MOUSE	Phosphoinositide phospholipase C (Fragment) OS=Mus musculus OX=10090 GN=Plch1 PE=1 SV=8	Plch1	7.6	tr|H3BKE1|H3BKE1_MOUSE;tr|A0A0A0MQM2|A0A0A0MQM2_MOUSE;tr|I1E4X4|I1E4X4_MOUSE;tr|H3BKK4|H3BKK4_MOUSE;tr|I1E4X6|I1E4X6_MOUSE;sp|Q4KWH5|PLCH1_MOUSE;tr|E0CY47|E0CY47_MOUSE;tr|H3BKX1|H3BKX1_MOUSE	tr|H3BKE1|H3BKE1_MOUSE;tr|A0A0A0MQM2|A0A0A0MQM2_MOUSE;tr|I1E4X4|I1E4X4_MOUSE;tr|H3BKK4|H3BKK4_MOUSE;tr|I1E4X6|I1E4X6_MOUSE;sp|Q4KWH5|PLCH1_MOUSE;tr|E0CY47|E0CY47_MOUSE;tr|H3BKX1|H3BKX1_MOUSE	8	2	2	2	1.9	110.65	968	0.0039767	1.9039	Treat_1;Treat_2;Ctrl_1;Ctrl_2	13050;28429	True;True	13406;29578	47067;47068;47069;47070;47071;103009	47069;103009	--	--	5468100	5657400	11688000	21944000	5.56946e+06	5.72206e+06	1.15883e+07	2.15899e+07	5.64576e+06	107901.50	0.0191	1.65891e+07	7072188.65	0.4263	2.939	0.0105452	0.0272697	up	metabolic process(GO:0008152);cellular process(GO:0009987);biological regulation(GO:0065007)	cellular anatomical entity(GO:0110165)	catalytic activity(GO:0003824);binding(GO:0005488)	--	Metabolic pathways(ko01100)	GO:0043647,inositol phosphate metabolic process;GO:0048015,phosphatidylinositol-mediated signaling;GO:0016042,lipid catabolic process	GO:0043231,intracellular membrane-bounded organelle;GO:0005829,cytosol;GO:0005886,plasma membrane	GO:0005509,calcium ion binding;GO:0004435,phosphatidylinositol phospholipase C activity;GO:0050429,calcium-dependent phospholipase C activity
1388	sp|Q5DTM8|BRE1A_MOUSE	E3 ubiquitin-protein ligase BRE1A OS=Mus musculus OX=10090 GN=Rnf20 PE=1 SV=2	Rnf20	5.7	sp|Q5DTM8|BRE1A_MOUSE;tr|A2AIR2|A2AIR2_MOUSE;tr|A2AIR0|A2AIR0_MOUSE;tr|A2AIR1|A2AIR1_MOUSE	sp|Q5DTM8|BRE1A_MOUSE;tr|A2AIR2|A2AIR2_MOUSE	4	5	5	5	7	113.52	973	0	8.5632	Treat_1;Treat_2;Ctrl_1;Ctrl_2	1923;2851;6185;18114;21285	True;True;True;True;True	1968;2929;6347;18607;21981	6917;6918;6919;6920;10323;10324;10325;21884;65711;76882	6920;10323;21884;65711;76882	--	--	2454400	3125300	5003400	5237300	2.4999e+06	3.16102e+06	4.96074e+06	5.15279e+06	2.83046e+06	467483.85	0.1652	5.05677e+06	135804.87	0.0269	1.811	0.00336024	0.0127019	up	metabolic process(GO:0008152);cellular process(GO:0009987);biological regulation(GO:0065007)	protein-containing complex(GO:0032991);cellular anatomical entity(GO:0110165)	catalytic activity(GO:0003824);binding(GO:0005488);transcription regulator activity(GO:0140110)	--	--	GO:0007346,regulation of mitotic cell cycle;GO:1900364,negative regulation of mRNA polyadenylation;GO:0006511,ubiquitin-dependent protein catabolic process;GO:0010390,histone monoubiquitination;GO:0000209,protein polyubiquitination;GO:0045893,positive regulation of transcription, DNA-templated;GO:2001168,positive regulation of histone H2B ubiquitination;GO:0031062,positive regulation of histone m…	GO:0005730,nucleolus;GO:0005654,nucleoplasm;GO:0033503,HULC complex	GO:0003713,transcription coactivator activity;GO:0031625,ubiquitin protein ligase binding;GO:0042393,histone binding;GO:0002039,p53 binding;GO:0003682,chromatin binding;GO:0004842,ubiquitin-protein transferase activity;GO:0003730,mRNA 3'-UTR binding;GO:0016874,ligase activity;GO:0008270,zinc ion binding
1445	tr|F7BX26|F7BX26_MOUSE	Serine/threonine-protein phosphatase (Fragment) OS=Mus musculus OX=10090 GN=Ppp5c PE=1 SV=1	Ppp5c	6.1	tr|F7BX26|F7BX26_MOUSE;sp|Q60676|PPP5_MOUSE	tr|F7BX26|F7BX26_MOUSE;sp|Q60676|PPP5_MOUSE	2	8	8	8	21.8	54.205	476	0	44.044	Treat_1;Treat_2;Ctrl_1;Ctrl_2	210;714;931;3621;9244;11094;25887;26978	True;True;True;True;True;True;True;True	211;730;954;3715;9494;11397;26959;28086	748;2583;2584;2585;2586;2587;2588;3298;3299;3300;3301;12925;32470;32471;39356;39357;39358;39359;39360;93554;93555;93556;93557;93558;97595;97596;97597	748;2586;3300;12925;32471;39356;93557;97596	--	--	13503000	14085000	8533100	8926500	1.37533e+07	1.4246e+07	8.46034e+06	8.78247e+06	1.39996e+07	348370.18	0.0249	8.6214e+06	227778.52	0.0264	0.616	6.39498e-05	0.0017348	down	metabolic process(GO:0008152);cellular process(GO:0009987);response to stimulus(GO:0050896);biological regulation(GO:0065007)	protein-containing complex(GO:0032991);cellular anatomical entity(GO:0110165)	catalytic activity(GO:0003824);binding(GO:0005488)	Signal transduction mechanisms(T)	MAPK signaling pathway(ko04010)	GO:1901215,negative regulation of neuron death;GO:0006281,DNA repair;GO:0016576,histone dephosphorylation;GO:0051291,protein heterooligomerization;GO:0000278,mitotic cell cycle;GO:0070301,cellular response to hydrogen peroxide;GO:0043123,positive regulation of I-kappaB kinase/NF-kappaB signaling;GO:0071276,cellular response to cadmium ion;GO:0010288,response to lead ion;GO:0043278,response to mor…	GO:0043204,perikaryon;GO:0005654,nucleoplasm;GO:1990635,proximal dendrite;GO:0005829,cytosol;GO:0032991,protein-containing complex;GO:0005886,plasma membrane	GO:0003723,RNA binding;GO:0005524,ATP binding;GO:0004722,protein serine/threonine phosphatase activity;GO:0043531,ADP binding;GO:0046872,metal ion binding;GO:0031072,heat shock protein binding;GO:0008017,microtubule binding;GO:0042802,identical protein binding;GO:0008289,lipid binding;GO:0001965,G-protein alpha-subunit binding
1454	sp|Q60787|LCP2_MOUSE	Lymphocyte cytosolic protein 2 OS=Mus musculus OX=10090 GN=Lcp2 PE=1 SV=2	Lcp2	6.1	sp|Q60787|LCP2_MOUSE;tr|Q8CAS1|Q8CAS1_MOUSE;tr|B1ATD1|B1ATD1_MOUSE;tr|Q3U5Y3|Q3U5Y3_MOUSE	sp|Q60787|LCP2_MOUSE;tr|Q8CAS1|Q8CAS1_MOUSE;tr|B1ATD1|B1ATD1_MOUSE;tr|Q3U5Y3|Q3U5Y3_MOUSE	4	12	12	12	25.1	60.238	533	0	48.421	Treat_1;Treat_2;Ctrl_1;Ctrl_2	8563;14526;14886;18298;20921;23699;24276;29752;29753;30292;31101;31109	True;True;True;True;True;True;True;True;True;True;True;True	8793;14925;15297;18793;21569;24715;25305;30946;30947;31498;32334;32342	29956;52745;52746;54163;54164;66308;66309;66310;66311;66312;75491;75492;75493;75494;85792;85793;85794;87820;107893;107894;107895;107896;107897;107898;107899;107900;107901;107902;109934;109935;112858;112859;112860;112861;112881	29956;52746;54163;66310;75491;85793;87820;107894;107897;109935;112858;112881	--	--	10901000	12158000	7580500	7601700	1.11031e+07	1.2297e+07	7.51586e+06	7.47904e+06	1.17e+07	844200.38	0.0722	7.49745e+06	26043.50	0.0035	0.643	0.000651552	0.00482288	down	immune system process(GO:0002376);metabolic process(GO:0008152);cellular process(GO:0009987);multicellular organismal process(GO:0032501);biological regulation(GO:0065007)	protein-containing complex(GO:0032991);cellular anatomical entity(GO:0110165)	binding(GO:0005488)	--	Rap1 signaling pathway(ko04015); Osteoclast differentiation(ko04380); Platelet activation(ko04611); Natural killer cell mediated cytotoxicity(ko04650); T cell receptor signaling pathway(ko04660); Fc epsilon RI signaling pathway(ko04664); Yersinia infection(ko05135)	GO:0007169,transmembrane receptor protein tyrosine kinase signaling pathway;GO:0045860,positive regulation of protein kinase activity;GO:0038095,Fc-epsilon receptor signaling pathway;GO:0030168,platelet activation;GO:0001816,cytokine production;GO:0035556,intracellular signal transduction;GO:0045576,mast cell activation;GO:0050852,T cell receptor signaling pathway	GO:0036398,TCR signalosome;GO:0005911,cell-cell junction;GO:0005829,cytosol;GO:0044853,plasma membrane raft	GO:0005515,protein binding
1482	tr|Q8C6S5|Q8C6S5_MOUSE	FAD-binding FR-type domain-containing protein OS=Mus musculus OX=10090 GN=Cybb PE=2 SV=1	Cybb	7.6	tr|Q8C6S5|Q8C6S5_MOUSE;tr|Q3U6G0|Q3U6G0_MOUSE;tr|Q3U4P0|Q3U4P0_MOUSE;sp|Q61093|CY24B_MOUSE;tr|Q3TVP4|Q3TVP4_MOUSE;tr|Q3U6M7|Q3U6M7_MOUSE;tr|E9Q7S3|E9Q7S3_MOUSE;tr|E9Q802|E9Q802_MOUSE;sp|Q8CIZ9|NOX1_MOUSE	tr|Q8C6S5|Q8C6S5_MOUSE;tr|Q3U6G0|Q3U6G0_MOUSE;tr|Q3U4P0|Q3U4P0_MOUSE;sp|Q61093|CY24B_MOUSE;tr|Q3TVP4|Q3TVP4_MOUSE;tr|Q3U6M7|Q3U6M7_MOUSE	9	7	7	7	18.4	65.309	570	0	39.288	Treat_1;Treat_2;Ctrl_1;Ctrl_2	10671;13862;17132;20139;22302;26288;30426	True;True;True;True;True;True;True	10961;14247;17595;20756;23220;27376;31636	37862;37863;37864;37865;50048;62303;62304;62305;62306;72775;80668;80669;80670;95134;95135;110423	37864;50048;62303;72775;80670;95135;110423	--	--	15726000	13403000	4993200	5215600	1.60175e+07	1.35562e+07	4.95062e+06	5.13144e+06	1.47869e+07	1740431.62	0.1177	5.04103e+06	127858.83	0.0254	0.343	0.000215999	0.00297349	down	immune system process(GO:0002376);metabolic process(GO:0008152);cellular process(GO:0009987);biological process involved in interspecies interaction between organisms(GO:0044419);response to stimulus(GO:0050896);biological regulation(GO:0065007)	protein-containing complex(GO:0032991);cellular anatomical entity(GO:0110165)	catalytic activity(GO:0003824);transporter activity(GO:0005215);binding(GO:0005488)	Inorganic ion transport and metabolism(P);Signal transduction mechanisms(T)	HIF-1 signaling pathway(ko04066); Phagosome(ko04145); Necroptosis(ko04217); Neutrophil extracellular trap formation(ko04613); NOD-like receptor signaling pathway(ko04621); Leukocyte transendothelial migration(ko04670); AGE-RAGE signaling pathway in diabetic complications(ko04933); Alzheimer disease(ko05010); Prion disease(ko05020); Pathways of neurodegeneration - multiple diseases(ko05022); Leish…	GO:0071361,cellular response to ethanol;GO:0045454,cell redox homeostasis;GO:0045087,innate immune response;GO:0071276,cellular response to cadmium ion;GO:0097411,hypoxia-inducible factor-1alpha signaling pathway;GO:1904044,response to aldosterone;GO:0042554,superoxide anion generation;GO:0000302,response to reactive oxygen species;GO:0034765,regulation of ion transmembrane transport;GO:1904845,c…	GO:0005791,rough endoplasmic reticulum;GO:0043025,neuronal cell body;GO:0030425,dendrite;GO:0005739,mitochondrion;GO:0030670,phagocytic vesicle membrane;GO:0005789,endoplasmic reticulum membrane;GO:0043020,NADPH oxidase complex;GO:0005764,lysosome;GO:0048471,perinuclear region of cytoplasm;GO:0005635,nuclear envelope;GO:0045121,membrane raft;GO:0005794,Golgi apparatus	GO:0050660,flavin adenine dinucleotide binding;GO:0020037,heme binding;GO:0016175,superoxide-generating NAD(P)H oxidase activity;GO:0005244,voltage-gated ion channel activity;GO:0046982,protein heterodimerization activity;GO:0009055,electron transfer activity;GO:0016174,NAD(P)H oxidase H2O2-forming activity;GO:0046872,metal ion binding
1503	tr|Q06EZ3|Q06EZ3_MOUSE	O-acyltransferase OS=Mus musculus OX=10090 GN=Soat1 PE=2 SV=1	Soat1	9.2	tr|Q06EZ3|Q06EZ3_MOUSE;sp|Q61263|SOAT1_MOUSE;tr|A0A087WNN8|A0A087WNN8_MOUSE;tr|Q8C795|Q8C795_MOUSE;tr|A0A087WSJ5|A0A087WSJ5_MOUSE	tr|Q06EZ3|Q06EZ3_MOUSE;sp|Q61263|SOAT1_MOUSE;tr|A0A087WNN8|A0A087WNN8_MOUSE	5	9	9	9	20.9	63.81	540	0	44.487	Treat_1;Treat_2;Ctrl_1;Ctrl_2	7559;8370;15559;16913;20363;22312;23338;23868;23869	True;True;True;True;True;True;True;True;True	7759;8593;15985;17373;17374;20995;23230;24338;24891;24892	26535;26536;29290;29291;56665;56666;56667;61531;61532;61533;61534;61535;73621;73622;73623;80692;80693;84429;86392;86393;86394;86395	26536;29291;56665;61534;73621;80692;84429;86392;86395	739	56	16530000	17076000	9256400	10094000	1.68364e+07	1.72712e+07	9.17747e+06	9.93113e+06	1.70538e+07	307455.30	0.0180	9.5543e+06	532915.26	0.0558	0.56	0.000157586	0.0026171	down	metabolic process(GO:0008152);cellular process(GO:0009987);multicellular organismal process(GO:0032501);developmental process(GO:0032502);localization(GO:0051179);biological regulation(GO:0065007)	cellular anatomical entity(GO:0110165)	catalytic activity(GO:0003824);binding(GO:0005488)	--	Cholesterol metabolism(ko04979)	GO:0034435,cholesterol esterification;GO:0042986,positive regulation of amyloid precursor protein biosynthetic process;GO:0033344,cholesterol efflux;GO:0042632,cholesterol homeostasis;GO:0034379,very-low-density lipoprotein particle assembly;GO:0010878,cholesterol storage;GO:0008203,cholesterol metabolic process;GO:0010742,macrophage derived foam cell differentiation	GO:0016021,integral component of membrane;GO:0005789,endoplasmic reticulum membrane	GO:0000062,fatty-acyl-CoA binding;GO:0034736,cholesterol O-acyltransferase activity;GO:0005515,protein binding;GO:0015485,cholesterol binding
1509	tr|Q3TAM0|Q3TAM0_MOUSE	Cytochrome b-245 light chain OS=Mus musculus OX=10090 GN=Cyba PE=2 SV=1	Cyba	9.6	tr|Q3TAM0|Q3TAM0_MOUSE;tr|B3VQI8|B3VQI8_MOUSE;sp|Q61462|CY24A_MOUSE;tr|Q8C5D4|Q8C5D4_MOUSE	tr|Q3TAM0|Q3TAM0_MOUSE;tr|B3VQI8|B3VQI8_MOUSE;sp|Q61462|CY24A_MOUSE	4	3	3	3	27.6	20.824	192	0.00029087	2.8892	Treat_1;Treat_2;Ctrl_1;Ctrl_2	7178;14565;22135	True;True;True	7370;14964;23021	25334;25335;25336;52937;52938;80062;80063	25334;52937;80062	--	--	10803000	11028000	5673400	0	1.10033e+07	1.1154e+07	5.62502e+06	0	1.10786e+07	106635.60	0.0096	5.62502e+06	--	--	0.508	0.00647282	0.0194889	down	immune system process(GO:0002376);metabolic process(GO:0008152);cellular process(GO:0009987);multicellular organismal process(GO:0032501);response to stimulus(GO:0050896);biological regulation(GO:0065007)	protein-containing complex(GO:0032991);cellular anatomical entity(GO:0110165)	catalytic activity(GO:0003824);binding(GO:0005488)	--	Phagosome(ko04145); Osteoclast differentiation(ko04380); Neutrophil extracellular trap formation(ko04613); NOD-like receptor signaling pathway(ko04621); Leukocyte transendothelial migration(ko04670); Prion disease(ko05020); Leishmaniasis(ko05140); Chemical carcinogenesis - reactive oxygen species(ko05208); Diabetic cardiomyopathy(ko05415); Lipid and atherosclerosis(ko05417); Fluid shear stress an…	GO:1903428,positive regulation of reactive oxygen species biosynthetic process;GO:0070257,positive regulation of mucus secretion;GO:0001938,positive regulation of endothelial cell proliferation;GO:0071407,cellular response to organic cyclic compound;GO:0032755,positive regulation of interleukin-6 production;GO:0017004,cytochrome complex assembly;GO:0051279,regulation of release of sequestered cal…	GO:0097038,perinuclear endoplasmic reticulum;GO:0005925,focal adhesion;GO:0016324,apical plasma membrane;GO:0005794,Golgi apparatus;GO:0005634,nucleus;GO:0043020,NADPH oxidase complex;GO:0030670,phagocytic vesicle membrane;GO:0030141,secretory granule;GO:0005789,endoplasmic reticulum membrane;GO:0005739,mitochondrion;GO:0030425,dendrite;GO:0043025,neuronal cell body;GO:0005768,endosome;GO:0001725…	GO:0017124,SH3 domain binding;GO:0016175,superoxide-generating NAD(P)H oxidase activity;GO:0046872,metal ion binding;GO:0046982,protein heterodimerization activity;GO:0009055,electron transfer activity;GO:0020037,heme binding
1531	sp|Q61823|PDCD4_MOUSE	Programmed cell death protein 4 OS=Mus musculus OX=10090 GN=Pdcd4 PE=1 SV=1	Pdcd4	4.8	sp|Q61823|PDCD4_MOUSE;tr|A0A494BA05|A0A494BA05_MOUSE	sp|Q61823|PDCD4_MOUSE;tr|A0A494BA05|A0A494BA05_MOUSE	2	6	6	6	21.1	51.702	469	0	22.089	Treat_1;Treat_2;Ctrl_1;Ctrl_2	2153;2889;4560;4911;14032;26714	True;True;True;True;True;True	2215;2968;4678;5046;14423;27813	7788;7789;7790;7791;10477;10478;16225;17443;50767;96648	7789;10478;16225;17443;50767;96648	--	--	2868400	2655300	4920200	4688400	2.92157e+06	2.68565e+06	4.87825e+06	4.61275e+06	2.80361e+06	166824.94	0.0595	4.7455e+06	187735.48	0.0396	1.696	0.000368539	0.00369218	up	cellular process(GO:0009987);developmental process(GO:0032502);biological regulation(GO:0065007)	cellular anatomical entity(GO:0110165)	binding(GO:0005488)	--	Proteoglycans in cancer(ko05205); MicroRNAs in cancer(ko05206)	GO:0043066,negative regulation of apoptotic process;GO:0045892,negative regulation of transcription, DNA-templated;GO:0034393,positive regulation of smooth muscle cell apoptotic process;GO:1904761,negative regulation of myofibroblast differentiation;GO:2000353,positive regulation of endothelial cell apoptotic process;GO:0043508,negative regulation of JUN kinase activity;GO:0045786,negative regula…	GO:0005654,nucleoplasm;GO:0005829,cytosol	GO:0005515,protein binding;GO:0003723,RNA binding
1543	sp|Q62095|DDX3Y_MOUSE	ATP-dependent RNA helicase DDX3Y OS=Mus musculus OX=10090 GN=Ddx3y PE=1 SV=2	Ddx3y	7.6	sp|Q62095|DDX3Y_MOUSE;tr|Q3U484|Q3U484_MOUSE;tr|Q3TUR4|Q3TUR4_MOUSE	sp|Q62095|DDX3Y_MOUSE;tr|Q3U484|Q3U484_MOUSE	3	28	6	6	11.6	73.427	658	0	12.724	Treat_1;Treat_2;Ctrl_1;Ctrl_2	4313;4516;4547;4854;4933;6503;6504;8897;9429;10221;10977;11277;11902;12563;14862;14977;15974;19290;19634;22327;22596;23770;28473;28501;29621;30192;30991;31284	False;False;False;False;False;False;False;False;False;False;True;False;False;False;True;False;False;False;True;True;False;False;False;False;True;True;False;False	4427;4631;4662;4663;4989;5069;6671;6672;9137;9685;10499;11275;11584;12226;12906;15273;15388;16408;19855;19856;20240;23250;23575;24787;29625;29653;30811;31397;32215;32517	15344;15345;15346;15347;16045;16046;16047;16048;16169;16170;16171;16172;16173;16174;16175;17276;17277;17278;17279;17280;17281;17523;17524;17525;17526;23010;23011;23012;23013;23014;23015;23016;23017;31185;31186;31187;31188;33066;33067;33068;33069;33070;33071;33072;33073;36245;36246;38906;38907;38908;40081;40082;40083;40084;40085;40086;42599;42600;42601;42602;42603;45110;45111;45112;54004;54005;540…	15346;16045;16170;17279;17526;23013;23017;31188;33073;36245;38908;40084;42599;45110;54007;54549;58037;69807;70992;80780;81801;85992;103197;103289;107408;109584;112443;113520	706;707;764	220;351;354	14552000	12011000	21477000	19735000	1.48218e+07	1.21483e+07	2.12939e+07	1.94166e+07	1.3485e+07	1890449.30	0.1401	2.03552e+07	1327471.89	0.0652	1.524	0.00718001	0.0207789	up	immune system process(GO:0002376);metabolic process(GO:0008152);cellular process(GO:0009987);reproductive process(GO:0022414);multicellular organismal process(GO:0032501);developmental process(GO:0032502);biological process involved in interspecies interaction between organisms(GO:0044419);response to stimulus(GO:0050896);localization(GO:0051179);biological regulation(GO:0065007)	protein-containing complex(GO:0032991);cellular anatomical entity(GO:0110165)	catalytic activity(GO:0003824);binding(GO:0005488);ATP-dependent activity(GO:0140657)	--	--	GO:0009615,response to virus;GO:0045948,positive regulation of translational initiation;GO:0045944,positive regulation of transcription by RNA polymerase II;GO:0007275,multicellular organism development;GO:0071243,cellular response to arsenic-containing substance;GO:0007283,spermatogenesis;GO:2001243,negative regulation of intrinsic apoptotic signaling pathway;GO:0043280,positive regulation of cy…	GO:0005741,mitochondrial outer membrane;GO:0070062,extracellular exosome;GO:0005852,eukaryotic translation initiation factor 3 complex;GO:0010494,cytoplasmic stress granule;GO:0016607,nuclear speck;GO:0022627,cytosolic small ribosomal subunit	GO:0043273,CTPase activity;GO:0008143,poly(A) binding;GO:0003724,RNA helicase activity;GO:0005524,ATP binding;GO:0048027,mRNA 5'-UTR binding;GO:0003924,GTPase activity;GO:0003677,DNA binding;GO:0003678,DNA helicase activity;GO:0035613,RNA stem-loop binding;GO:0043024,ribosomal small subunit binding;GO:0008134,transcription factor binding;GO:0008190,eukaryotic initiation factor 4E binding
1549	tr|Q3U0U7|Q3U0U7_MOUSE	LRRCT domain-containing protein OS=Mus musculus OX=10090 GN=Cd180 PE=2 SV=1	Cd180	5.7	tr|Q3U0U7|Q3U0U7_MOUSE;sp|Q62192|CD180_MOUSE	tr|Q3U0U7|Q3U0U7_MOUSE;sp|Q62192|CD180_MOUSE	2	7	7	7	15.7	74.206	661	0	21.439	Treat_1;Treat_2;Ctrl_1;Ctrl_2	3740;6517;15853;22897;26522;26823;28852	True;True;True;True;True;True;True	3840;6685;16286;23883;27614;27930;30018	13310;13311;13312;13313;23049;23050;23051;57666;57667;57668;82865;95967;95968;97026;97027;104647;104648;104649;104650	13312;23049;57667;82865;95967;97027;104649	--	--	5807800	5793000	2830300	3406200	5.91546e+06	5.85921e+06	2.80617e+06	3.35124e+06	5.88734e+06	39779.24	0.0068	3.0787e+06	385424.84	0.1252	0.523	0.00106488	0.00626921	down	immune system process(GO:0002376);cellular process(GO:0009987);response to stimulus(GO:0050896);biological regulation(GO:0065007)	cellular anatomical entity(GO:0110165)	molecular transducer activity(GO:0060089)	--	--	GO:0006954,inflammatory response;GO:0031666,positive regulation of lipopolysaccharide-mediated signaling pathway;GO:0002322,B cell proliferation involved in immune response;GO:0002224,toll-like receptor signaling pathway	GO:0005887,integral component of plasma membrane	GO:0038023,signaling receptor activity
1555	tr|Q545E6|Q545E6_MOUSE	Component 3 of promoter of RISC OS=Mus musculus OX=10090 GN=Tsn PE=1 SV=1	Tsn	6.4	tr|Q545E6|Q545E6_MOUSE;sp|Q62348|TSN_MOUSE	tr|Q545E6|Q545E6_MOUSE;sp|Q62348|TSN_MOUSE	2	11	11	11	50.9	26.201	228	0	49.73	Treat_1;Treat_2;Ctrl_1;Ctrl_2	5589;6169;6325;6326;8715;9751;15104;15171;18387;21054;30132	True;True;True;True;True;True;True;True;True;True;True	5740;6331;6489;6490;8951;10017;15517;15584;18885;21704;31336	19823;19824;19825;19826;19827;19828;21816;22368;22369;22370;22371;22372;30496;30497;34339;55051;55052;55053;55054;55294;66606;66607;75926;75927;75928;75929;75930;109358;109359	19827;21816;22368;22372;30496;34339;55054;55294;66607;75927;109359	--	--	20007000	20707000	13273000	12134000	2.03779e+07	2.09437e+07	1.31598e+07	1.19382e+07	2.06608e+07	400072.62	0.0194	1.2549e+07	863811.38	0.0688	0.607	0.00043455	0.00391661	down	metabolic process(GO:0008152);cellular process(GO:0009987);biological regulation(GO:0065007)	cellular anatomical entity(GO:0110165)	catalytic activity(GO:0003824);binding(GO:0005488)	General function prediction only(R)	--	GO:0031047,gene silencing by RNA;GO:0016070,RNA metabolic process;GO:0090305,nucleic acid phosphodiester bond hydrolysis;GO:0006310,DNA recombination	GO:0005829,cytosol;GO:0005634,nucleus	GO:0044877,protein-containing complex binding;GO:0003729,mRNA binding;GO:0004519,endonuclease activity;GO:0043565,sequence-specific DNA binding;GO:0042802,identical protein binding;GO:0003697,single-stranded DNA binding
1592	sp|Q64430|ATP7A_MOUSE	Copper-transporting ATPase 1 OS=Mus musculus OX=10090 GN=Atp7a PE=1 SV=3	Atp7a	6.6	sp|Q64430|ATP7A_MOUSE;tr|B9EJ97|B9EJ97_MOUSE;tr|A2AG68|A2AG68_MOUSE;tr|A0A1B4Z9K1|A0A1B4Z9K1_MOUSE;tr|Q3TAY6|Q3TAY6_MOUSE;tr|Q3T9Y7|Q3T9Y7_MOUSE	sp|Q64430|ATP7A_MOUSE;tr|B9EJ97|B9EJ97_MOUSE;tr|A2AG68|A2AG68_MOUSE	6	4	4	4	3.7	161.96	1491	0	9.7204	Treat_1;Treat_2;Ctrl_1;Ctrl_2	12926;16256;26208;29901	True;True;True;True	13277;16695;27291;31097	46544;46545;58986;94813;94814;108475;108476;108477;108478	46544;58986;94813;108478	--	--	5095500	4408700	3294100	3062800	5.18996e+06	4.45909e+06	3.26601e+06	3.01338e+06	4.82452e+06	516803.24	0.1071	3.1397e+06	178638.13	0.0569	0.654	0.00324502	0.0123677	down	immune system process(GO:0002376);behavior(GO:0007610);metabolic process(GO:0008152);cellular process(GO:0009987);multicellular organismal process(GO:0032501);developmental process(GO:0032502);pigmentation(GO:0043473);response to stimulus(GO:0050896);localization(GO:0051179);biological regulation(GO:0065007);detoxification(GO:0098754)	cellular anatomical entity(GO:0110165)	transporter activity(GO:0005215);binding(GO:0005488);molecular carrier activity(GO:0140104);ATP-dependent activity(GO:0140657)	Inorganic ion transport and metabolism(P)	Platinum drug resistance(ko01524); Mineral absorption(ko04978)	GO:0048813,dendrite morphogenesis;GO:0071279,cellular response to cobalt ion;GO:0001568,blood vessel development;GO:0021702,cerebellar Purkinje cell differentiation;GO:1903036,positive regulation of response to wounding;GO:0060003,copper ion export;GO:0051353,positive regulation of oxidoreductase activity;GO:0043524,negative regulation of neuron apoptotic process;GO:0010592,positive regulation of…	GO:0045121,membrane raft;GO:0030140,trans-Golgi network transport vesicle;GO:0048471,perinuclear region of cytoplasm;GO:0043204,perikaryon;GO:0030141,secretory granule;GO:0005902,microvillus;GO:0005829,cytosol;GO:0031526,brush border membrane;GO:0016323,basolateral plasma membrane;GO:0005802,trans-Golgi network;GO:0005770,late endosome;GO:0016324,apical plasma membrane;GO:0043005,neuron projectio…	GO:0043682,P-type divalent copper transporter activity;GO:0005524,ATP binding;GO:0032767,copper-dependent protein binding;GO:0051087,chaperone binding;GO:0016532,superoxide dismutase copper chaperone activity;GO:0031267,small GTPase binding
1601	tr|Q149V4|Q149V4_MOUSE	Histone H2A OS=Mus musculus OX=10090 GN=H2ac20 PE=2 SV=1	H2ac20	11.5	tr|Q149V4|Q149V4_MOUSE;sp|Q64523|H2A2C_MOUSE;tr|B2RWH3|B2RWH3_MOUSE;sp|Q6GSS7|H2A2A_MOUSE;tr|Q64426|Q64426_MOUSE	tr|Q149V4|Q149V4_MOUSE;sp|Q64523|H2A2C_MOUSE;tr|B2RWH3|B2RWH3_MOUSE;sp|Q6GSS7|H2A2A_MOUSE;tr|Q64426|Q64426_MOUSE	5	10	3	2	36.4	13.988	129	0	38.981	Treat_1;Treat_2;Ctrl_1;Ctrl_2	1114;11641;11643;11645;14414;19590;19591;28380;29860;29861	False;False;False;True;False;False;True;True;False;False	1141;11959;11961;11963;14812;20194;20195;29528;31055;31056	3968;3969;3970;3971;3972;3973;3974;3975;3976;3977;3978;3979;3980;3981;3982;3983;3984;41560;41561;41562;41563;41564;41565;41566;41567;41568;41569;41570;41571;41584;41585;41586;41587;41588;41589;41590;41591;41592;41595;41596;41597;41598;41599;41600;41601;41602;41603;41604;41605;41606;52246;70787;70788;70789;70790;70791;70792;70793;70794;70795;70796;70797;70798;70799;70800;102809;102810;102811;10832…	3969;41570;41587;41596;52246;70787;70796;102809;108326;108328	--	--	70086000	93778000	44851000	44510000	7.13852e+07	9.48498e+07	4.44686e+07	4.37918e+07	8.31175e+07	16591972.45	0.1996	4.41302e+07	478538.87	0.0108	0.542	0.00471969	0.0157722	down	cellular process(GO:0009987);biological regulation(GO:0065007)	protein-containing complex(GO:0032991);cellular anatomical entity(GO:0110165)	binding(GO:0005488)	--	Necroptosis(ko04217); Neutrophil extracellular trap formation(ko04613); Alcoholism(ko05034); Systemic lupus erythematosus(ko05322)	GO:0031507,heterochromatin assembly	GO:0000786,nucleosome;GO:0070062,extracellular exosome;GO:0000785,chromatin;GO:0005654,nucleoplasm	GO:0003677,DNA binding;GO:0046982,protein heterodimerization activity
1653	sp|Q6P2B1|TNPO3_MOUSE	Transportin-3 OS=Mus musculus OX=10090 GN=Tnpo3 PE=1 SV=1	Tnpo3	5.3	sp|Q6P2B1|TNPO3_MOUSE;tr|Q6DI95|Q6DI95_MOUSE;tr|Q571K5|Q571K5_MOUSE;tr|Q3UL39|Q3UL39_MOUSE;tr|F6TDZ2|F6TDZ2_MOUSE;tr|Q9CSV3|Q9CSV3_MOUSE;tr|A0A0U1RQ41|A0A0U1RQ41_MOUSE;sp|Q8K368|FANCI_MOUSE	sp|Q6P2B1|TNPO3_MOUSE;tr|Q6DI95|Q6DI95_MOUSE;tr|Q571K5|Q571K5_MOUSE;tr|Q3UL39|Q3UL39_MOUSE	8	15	15	15	24.1	104.17	923	0	31.42	Treat_1;Treat_2;Ctrl_1;Ctrl_2	1346;4485;4931;7460;10207;10856;11310;11859;12470;13827;17348;24820;25335;25376;28699	True;True;True;True;True;True;True;True;True;True;True;True;True;True;True	1381;4600;5067;7654;10485;11151;11618;12182;12810;14210;17816;25868;26393;26434;29860	4873;4874;4875;15931;17518;17519;17520;26201;36194;36195;36196;38469;40183;40184;40185;42463;44720;49940;63056;63057;89677;89678;89679;91532;91668;104098;104099;104100	4874;15931;17519;26201;36195;38469;40185;42463;44720;49940;63057;89678;91532;91668;104098	--	--	9462500	9603500	6654800	6026400	9.63791e+06	9.71326e+06	6.59806e+06	5.92916e+06	9.67558e+06	53283.64	0.0055	6.26361e+06	472980.48	0.0755	0.647	0.000785149	0.00530896	down	--	cellular anatomical entity(GO:0110165)	binding(GO:0005488);molecular transducer activity(GO:0060089)	--	Nucleocytoplasmic transport(ko03013)	--	GO:0005737,cytoplasm;GO:0031965,nuclear membrane	GO:0008139,nuclear localization sequence binding;GO:0038023,signaling receptor activity;GO:0042802,identical protein binding
1659	tr|Q3UJA1|Q3UJA1_MOUSE	NUC173 domain-containing protein OS=Mus musculus OX=10090 GN=Rrp12 PE=1 SV=1	Rrp12	9.3	tr|Q3UJA1|Q3UJA1_MOUSE;sp|Q6P5B0|RRP12_MOUSE	tr|Q3UJA1|Q3UJA1_MOUSE;sp|Q6P5B0|RRP12_MOUSE	2	9	9	9	9.3	143.13	1295	0	21.161	Treat_1;Treat_2;Ctrl_1;Ctrl_2	1858;3410;16564;19088;26557;28831;28864;28888;31098	True;True;True;True;True;True;True;True;True	1903;3498;17015;19604;27649;29996;30030;30054;32331	6661;6662;6663;6664;6665;12234;60181;69152;69153;96081;96082;104570;104571;104572;104699;104700;104701;104802;104803;104804;112848	6662;12234;60181;69152;96082;104572;104699;104804;112848	--	--	7142900	7523700	4818800	4451300	7.27531e+06	7.60969e+06	4.77771e+06	4.37948e+06	7.4425e+06	236442.60	0.0318	4.57859e+06	281595.32	0.0615	0.616	0.00042588	0.00389575	down	--	cellular anatomical entity(GO:0110165)	binding(GO:0005488)	--	--	--	GO:0031965,nuclear membrane;GO:0005730,nucleolus;GO:0016021,integral component of membrane	GO:0003723,RNA binding
1663	sp|Q6P5F9|XPO1_MOUSE	Exportin-1 OS=Mus musculus OX=10090 GN=Xpo1 PE=1 SV=1	Xpo1	6	sp|Q6P5F9|XPO1_MOUSE;tr|Q921J0|Q921J0_MOUSE;tr|F6YA11|F6YA11_MOUSE;tr|Q8BYY5|Q8BYY5_MOUSE;tr|A2AKT6|A2AKT6_MOUSE	sp|Q6P5F9|XPO1_MOUSE	5	22	22	22	24.6	123.09	1071	0	112.85	Treat_1;Treat_2;Ctrl_1;Ctrl_2	1349;2892;3920;3951;4523;4998;5861;6193;6997;8631;15702;16767;17328;17554;20157;20681;21913;23253;27173;28029;31351;31387	True;True;True;True;True;True;True;True;True;True;True;True;True;True;True;True;True;True;True;True;True;True	1384;2971;4024;4056;4638;5135;6017;6356;7185;8863;16131;17223;17796;18038;20774;21320;22753;24252;28285;29166;32585;32621	4882;4883;10483;10484;10485;10486;10487;10488;13965;13966;13967;14099;14100;14101;16079;17765;17766;17767;20729;20730;21921;24716;24717;30199;30200;57183;57184;57185;57186;57187;57188;57189;57190;57191;57192;60927;62999;63000;63001;63002;63003;63004;63005;63802;63803;72822;74682;74683;74684;74685;74686;74687;74688;74689;79275;84130;84131;84132;84133;84134;98286;98287;101536;101537;113815;113816;1…	4883;10486;13965;14101;16079;17767;20729;21921;24717;30199;57188;60927;63001;63803;72822;74688;79275;84130;98287;101536;113816;113933	--	--	29366000	30882000	21308000	19590000	2.99104e+07	3.1235e+07	2.11263e+07	1.92739e+07	3.05727e+07	936631.51	0.0306	2.02001e+07	1309848.70	0.0648	0.661	0.000753624	0.00520019	down	cellular process(GO:0009987);viral process(GO:0016032);response to stimulus(GO:0050896);localization(GO:0051179);multi-organism process(GO:0051704);biological regulation(GO:0065007)	protein-containing complex(GO:0032991);cellular anatomical entity(GO:0110165)	binding(GO:0005488);molecular carrier activity(GO:0140104)	--	Ribosome biogenesis in eukaryotes(ko03008); Nucleocytoplasmic transport(ko03013); Influenza A(ko05164); Human T-cell leukemia virus 1 infection(ko05166)	GO:0010824,regulation of centrosome duplication;GO:0034504,protein localization to nucleus;GO:0007062,sister chromatid cohesion;GO:0000056,ribosomal small subunit export from nucleus;GO:0009410,response to xenobiotic stimulus;GO:0043488,regulation of mRNA stability;GO:0046825,regulation of protein export from nucleus;GO:0000055,ribosomal large subunit export from nucleus;GO:0000122,negative regul…	GO:0031965,nuclear membrane;GO:0000776,kinetochore;GO:1990904,ribonucleoprotein complex;GO:0015030,Cajal body;GO:0005642,annulate lamellae;GO:0005829,cytosol;GO:0005730,nucleolus	GO:0031267,small GTPase binding;GO:0019904,protein domain specific binding;GO:0003723,RNA binding;GO:0005049,nuclear export signal receptor activity
1695	tr|A0A0N4SVC2|A0A0N4SVC2_MOUSE	Transformer-2 protein homolog alpha OS=Mus musculus OX=10090 GN=Tra2a PE=1 SV=1	Tra2a	11.8	tr|A0A0N4SVC2|A0A0N4SVC2_MOUSE;sp|Q6PFR5|TRA2A_MOUSE;tr|E9QP00|E9QP00_MOUSE;tr|Q3TAP5|Q3TAP5_MOUSE;tr|Q3TNU2|Q3TNU2_MOUSE	tr|A0A0N4SVC2|A0A0N4SVC2_MOUSE;sp|Q6PFR5|TRA2A_MOUSE;tr|E9QP00|E9QP00_MOUSE;tr|Q3TAP5|Q3TAP5_MOUSE	5	4	3	3	16.4	32.259	280	0	37.621	Treat_1;Treat_2;Ctrl_1;Ctrl_2	2008;2037;11184;30701	False;True;True;True	2067;2097;11489;31921	7237;7336;7337;7338;7339;7340;39725;39726;111385;111386;111387;111388;111389;111390;111391;111392	7237;7337;39725;111386	536	181	5020100	4410400	8021300	13885000	5.11316e+06	4.46081e+06	7.95291e+06	1.3661e+07	4.78698e+06	461282.79	0.0964	1.08069e+07	4036206.89	0.3734	2.268	0.0167791	0.037685	up	biological regulation(GO:0065007)	cellular anatomical entity(GO:0110165)	binding(GO:0005488)	Translation, ribosomal structure and biogenesis(J)	Spliceosome(ko03040); Alcoholic liver disease(ko04936)	GO:0048026,positive regulation of mRNA splicing, via spliceosome	GO:0005730,nucleolus	GO:0000166,nucleotide binding;GO:0003723,RNA binding;GO:0042802,identical protein binding
1737	sp|Q6ZWN5|RS9_MOUSE	40S ribosomal protein S9 OS=Mus musculus OX=10090 GN=Rps9 PE=1 SV=3	Rps9	11.3	sp|Q6ZWN5|RS9_MOUSE;tr|F7CJS8|F7CJS8_MOUSE;tr|D3YWH9|D3YWH9_MOUSE;tr|Q96EC0|Q96EC0_MOUSE;tr|Q9CXW7|Q9CXW7_MOUSE;tr|D3Z673|D3Z673_MOUSE;tr|D3YUV6|D3YUV6_MOUSE	sp|Q6ZWN5|RS9_MOUSE;tr|F7CJS8|F7CJS8_MOUSE;tr|D3YWH9|D3YWH9_MOUSE;tr|Q96EC0|Q96EC0_MOUSE;tr|Q9CXW7|Q9CXW7_MOUSE	7	17	17	17	55.2	22.591	194	0	33.879	Treat_1;Treat_2;Ctrl_1;Ctrl_2	6692;11529;12275;12628;14973;15087;15800;16073;16074;16668;18060;19280;22544;22904;22929;24825;24966	True;True;True;True;True;True;True;True;True;True;True;True;True;True;True;True;True	6862;11844;12612;12971;15384;15500;16232;16509;16510;17122;18553;19843;19844;23512;23513;23890;23915;25873;26016	23678;23679;23680;23681;41124;44011;44012;44013;45331;45332;45333;45334;54531;54532;54533;54534;54535;54536;54537;54538;54978;54979;54980;57508;57509;57510;57511;57512;58351;58352;58353;58354;60561;60562;60563;60564;65561;69787;69788;81617;81618;81619;81620;81621;82890;82891;82892;82893;82894;82988;82989;89695;89696;90224	23679;41124;44013;45331;54533;54979;57508;58352;58354;60564;65561;69787;81618;82894;82988;89695;90224	796	92	56565000	51265000	90226000	91360000	5.76136e+07	5.18509e+07	8.94567e+07	8.98859e+07	5.47322e+07	4074811.24	0.0745	8.96713e+07	303494.91	0.0034	1.643	0.000506355	0.00432433	up	metabolic process(GO:0008152);cellular process(GO:0009987);viral process(GO:0016032);localization(GO:0051179);biological regulation(GO:0065007)	protein-containing complex(GO:0032991);cellular anatomical entity(GO:0110165)	catalytic activity(GO:0003824);structural molecule activity(GO:0005198);binding(GO:0005488);translation regulator activity(GO:0045182)	Translation, ribosomal structure and biogenesis(J)	Ribosome(ko03010); Coronavirus disease - COVID-19(ko05171)	GO:0008284,positive regulation of cell population proliferation;GO:0000184,nuclear-transcribed mRNA catabolic process, nonsense-mediated decay;GO:0045903,positive regulation of translational fidelity;GO:0006364,rRNA processing;GO:0006614,SRP-dependent cotranslational protein targeting to membrane;GO:0019083,viral transcription;GO:0006413,translational initiation	GO:0005654,nucleoplasm;GO:0022627,cytosolic small ribosomal subunit;GO:0005730,nucleolus;GO:0016020,membrane;GO:0005925,focal adhesion;GO:0070062,extracellular exosome	GO:0045182,translation regulator activity;GO:0003723,RNA binding;GO:0003735,structural constituent of ribosome;GO:0005515,protein binding;GO:1990932,5.8S rRNA binding;GO:0016787,hydrolase activity
1741	sp|Q6ZWV7|RL35_MOUSE	60S ribosomal protein L35 OS=Mus musculus OX=10090 GN=Rpl35 PE=1 SV=1	Rpl35	11.7	sp|Q6ZWV7|RL35_MOUSE	sp|Q6ZWV7|RL35_MOUSE	1	4	4	4	26	14.552	123	0	13.086	Treat_1;Treat_2;Ctrl_1;Ctrl_2	21830;28153;29169;30852	True;True;True;True	22654;29292;30340;32074	78937;78938;78939;78940;78941;78942;78943;78944;101940;101941;101942;105828;105829;105830;105831;111944	78940;101941;105831;111944	--	--	21573000	23585000	52360000	50974000	2.19729e+07	2.38546e+07	5.19135e+07	5.01515e+07	2.29137e+07	1330537.64	0.0581	5.10325e+07	1245947.35	0.0244	2.231	7.32303e-05	0.00184164	up	metabolic process(GO:0008152);cellular process(GO:0009987);viral process(GO:0016032);response to stimulus(GO:0050896);localization(GO:0051179);biological regulation(GO:0065007)	protein-containing complex(GO:0032991);cellular anatomical entity(GO:0110165)	structural molecule activity(GO:0005198);binding(GO:0005488)	Translation, ribosomal structure and biogenesis(J)	Ribosome(ko03010); Coronavirus disease - COVID-19(ko05171)	GO:0006413,translational initiation;GO:0019083,viral transcription;GO:0000463,maturation of LSU-rRNA from tricistronic rRNA transcript (SSU-rRNA, 5.8S rRNA, LSU-rRNA);GO:0006614,SRP-dependent cotranslational protein targeting to membrane;GO:0000184,nuclear-transcribed mRNA catabolic process, nonsense-mediated decay;GO:0071493,cellular response to UV-B	GO:0005730,nucleolus;GO:0016020,membrane;GO:0022625,cytosolic large ribosomal subunit	GO:0003735,structural constituent of ribosome;GO:0003729,mRNA binding;GO:0043021,ribonucleoprotein complex binding
1765	sp|Q7M6Y3|PICAL_MOUSE	Phosphatidylinositol-binding clathrin assembly protein OS=Mus musculus OX=10090 GN=Picalm PE=1 SV=1	Picalm	8.1	sp|Q7M6Y3|PICAL_MOUSE;tr|A0A1L1SUR7|A0A1L1SUR7_MOUSE;tr|A0A140LHG9|A0A140LHG9_MOUSE;tr|A0A087WSI9|A0A087WSI9_MOUSE;tr|Q8BQA2|Q8BQA2_MOUSE;tr|Q3TWS4|Q3TWS4_MOUSE;tr|Q3UI39|Q3UI39_MOUSE;tr|E9Q9A3|E9Q9A3_MOUSE;tr|E9QQ05|E9QQ05_MOUSE;tr|A0A5F8MPL3|A0A5F8MPL3_MOUSE;tr|E9QLK9|E9QLK9_MOUSE;sp|Q61548|AP180_MOUSE	sp|Q7M6Y3|PICAL_MOUSE;tr|A0A1L1SUR7|A0A1L1SUR7_MOUSE	12	8	8	1	20.5	71.543	660	0	62.438	Treat_1;Treat_2;Ctrl_1;Ctrl_2	2751;13682;18487;18858;20628;25259;27274;27695	True;True;True;True;True;True;True;True	2828;14063;18991;19367;21266;26316;28388;28823	9953;9954;49400;49401;49402;49403;49404;49405;66948;68322;68323;74514;74515;74516;74517;91260;91261;91262;98625;98626;100216	9953;49402;66948;68323;74516;91260;98625;100216	--	--	14980000	14618000	9190100	8823000	1.52577e+07	1.47851e+07	9.11174e+06	8.68064e+06	1.50214e+07	334197.56	0.0223	8.89619e+06	304834.91	0.0343	0.592	6.93083e-05	0.00180921	down	metabolic process(GO:0008152);cellular process(GO:0009987);developmental process(GO:0032502);localization(GO:0051179);biological regulation(GO:0065007)	protein-containing complex(GO:0032991);cellular anatomical entity(GO:0110165)	binding(GO:0005488);molecular adaptor activity(GO:0060090)	--	--	GO:0048268,clathrin coat assembly;GO:0055072,iron ion homeostasis;GO:1901216,positive regulation of neuron death;GO:0072583,clathrin-dependent endocytosis;GO:0048813,dendrite morphogenesis;GO:0008283,cell population proliferation;GO:0051223,regulation of protein transport;GO:0016197,endosomal transport;GO:0098711,iron ion import across plasma membrane;GO:0031623,receptor internalization;GO:003009…	GO:0005912,adherens junction;GO:0048471,perinuclear region of cytoplasm;GO:0005634,nucleus;GO:0030122,AP-2 adaptor complex;GO:0014069,postsynaptic density;GO:0008021,synaptic vesicle;GO:0097418,neurofibrillary tangle;GO:0005794,Golgi apparatus;GO:0043025,neuronal cell body;GO:0005768,endosome;GO:0045211,postsynaptic membrane;GO:0042734,presynaptic membrane	GO:0042802,identical protein binding;GO:0032050,clathrin heavy chain binding;GO:0017124,SH3 domain binding;GO:0098641,cadherin binding involved in cell-cell adhesion;GO:0005545,1-phosphatidylinositol binding;GO:0035615,clathrin adaptor activity
1789	sp|Q7TSS2|UB2Q1_MOUSE	Ubiquitin-conjugating enzyme E2 Q1 OS=Mus musculus OX=10090 GN=Ube2q1 PE=1 SV=2	Ube2q1	4.7	sp|Q7TSS2|UB2Q1_MOUSE	sp|Q7TSS2|UB2Q1_MOUSE	1	5	5	5	24.6	46.172	422	0	57.515	Treat_1;Treat_2;Ctrl_1;Ctrl_2	12077;12640;23565;24574;28004	True;True;True;True;True	12409;12983;24574;25609;29141	43283;43284;43285;43286;43287;45384;45385;45386;45387;85329;85330;88845;101457	43286;45386;85330;88845;101457	--	--	4071800	4565300	8374800	7207400	4.14728e+06	4.61748e+06	8.30339e+06	7.09111e+06	4.38238e+06	332479.91	0.0759	7.69725e+06	857215.00	0.1114	1.761	0.00200687	0.00911633	up	behavior(GO:0007610);metabolic process(GO:0008152);cellular process(GO:0009987);reproductive process(GO:0022414);developmental process(GO:0032502);localization(GO:0051179);biological regulation(GO:0065007)	cellular anatomical entity(GO:0110165)	catalytic activity(GO:0003824);binding(GO:0005488)	--	--	GO:0009566,fertilization;GO:0070936,protein K48-linked ubiquitination;GO:0007566,embryo implantation;GO:0001967,suckling behavior;GO:0070459,prolactin secretion;GO:0061458,reproductive system development;GO:0007617,mating behavior	GO:0005634,nucleus;GO:0005829,cytosol;GO:0030175,filopodium	GO:0005515,protein binding;GO:0005524,ATP binding;GO:0061631,ubiquitin conjugating enzyme activity
1805	tr|E9PW15|E9PW15_MOUSE	Polycomb protein Suz12 OS=Mus musculus OX=10090 GN=Suz12 PE=1 SV=1	Suz12	9	tr|E9PW15|E9PW15_MOUSE;sp|Q80U70|SUZ12_MOUSE;tr|Q3URR6|Q3URR6_MOUSE;tr|Q5XG68|Q5XG68_MOUSE	tr|E9PW15|E9PW15_MOUSE;sp|Q80U70|SUZ12_MOUSE	4	3	3	3	7.9	80.292	718	0	4.7149	Treat_1;Treat_2;Ctrl_1;Ctrl_2	1641;11458;20108	True;True;True	1685;11769;20723	5906;5907;5908;5909;40822;72628;72629;72630;72631	5906;40822;72628	--	--	3398700	2751600	1978500	2021700	3.4617e+06	2.78305e+06	1.96163e+06	1.98908e+06	3.12238e+06	479881.52	0.1537	1.97535e+06	19415.93	0.0098	0.64	0.00560437	0.0176621	down	metabolic process(GO:0008152);cellular process(GO:0009987);biological regulation(GO:0065007)	protein-containing complex(GO:0032991);cellular anatomical entity(GO:0110165)	catalytic activity(GO:0003824);binding(GO:0005488)	--	--	GO:0032682,negative regulation of chemokine production;GO:0045596,negative regulation of cell differentiation;GO:0045814,negative regulation of gene expression, epigenetic;GO:0098532,histone H3-K27 trimethylation;GO:0042532,negative regulation of tyrosine phosphorylation of STAT protein;GO:0000122,negative regulation of transcription by RNA polymerase II;GO:0008284,positive regulation of cell pop…	GO:0005730,nucleolus;GO:0016586,RSC-type complex;GO:0032993,protein-DNA complex;GO:0001739,sex chromatin;GO:0035098,ESC/E(Z) complex	GO:0031490,chromatin DNA binding;GO:0046872,metal ion binding;GO:0035064,methylated histone binding;GO:0003723,RNA binding;GO:0000979,RNA polymerase II core promoter sequence-specific DNA binding;GO:1990841,promoter-specific chromatin binding;GO:0042054,histone methyltransferase activity
1826	tr|B9EHY2|B9EHY2_MOUSE	CAAX prenyl protease OS=Mus musculus OX=10090 GN=Zmpste24 PE=1 SV=1	Zmpste24	6.9	tr|B9EHY2|B9EHY2_MOUSE;sp|Q80W54|FACE1_MOUSE	tr|B9EHY2|B9EHY2_MOUSE;sp|Q80W54|FACE1_MOUSE	2	5	5	5	14.7	54.734	475	0	11.795	Treat_1;Treat_2;Ctrl_1;Ctrl_2	13887;19653;19657;24073;30332	True;True;True;True;True	14274;20259;20263;25099;31539	50178;71057;71058;71067;71068;71069;71070;87049;87050;110078	50178;71057;71067;87049;110078	--	--	7560800	8370000	4643400	5332600	7.70096e+06	8.46566e+06	4.60381e+06	5.24656e+06	8.08331e+06	540727.95	0.0669	4.92518e+06	454492.40	0.0923	0.611	0.00175125	0.00836926	down	metabolic process(GO:0008152);cellular process(GO:0009987)	cellular anatomical entity(GO:0110165)	catalytic activity(GO:0003824);binding(GO:0005488)	Posttranslational modification, protein turnover, chaperones(O)	--	GO:0071586,CAAX-box protein processing;GO:0006998,nuclear envelope organization;GO:0030327,prenylated protein catabolic process	GO:0005637,nuclear inner membrane;GO:0030176,integral component of endoplasmic reticulum membrane;GO:0070062,extracellular exosome	GO:0008235,metalloexopeptidase activity;GO:0046872,metal ion binding;GO:0004222,metalloendopeptidase activity
1828	sp|Q80WJ7|LYRIC_MOUSE	Protein LYRIC OS=Mus musculus OX=10090 GN=Mtdh PE=1 SV=1	Mtdh	10.1	sp|Q80WJ7|LYRIC_MOUSE;tr|F6QHD1|F6QHD1_MOUSE;tr|F6ZSG0|F6ZSG0_MOUSE;tr|F6QFT1|F6QFT1_MOUSE;tr|F6ZQL0|F6ZQL0_MOUSE;tr|E9PUX0|E9PUX0_MOUSE;tr|Q3TAB3|Q3TAB3_MOUSE	sp|Q80WJ7|LYRIC_MOUSE;tr|F6QHD1|F6QHD1_MOUSE;tr|F6ZSG0|F6ZSG0_MOUSE;tr|F6QFT1|F6QFT1_MOUSE	7	18	18	18	35.1	63.845	579	0	69.093	Treat_1;Treat_2;Ctrl_1;Ctrl_2	5727;6689;7510;9522;9523;14980;15041;17495;18343;20006;21549;21550;23916;24097;25501;26648;27382;27383	True;True;True;True;True;True;True;True;True;True;True;True;True;True;True;True;True;True	5881;6859;7706;9780;9781;15391;15453;17978;18841;20619;22304;22305;24939;25123;26564;27745;28497;28498	20350;20351;23671;26356;26357;26358;26359;33413;33414;33415;33416;54555;54556;54557;54558;54559;54783;54784;54785;63565;63566;66459;66460;66461;72300;72301;77864;77865;86537;86538;86539;87145;92099;92100;92101;92102;92103;92104;96406;96407;96408;96409;96410;96411;99006;99007;99008;99009;99010;99011	20351;23671;26358;33413;33416;54555;54785;63566;66459;72300;77864;77865;86538;87145;92103;96409;99006;99010	--	--	22012000	21804000	13671000	10610000	2.242e+07	2.20532e+07	1.35544e+07	1.04388e+07	2.22366e+07	259441.59	0.0117	1.19966e+07	2203087.07	0.1836	0.54	0.0037179	0.0135361	down	cellular process(GO:0009987);biological regulation(GO:0065007)	cellular anatomical entity(GO:0110165)	binding(GO:0005488);transcription regulator activity(GO:0140110)	--	--	GO:0070830,bicellular tight junction assembly;GO:0010508,positive regulation of autophagy;GO:0051092,positive regulation of NF-kappaB transcription factor activity;GO:0045766,positive regulation of angiogenesis;GO:0043123,positive regulation of I-kappaB kinase/NF-kappaB signaling;GO:0043066,negative regulation of apoptotic process;GO:0031663,lipopolysaccharide-mediated signaling pathway;GO:000012…	GO:0016324,apical plasma membrane;GO:0016021,integral component of membrane;GO:0005730,nucleolus;GO:0016604,nuclear body;GO:0005789,endoplasmic reticulum membrane;GO:0048471,perinuclear region of cytoplasm;GO:0005923,bicellular tight junction;GO:0046581,intercellular canaliculus;GO:0031965,nuclear membrane	GO:0003725,double-stranded RNA binding;GO:0003723,RNA binding;GO:0003713,transcription coactivator activity;GO:0061629,RNA polymerase II-specific DNA-binding transcription factor binding;GO:0051059,NF-kappaB binding
1836	sp|Q80X85|RT07_MOUSE	28S ribosomal protein S7, mitochondrial OS=Mus musculus OX=10090 GN=Mrps7 PE=1 SV=1	Mrps7	10.5	sp|Q80X85|RT07_MOUSE	sp|Q80X85|RT07_MOUSE	1	5	5	5	24.8	28.062	242	0	17.438	Treat_1;Treat_2;Ctrl_1;Ctrl_2	14;288;19548;24451;30399	True;True;True;True;True	14;294;20150;25483;31609	45;46;47;48;1011;1012;1013;1014;70630;70631;70632;88430;110324	46;1014;70631;88430;110324	--	--	3680800	4103400	5476800	6824000	3.74903e+06	4.1503e+06	5.4301e+06	6.71389e+06	3.94967e+06	283738.29	0.0718	6.072e+06	907777.35	0.1495	1.541	0.00823974	0.0228451	up	metabolic process(GO:0008152);cellular process(GO:0009987)	protein-containing complex(GO:0032991);cellular anatomical entity(GO:0110165)	structural molecule activity(GO:0005198);binding(GO:0005488)	Translation, ribosomal structure and biogenesis(J)	Ribosome(ko03010)	GO:0070126,mitochondrial translational termination;GO:0070125,mitochondrial translational elongation;GO:0000028,ribosomal small subunit assembly;GO:0070124,mitochondrial translational initiation	GO:0005763,mitochondrial small ribosomal subunit;GO:0005743,mitochondrial inner membrane	GO:0019843,rRNA binding;GO:0003729,mRNA binding;GO:0003735,structural constituent of ribosome
1841	sp|Q80XK6|ATG2B_MOUSE	Autophagy-related protein 2 homolog B OS=Mus musculus OX=10090 GN=Atg2b PE=1 SV=3	Atg2b	5.7	sp|Q80XK6|ATG2B_MOUSE;tr|A0A1Y7VNP1|A0A1Y7VNP1_MOUSE;tr|Q5DTQ2|Q5DTQ2_MOUSE	sp|Q80XK6|ATG2B_MOUSE	3	6	6	6	3.8	231.4	2075	0	4.7092	Treat_1;Treat_2;Ctrl_1;Ctrl_2	7813;11106;17517;18430;25915;26644	True;True;True;True;True;True	8021;11409;18000;18932;26987;27741	27350;39400;39401;63659;66754;93627;93628;96391	27350;39400;63659;66754;93627;96391	--	--	8317200	7674100	13220000	11818000	8.47138e+06	7.76181e+06	1.31073e+07	1.16273e+07	8.11659e+06	501742.55	0.0618	1.23673e+07	1046500.51	0.0846	1.527	0.00224152	0.00986054	up	metabolic process(GO:0008152);cellular process(GO:0009987)	cellular anatomical entity(GO:0110165)	--	--	Alzheimer disease(ko05010); Amyotrophic lateral sclerosis(ko05014); Huntington disease(ko05016); Pathways of neurodegeneration - multiple diseases(ko05022)	GO:0000422,autophagy of mitochondrion;GO:0000045,autophagosome assembly;GO:0044804,autophagy of nucleus	GO:0034045,phagophore assembly site membrane;GO:0019898,extrinsic component of membrane;GO:0005811,lipid droplet	--
1883	tr|Q6P6I7|Q6P6I7_MOUSE	Hnrpa3 protein OS=Mus musculus OX=10090 GN=Hnrnpa3 PE=2 SV=1	Hnrnpa3	9.3	tr|Q6P6I7|Q6P6I7_MOUSE;tr|A2AL12|A2AL12_MOUSE;tr|Q5FB19|Q5FB19_MOUSE;tr|Q3UZG3|Q3UZG3_MOUSE;sp|Q8BG05|ROA3_MOUSE;tr|Q5U3M2|Q5U3M2_MOUSE;tr|Q58E39|Q58E39_MOUSE;tr|A2AL13|A2AL13_MOUSE;tr|V9GX38|V9GX38_MOUSE	tr|Q6P6I7|Q6P6I7_MOUSE;tr|A2AL12|A2AL12_MOUSE;tr|Q5FB19|Q5FB19_MOUSE;tr|Q3UZG3|Q3UZG3_MOUSE;sp|Q8BG05|ROA3_MOUSE;tr|Q5U3M2|Q5U3M2_MOUSE;tr|Q58E39|Q58E39_MOUSE	9	22	2	2	9.7	34.376	318	0	3.6481	Treat_1;Treat_2;Ctrl_1;Ctrl_2	5710;5711;5714;6996;9649;9650;9714;12370;12482;12483;14505;14645;14646;16122;16123;19211;22766;22772;25050;30686;30756;30757	False;False;False;False;False;False;False;False;False;False;False;False;False;False;False;True;True;False;False;False;False;False	5864;5865;5868;7184;9911;9912;9980;12708;12709;12822;12823;14904;15047;15048;16558;16559;19754;23750;23756;26101;31905;31977;31978	20290;20291;20292;20293;20294;20295;20296;20297;20298;20299;20300;20306;20307;20308;20309;24713;24714;24715;33876;33877;33878;33879;33880;33881;33882;33883;33884;33885;33886;33887;33888;33889;33890;34202;44337;44338;44339;44340;44341;44342;44343;44344;44345;44346;44347;44348;44349;44350;44749;44750;44751;44752;44753;44754;44755;44756;44757;44758;44759;44760;44761;52659;52660;52661;52662;52663;526…	20292;20300;20307;24713;33883;33888;34202;44344;44759;44761;52659;53287;53292;58518;58526;69565;82454;82474;90536;111342;111591;111596	822	158	11774000	13485000	8174000	8743800	1.19923e+07	1.36391e+07	8.1043e+06	8.60272e+06	1.28157e+07	1164523.91	0.0908	8.35351e+06	352431.53	0.0422	0.655	0.00188489	0.00873614	down	metabolic process(GO:0008152);cellular process(GO:0009987);localization(GO:0051179)	protein-containing complex(GO:0032991);cellular anatomical entity(GO:0110165)	transporter activity(GO:0005215);binding(GO:0005488)	Translation, ribosomal structure and biogenesis(J)	Spliceosome(ko03040); Amyotrophic lateral sclerosis(ko05014)	GO:0051028,mRNA transport;GO:0000398,mRNA splicing, via spliceosome	GO:0043005,neuron projection;GO:1990124,messenger ribonucleoprotein complex;GO:0005737,cytoplasm;GO:0005654,nucleoplasm;GO:0035770,ribonucleoprotein granule;GO:0071013,catalytic step 2 spliceosome	GO:0000166,nucleotide binding;GO:0005515,protein binding;GO:0051033,RNA transmembrane transporter activity;GO:0003729,mRNA binding
1935	sp|Q8BHG1|NRDC_MOUSE	Nardilysin OS=Mus musculus OX=10090 GN=Nrdc PE=1 SV=1	Nrdc	4.5	sp|Q8BHG1|NRDC_MOUSE;tr|A2A9Q2|A2A9Q2_MOUSE;tr|A6PWC3|A6PWC3_MOUSE;tr|Q8R320|Q8R320_MOUSE;tr|Q8R1H1|Q8R1H1_MOUSE;tr|Q9Z153|Q9Z153_MOUSE;tr|Q3V3G9|Q3V3G9_MOUSE	sp|Q8BHG1|NRDC_MOUSE;tr|A2A9Q2|A2A9Q2_MOUSE;tr|A6PWC3|A6PWC3_MOUSE;tr|Q8R320|Q8R320_MOUSE	7	14	14	14	16	132.89	1161	0	38.293	Treat_1;Treat_2;Ctrl_1;Ctrl_2	879;2030;8313;12296;13904;16251;17970;18642;21092;23801;25186;27394;30550;31066	True;True;True;True;True;True;True;True;True;True;True;True;True;True	901;2089;8536;12633;14291;16690;18462;19149;21748;24818;26241;28509;31764;32297	3110;3111;7307;7308;7309;7310;29108;29109;29110;29111;29112;29113;44079;44080;50225;50226;50227;50228;58976;58977;65244;65245;65246;65247;67495;76089;76090;76091;86097;86098;90988;90989;99047;99048;99049;99050;110879;110880;110881;112718	3111;7309;29108;44079;50227;58976;65246;67495;76089;86097;90989;99047;110880;112718	--	--	7294700	7172300	4175200	4363700	7.42992e+06	7.25427e+06	4.1396e+06	4.29329e+06	7.3421e+06	124204.33	0.0169	4.21644e+06	108677.49	0.0258	0.575	2.6362e-05	0.00115784	down	metabolic process(GO:0008152);cellular process(GO:0009987);locomotion(GO:0040011);biological regulation(GO:0065007)	cellular anatomical entity(GO:0110165)	catalytic activity(GO:0003824);binding(GO:0005488)	Posttranslational modification, protein turnover, chaperones(O)	--	GO:0016485,protein processing;GO:0051044,positive regulation of membrane protein ectodomain proteolysis;GO:0008283,cell population proliferation;GO:0016477,cell migration;GO:0007528,neuromuscular junction development;GO:0052548,regulation of endopeptidase activity	GO:0005829,cytosol;GO:0009986,cell surface;GO:0005739,mitochondrion	GO:0048408,epidermal growth factor binding;GO:0004222,metalloendopeptidase activity;GO:0008270,zinc ion binding
1951	sp|Q8BI84|TGO1_MOUSE	Transport and Golgi organization protein 1 homolog OS=Mus musculus OX=10090 GN=Mia3 PE=1 SV=2	Mia3	4.4	sp|Q8BI84|TGO1_MOUSE;tr|A0A0R4J2D3|A0A0R4J2D3_MOUSE;tr|J3KMH5|J3KMH5_MOUSE;tr|J3KMG3|J3KMG3_MOUSE	sp|Q8BI84|TGO1_MOUSE;tr|A0A0R4J2D3|A0A0R4J2D3_MOUSE	4	4	4	4	3	213.67	1930	0	3.4825	Treat_1;Treat_2;Ctrl_1;Ctrl_2	1597;6522;15338;27043	True;True;True;True	1640;6690;15757;28154	5741;23061;55886;97815;97816	5741;23061;55886;97816	--	--	3286400	3648600	4793600	6014700	3.34732e+06	3.6903e+06	4.75273e+06	5.91765e+06	3.51881e+06	242523.02	0.0689	5.33519e+06	823725.69	0.1544	1.52	0.00953718	0.0254478	up	cellular process(GO:0009987);developmental process(GO:0032502);response to stimulus(GO:0050896);localization(GO:0051179);biological regulation(GO:0065007)	cellular anatomical entity(GO:0110165)	binding(GO:0005488)	--	--	GO:0030199,collagen fibril organization;GO:0030501,positive regulation of bone mineralization;GO:0002687,positive regulation of leukocyte migration;GO:0006887,exocytosis;GO:0042060,wound healing;GO:0007162,negative regulation of cell adhesion;GO:0015031,protein transport;GO:0042953,lipoprotein transport;GO:0030336,negative regulation of cell migration;GO:0090110,COPII-coated vesicle cargo loading…	GO:0005789,endoplasmic reticulum membrane;GO:0016021,integral component of membrane;GO:0070971,endoplasmic reticulum exit site;GO:0000139,Golgi membrane	GO:0005515,protein binding
1975	sp|Q8BKC5|IPO5_MOUSE	Importin-5 OS=Mus musculus OX=10090 GN=Ipo5 PE=1 SV=3	Ipo5	4.6	sp|Q8BKC5|IPO5_MOUSE;tr|Q3TT04|Q3TT04_MOUSE;tr|Q7TN23|Q7TN23_MOUSE;tr|Q6NZC1|Q6NZC1_MOUSE;tr|Q9CYG6|Q9CYG6_MOUSE;tr|A3KMD2|A3KMD2_MOUSE;sp|Q8BIV3|RNBP6_MOUSE	sp|Q8BKC5|IPO5_MOUSE;tr|Q3TT04|Q3TT04_MOUSE;tr|Q7TN23|Q7TN23_MOUSE	7	30	30	30	35.4	123.59	1097	0	209.69	Treat_1;Treat_2;Ctrl_1;Ctrl_2	1340;2599;6015;6973;8647;9142;11387;11562;12118;12461;13717;14913;15581;17352;17469;18784;20112;21199;22556;24232;24431;24564;26308;26427;27614;28584;28696;29490;29652;30342	True;True;True;True;True;True;True;True;True;True;True;True;True;True;True;True;True;True;True;True;True;True;True;True;True;True;True;True;True;True	1373;2669;6175;7161;8880;9390;11697;11880;12451;12801;14098;15324;16007;16008;17820;17951;19292;20727;21864;21865;23529;25261;25463;25599;27397;27518;28739;28740;29739;29857;30678;30844;31549	4849;4850;4851;4852;9386;9387;9388;9389;9390;9391;21229;21230;24638;24639;24640;30239;30240;32129;32130;40477;40478;40479;40480;41235;41236;41237;41238;43428;43429;43430;43431;43432;43433;43434;43435;44696;49516;49517;49518;49519;54291;54292;56736;56737;56738;56739;63064;63065;63066;63453;67990;67991;67992;67993;67994;67995;67996;72648;72649;72650;72651;72652;72653;76475;76476;76477;76478;76479;7…	4849;9387;21230;24638;30239;32130;40479;41235;43428;44696;49516;54291;56737;63064;63453;67990;72652;76477;81666;87683;88368;88821;95227;95649;99916;103618;104090;107004;107527;110099	829;830	274;727	18749000	18418000	12504000	12698000	1.90966e+07	1.86285e+07	1.23974e+07	1.24931e+07	1.88625e+07	330984.39	0.0175	1.24452e+07	68024.46	0.0055	0.66	1.42884e-05	0.00101374	down	cellular process(GO:0009987);viral process(GO:0016032);response to stimulus(GO:0050896);localization(GO:0051179);biological regulation(GO:0065007)	protein-containing complex(GO:0032991);cellular anatomical entity(GO:0110165)	binding(GO:0005488);molecular function regulator(GO:0098772)	--	Nucleocytoplasmic transport(ko03013)	GO:0071230,cellular response to amino acid stimulus;GO:0006607,NLS-bearing protein import into nucleus;GO:0006610,ribosomal protein import into nucleus;GO:0016032,viral process;GO:0042307,positive regulation of protein import into nucleus;GO:0034260,negative regulation of GTPase activity	GO:0005730,nucleolus;GO:0005643,nuclear pore;GO:0005794,Golgi apparatus;GO:0034399,nuclear periphery;GO:0031965,nuclear membrane;GO:0005654,nucleoplasm	GO:0008139,nuclear localization sequence binding;GO:0005095,GTPase inhibitor activity;GO:0031267,small GTPase binding;GO:0003723,RNA binding
1987	tr|D3Z6S1|D3Z6S1_MOUSE	Transmembrane protein 214 OS=Mus musculus OX=10090 GN=Tmem214 PE=1 SV=3	Tmem214	9.9	tr|D3Z6S1|D3Z6S1_MOUSE;sp|Q8BM55|TM214_MOUSE	tr|D3Z6S1|D3Z6S1_MOUSE;sp|Q8BM55|TM214_MOUSE	2	4	4	4	7.2	71.302	642	0	5.1387	Treat_1;Treat_2;Ctrl_1;Ctrl_2	1589;4390;11655;25037	True;True;True;True	1631;4505;11973;26088	5712;15597;15598;41630;41631;41632;90438;90439;90440	5712;15597;41630;90438	--	--	3130900	2375700	1756600	1736500	3.18894e+06	2.40285e+06	1.74162e+06	1.70848e+06	2.7959e+06	555847.08	0.1988	1.72505e+06	23434.44	0.0136	0.629	0.0103275	0.0268574	down	cellular process(GO:0009987)	cellular anatomical entity(GO:0110165)	--	--	--	GO:0006915,apoptotic process	GO:0005794,Golgi apparatus;GO:0016021,integral component of membrane;GO:0005789,endoplasmic reticulum membrane;GO:0005881,cytoplasmic microtubule	--
1992	sp|Q8BMF4|ODP2_MOUSE	Dihydrolipoyllysine-residue acetyltransferase component of pyruvate dehydrogenase complex, mitochondrial OS=Mus musculus OX=10090 GN=Dlat PE=1 SV=2	Dlat	8.8	sp|Q8BMF4|ODP2_MOUSE;tr|Q99LL2|Q99LL2_MOUSE	sp|Q8BMF4|ODP2_MOUSE	2	17	17	17	37.4	67.941	642	0	112.87	Treat_1;Treat_2;Ctrl_1;Ctrl_2	240;2385;4183;5177;9674;10030;10248;13181;13667;17989;19760;27779;28365;29425;30006;30007;30893	True;True;True;True;True;True;True;True;True;True;True;True;True;True;True;True;True	245;246;2453;4296;5318;9936;10303;10528;13539;14048;18481;18482;20370;28909;29513;30613;31204;31205;32115	841;842;843;8660;8661;14935;14936;14937;14938;14939;18387;18388;18389;18390;18391;18392;33998;33999;35438;35439;36340;36341;47487;47488;47489;47490;49340;49341;49342;49343;49344;49345;49346;65298;65299;65300;71458;71459;71460;71461;100517;100518;100519;100520;100521;100522;100523;100524;100525;102765;102766;102767;102768;106808;106809;106810;108842;108843;108844;108845;108846;112118;112119	843;8660;14937;18387;33998;35438;36340;47490;49342;65300;71459;100518;102765;106809;108843;108846;112119	832;833	400;565	27542000	27303000	44779000	45738000	2.80526e+07	2.76151e+07	4.43972e+07	45000000	2.78338e+07	309410.54	0.0111	4.46986e+07	426259.78	0.0095	1.606	4.46167e-06	0.000726924	up	metabolic process(GO:0008152);cellular process(GO:0009987);multicellular organismal process(GO:0032501);biological regulation(GO:0065007)	protein-containing complex(GO:0032991);cellular anatomical entity(GO:0110165)	catalytic activity(GO:0003824);binding(GO:0005488)	Energy production and conversion(C)	Glycolysis / Gluconeogenesis(ko00010); Citrate cycle (TCA cycle)(ko00020); Pyruvate metabolism(ko00620); Metabolic pathways(ko01100); Carbon metabolism(ko01200)	GO:0061732,mitochondrial acetyl-CoA biosynthetic process from pyruvate;GO:0030431,sleep;GO:0010510,regulation of acetyl-CoA biosynthetic process from pyruvate;GO:0046487,glyoxylate metabolic process;GO:0006006,glucose metabolic process;GO:0006099,tricarboxylic acid cycle	GO:0005967,mitochondrial pyruvate dehydrogenase complex;GO:0043209,myelin sheath	GO:0004742,dihydrolipoyllysine-residue acetyltransferase activity;GO:0034604,pyruvate dehydrogenase (NAD+) activity;GO:0000166,nucleotide binding;GO:0005515,protein binding
2000	sp|Q8BMS1|ECHA_MOUSE	Trifunctional enzyme subunit alpha, mitochondrial OS=Mus musculus OX=10090 GN=Hadha PE=1 SV=1	Hadha	9.6	sp|Q8BMS1|ECHA_MOUSE;tr|Q3TB39|Q3TB39_MOUSE	sp|Q8BMS1|ECHA_MOUSE;tr|Q3TB39|Q3TB39_MOUSE	2	19	19	19	38.7	82.669	763	0	113.62	Treat_1;Treat_2;Ctrl_1;Ctrl_2	556;1102;1776;4066;4916;5066;7546;8194;8221;9076;10665;13120;15082;15204;23369;24468;24756;26322;28646	True;True;True;True;True;True;True;True;True;True;True;True;True;True;True;True;True;True;True	565;1129;1820;4175;5051;5204;7745;8414;8441;9321;10955;13478;15494;15619;24370;25502;25803;27412;29801	2044;2045;3933;6372;14497;14498;17469;17470;17471;17472;17987;26487;26488;26489;26490;28675;28764;28765;28766;28767;31860;31861;31862;31863;37845;37846;37847;47307;47308;54953;54954;55442;55443;84534;84535;88490;88491;89492;89493;95272;95273;95274;95275;103833;103834;103835	2045;3933;6372;14498;17471;17987;26489;28675;28764;31863;37845;47307;54954;55442;84535;88490;89493;95275;103833	838	443	10849000	10976000	21612000	21016000	1.10501e+07	1.11014e+07	2.14277e+07	2.06769e+07	1.10758e+07	36786.35	0.0033	2.10523e+07	530921.90	0.0252	1.901	9.18369e-06	0.000954829	up	metabolic process(GO:0008152);cellular process(GO:0009987);response to stimulus(GO:0050896)	protein-containing complex(GO:0032991);cellular anatomical entity(GO:0110165)	catalytic activity(GO:0003824);binding(GO:0005488)	Lipid transport and metabolism(I)	Fatty acid elongation(ko00062); Fatty acid degradation(ko00071); Valine, leucine and isoleucine degradation(ko00280); beta-Alanine metabolism(ko00410); Propanoate metabolism(ko00640); Butanoate metabolism(ko00650); Metabolic pathways(ko01100); Fatty acid metabolism(ko01212)	GO:0035965,cardiolipin acyl-chain remodeling;GO:0006635,fatty acid beta-oxidation;GO:0032868,response to insulin;GO:0009410,response to xenobiotic stimulus	GO:0005743,mitochondrial inner membrane;GO:0042645,mitochondrial nucleoid;GO:0031012,extracellular matrix;GO:0016507,mitochondrial fatty acid beta-oxidation multienzyme complex	GO:0044877,protein-containing complex binding;GO:0051287,NAD binding;GO:0004300,enoyl-CoA hydratase activity;GO:0016509,long-chain-3-hydroxyacyl-CoA dehydrogenase activity;GO:0003985,acetyl-CoA C-acetyltransferase activity;GO:0000062,fatty-acyl-CoA binding;GO:0016508,long-chain-enoyl-CoA hydratase activity
2001	sp|Q8BMS9|RASF2_MOUSE	Ras association domain-containing protein 2 OS=Mus musculus OX=10090 GN=Rassf2 PE=1 SV=1	Rassf2	8.1	sp|Q8BMS9|RASF2_MOUSE;tr|A2APB1|A2APB1_MOUSE	sp|Q8BMS9|RASF2_MOUSE	2	6	6	5	22.4	37.973	326	0	14.377	Treat_1;Treat_2;Ctrl_1;Ctrl_2	13127;17865;22263;25001;27194;27597	True;True;True;True;True;True	13485;18353;23176;26051;28306;28722	47327;47328;47329;47330;64904;64905;80514;90302;90303;98359;98360;98361;98362;99855;99856;99857;99858;99859	47330;64905;80514;90302;98360;99857	--	--	5688200	6878400	10948000	10119000	5.79364e+06	6.95701e+06	1.08547e+07	9.95573e+06	6.37533e+06	822626.90	0.1290	1.04052e+07	635671.63	0.0611	1.646	0.00349905	0.0130639	up	cellular process(GO:0009987);multicellular organismal process(GO:0032501);developmental process(GO:0032502);biological regulation(GO:0065007)	cellular anatomical entity(GO:0110165)	catalytic activity(GO:0003824);binding(GO:0005488)	--	--	GO:0046330,positive regulation of JNK cascade;GO:0045860,positive regulation of protein kinase activity;GO:0001501,skeletal system development;GO:0048872,homeostasis of number of cells;GO:0050821,protein stabilization;GO:0046849,bone remodeling;GO:0033137,negative regulation of peptidyl-serine phosphorylation;GO:0007049,cell cycle;GO:0045670,regulation of osteoclast differentiation;GO:0043065,pos…	GO:0000776,kinetochore;GO:0005634,nucleus;GO:0005737,cytoplasm	GO:0004672,protein kinase activity;GO:0005515,protein binding
2009	sp|Q8BP67|RL24_MOUSE	60S ribosomal protein L24 OS=Mus musculus OX=10090 GN=Rpl24 PE=1 SV=2	Rpl24	11.9	sp|Q8BP67|RL24_MOUSE;tr|Q3UW40|Q3UW40_MOUSE;tr|Q8BT08|Q8BT08_MOUSE;tr|Q9CS31|Q9CS31_MOUSE	sp|Q8BP67|RL24_MOUSE;tr|Q3UW40|Q3UW40_MOUSE;tr|Q8BT08|Q8BT08_MOUSE;tr|Q9CS31|Q9CS31_MOUSE	4	4	4	4	25.5	17.779	157	0	11.648	Treat_1;Treat_2;Ctrl_1;Ctrl_2	1410;21725;28140;28337	True;True;True;True	1446;22524;22525;29279;29484	5099;78520;78521;101902;101903;101904;101905;102637;102638;102639;102640;102641;102642;102643;102644	5099;78520;101904;102640	--	--	11831000	11707000	35568000	36902000	1.20503e+07	1.18408e+07	3.52647e+07	3.63066e+07	1.19456e+07	148282.37	0.0124	3.57856e+07	736724.09	0.0206	2.996	1.58797e-06	0.000627703	up	metabolic process(GO:0008152);cellular process(GO:0009987);viral process(GO:0016032);multicellular organismal process(GO:0032501);developmental process(GO:0032502);localization(GO:0051179);biological regulation(GO:0065007)	protein-containing complex(GO:0032991);cellular anatomical entity(GO:0110165)	structural molecule activity(GO:0005198);binding(GO:0005488)	--	Ribosome(ko03010); Coronavirus disease - COVID-19(ko05171)	GO:0060041,retina development in camera-type eye;GO:0043009,chordate embryonic development;GO:0019083,viral transcription;GO:0006614,SRP-dependent cotranslational protein targeting to membrane;GO:0021554,optic nerve development;GO:0031290,retinal ganglion cell axon guidance;GO:0007093,mitotic cell cycle checkpoint signaling;GO:0006413,translational initiation;GO:0006364,rRNA processing;GO:0010458…	GO:0005912,adherens junction;GO:0022625,cytosolic large ribosomal subunit;GO:0016020,membrane;GO:0070062,extracellular exosome	GO:0098641,cadherin binding involved in cell-cell adhesion;GO:0003735,structural constituent of ribosome;GO:0003723,RNA binding
2016	sp|Q8BQ47|CNPY4_MOUSE	Protein canopy homolog 4 OS=Mus musculus OX=10090 GN=Cnpy4 PE=1 SV=1	Cnpy4	4.4	sp|Q8BQ47|CNPY4_MOUSE;tr|D3Z0T5|D3Z0T5_MOUSE	sp|Q8BQ47|CNPY4_MOUSE;tr|D3Z0T5|D3Z0T5_MOUSE	2	4	4	4	23.7	28.093	245	0	7.4297	Treat_1;Treat_2;Ctrl_1;Ctrl_2	7586;11907;13537;15860	True;True;True;True	7786;12233;13917;16293	26625;42623;42624;42625;48899;48900;48901;57698;57699	26625;42624;48901;57698	--	--	3420600	3045200	5548500	4742700	3.48401e+06	3.08e+06	5.50119e+06	4.66617e+06	3.28201e+06	285674.61	0.0870	5.08368e+06	590444.97	0.1161	1.555	0.00522472	0.0169681	up	biological regulation(GO:0065007)	cellular anatomical entity(GO:0110165)	binding(GO:0005488)	--	--	GO:0032880,regulation of protein localization	GO:0005576,extracellular region	GO:0005102,signaling receptor binding
2049	sp|Q8BUK6|HOOK3_MOUSE	Protein Hook homolog 3 OS=Mus musculus OX=10090 GN=Hook3 PE=1 SV=2	Hook3	4.8	sp|Q8BUK6|HOOK3_MOUSE;tr|Q5BKS5|Q5BKS5_MOUSE;tr|F6W1A2|F6W1A2_MOUSE;tr|Q3UUZ6|Q3UUZ6_MOUSE	sp|Q8BUK6|HOOK3_MOUSE;tr|Q5BKS5|Q5BKS5_MOUSE;tr|F6W1A2|F6W1A2_MOUSE;tr|Q3UUZ6|Q3UUZ6_MOUSE	4	4	4	4	8.8	83.217	718	0	17.242	Treat_1;Treat_2;Ctrl_1;Ctrl_2	12046;12299;17583;22209	True;True;True;True	12376;12636;18067;23108	43142;44088;63897;63898;63899;63900;80308;80309;80310	43142;44088;63897;80310	--	--	2293700	2192200	3785900	3260100	2.33622e+06	2.21725e+06	3.75362e+06	3.2075e+06	2.27674e+06	84121.22	0.0369	3.48056e+06	386166.96	0.1109	1.53	0.0030706	0.0118997	up	metabolic process(GO:0008152);cellular process(GO:0009987);multicellular organismal process(GO:0032501);developmental process(GO:0032502);localization(GO:0051179);biological regulation(GO:0065007)	protein-containing complex(GO:0032991);cellular anatomical entity(GO:0110165)	catalytic activity(GO:0003824);binding(GO:0005488)	--	--	GO:0007032,endosome organization;GO:0045022,early endosome to late endosome transport;GO:0050768,negative regulation of neurogenesis;GO:0097150,neuronal stem cell population maintenance;GO:0008333,endosome to lysosome transport;GO:0030705,cytoskeleton-dependent intracellular transport;GO:0071539,protein localization to centrosome;GO:0018342,protein prenylation;GO:0034454,microtubule anchoring at …	GO:0070695,FHF complex;GO:0000242,pericentriolar material;GO:0005801,cis-Golgi network;GO:0016021,integral component of membrane;GO:0005874,microtubule;GO:0005794,Golgi apparatus;GO:0030897,HOPS complex;GO:0005829,cytosol;GO:0034451,centriolar satellite	GO:0008017,microtubule binding;GO:0042802,identical protein binding;GO:0008318,protein prenyltransferase activity;GO:0051959,dynein light intermediate chain binding
2079	sp|Q8BXV2|BRI3B_MOUSE	BRI3-binding protein OS=Mus musculus OX=10090 GN=Bri3bp PE=1 SV=1	Bri3bp	9.9	sp|Q8BXV2|BRI3B_MOUSE;tr|A0A0G2JGE0|A0A0G2JGE0_MOUSE	sp|Q8BXV2|BRI3B_MOUSE	2	5	5	5	19.4	28.263	253	0	39.113	Treat_1;Treat_2;Ctrl_1;Ctrl_2	2742;10797;10798;15919;28908	True;True;True;True;True	2818;11090;11091;16353;30074	9926;9927;9928;9929;9930;38261;38262;38263;38264;38265;38266;57872;57873;104862;104863	9928;38264;38266;57872;104863	--	--	39650000	35595000	18694000	22855000	4.0385e+07	3.60018e+07	1.85346e+07	2.24862e+07	3.81934e+07	3099384.70	0.0812	2.05104e+07	2794219.82	0.1362	0.539	0.00239585	0.0103745	down	--	cellular anatomical entity(GO:0110165)	--	--	--	--	GO:0005741,mitochondrial outer membrane;GO:0016021,integral component of membrane	--
2099	tr|Q3T9A5|Q3T9A5_MOUSE	Glomulin OS=Mus musculus OX=10090 GN=Glmn PE=1 SV=1	Glmn	4.7	tr|Q3T9A5|Q3T9A5_MOUSE;tr|Q3TMW7|Q3TMW7_MOUSE;sp|Q8BZM1|GLMN_MOUSE;tr|D6RGR3|D6RGR3_MOUSE;tr|D3Z0L3|D3Z0L3_MOUSE	tr|Q3T9A5|Q3T9A5_MOUSE;tr|Q3TMW7|Q3TMW7_MOUSE;sp|Q8BZM1|GLMN_MOUSE	5	3	3	3	6.2	60.637	532	0	6.4834	Treat_1;Treat_2;Ctrl_1;Ctrl_2	2850;3261;10240	True;True;True	2928;3348;10520	10320;10321;10322;11744;11745;11746;11747;36318	10320;11747;36318	--	--	3015300	2942900	1980800	0	3.0712e+06	2.97653e+06	1.96391e+06	0	3.02387e+06	66935.65	0.0221	1.96391e+06	--	--	0.649	0.023832	0.0491131	down	cellular process(GO:0009987);developmental process(GO:0032502);biological regulation(GO:0065007)	protein-containing complex(GO:0032991);cellular anatomical entity(GO:0110165)	binding(GO:0005488);molecular function regulator(GO:0098772)	--	--	GO:0031397,negative regulation of protein ubiquitination;GO:0001819,positive regulation of cytokine production;GO:0040029,regulation of gene expression, epigenetic;GO:0042692,muscle cell differentiation;GO:0042327,positive regulation of phosphorylation;GO:0032434,regulation of proteasomal ubiquitin-dependent protein catabolic process;GO:0007166,cell surface receptor signaling pathway;GO:0001843,n…	GO:0031462,Cul2-RING ubiquitin ligase complex;GO:0031463,Cul3-RING ubiquitin ligase complex;GO:0005737,cytoplasm;GO:0031464,Cul4A-RING E3 ubiquitin ligase complex	GO:0005171,hepatocyte growth factor receptor binding;GO:0055105,ubiquitin-protein transferase inhibitor activity;GO:0031625,ubiquitin protein ligase binding
2103	sp|Q8BZX4|SREK1_MOUSE	Splicing regulatory glutamine/lysine-rich protein 1 OS=Mus musculus OX=10090 GN=Srek1 PE=2 SV=1	Srek1	11.2	sp|Q8BZX4|SREK1_MOUSE;tr|A0A1B0GSR3|A0A1B0GSR3_MOUSE;tr|Q6P3Z1|Q6P3Z1_MOUSE;tr|A0A1B0GSB4|A0A1B0GSB4_MOUSE	sp|Q8BZX4|SREK1_MOUSE;tr|A0A1B0GSR3|A0A1B0GSR3_MOUSE;tr|Q6P3Z1|Q6P3Z1_MOUSE;tr|A0A1B0GSB4|A0A1B0GSB4_MOUSE	4	5	5	5	16	56.763	494	0	21.999	Treat_1;Treat_2;Ctrl_1;Ctrl_2	5535;7822;19118;27539;29528	True;True;True;True;True	5685;8030;19636;28660;30716	19625;19626;19627;19628;19629;27378;27379;69257;99656;99657;107129	19628;27378;69257;99656;107129	843	101	0	4292400	7454600	7503200	0	4.34146e+06	7.39104e+06	7.38213e+06	4.34146e+06	--	--	7.38659e+06	6323.41	0.0009	1.701	0.000704538	0.00503361	up	biological regulation(GO:0065007)	protein-containing complex(GO:0032991);cellular anatomical entity(GO:0110165)	binding(GO:0005488)	--	--	GO:0000381,regulation of alternative mRNA splicing, via spliceosome	GO:0005681,spliceosomal complex;GO:0005654,nucleoplasm	GO:0003723,RNA binding;GO:0000166,nucleotide binding;GO:0005515,protein binding
2140	sp|Q8C522|ENDD1_MOUSE	Endonuclease domain-containing 1 protein OS=Mus musculus OX=10090 GN=Endod1 PE=1 SV=2	Endod1	6.1	sp|Q8C522|ENDD1_MOUSE;tr|Q69ZY2|Q69ZY2_MOUSE;tr|A0A1L1SSA0|A0A1L1SSA0_MOUSE;tr|Q3UQH3|Q3UQH3_MOUSE	sp|Q8C522|ENDD1_MOUSE;tr|Q69ZY2|Q69ZY2_MOUSE;tr|A0A1L1SSA0|A0A1L1SSA0_MOUSE;tr|Q3UQH3|Q3UQH3_MOUSE	4	2	2	2	4.2	55.262	501	0	5.4449	Treat_1;Treat_2;Ctrl_1;Ctrl_2	13001;13352	True;True	13354;13725	46857;46858;46859;46860;48096	46860;48096	--	--	2137000	2244500	1387900	0	2.17661e+06	2.27015e+06	1.37607e+06	0	2.22338e+06	66143.83	0.0298	1.37607e+06	--	--	0.619	0.0278481	0.0554357	down	metabolic process(GO:0008152);cellular process(GO:0009987)	cellular anatomical entity(GO:0110165)	catalytic activity(GO:0003824);binding(GO:0005488)	--	--	GO:0090305,nucleic acid phosphodiester bond hydrolysis	GO:0070062,extracellular exosome;GO:0016021,integral component of membrane	GO:0004519,endonuclease activity;GO:0046872,metal ion binding;GO:0003676,nucleic acid binding
2147	tr|B1AYU4|B1AYU4_MOUSE	Pre-mRNA-splicing factor CWC22 homolog OS=Mus musculus OX=10090 GN=Cwc22 PE=1 SV=1	Cwc22	5.5	tr|B1AYU4|B1AYU4_MOUSE;tr|B1AYU7|B1AYU7_MOUSE;tr|Q6ZPL7|Q6ZPL7_MOUSE;sp|Q8C5N3|CWC22_MOUSE;tr|A2AK44|A2AK44_MOUSE;tr|A2AK42|A2AK42_MOUSE	tr|B1AYU4|B1AYU4_MOUSE;tr|B1AYU7|B1AYU7_MOUSE;tr|Q6ZPL7|Q6ZPL7_MOUSE;sp|Q8C5N3|CWC22_MOUSE;tr|A2AK44|A2AK44_MOUSE;tr|A2AK42|A2AK42_MOUSE	6	2	2	2	2.8	82.752	723	0	4.0974	Treat_1;Treat_2;Ctrl_1;Ctrl_2	8136;28741	True;True	8354;29903	28474;28475;28476;28477;104247;104248;104249;104250;104251	28475;104247	--	--	4491100	4614600	2614700	3252200	4.57435e+06	4.66734e+06	2.59241e+06	3.19972e+06	4.62085e+06	65752.60	0.0142	2.89606e+06	429439.54	0.1483	0.627	0.00448228	0.0152374	down	biological regulation(GO:0065007)	protein-containing complex(GO:0032991);cellular anatomical entity(GO:0110165)	binding(GO:0005488)	--	--	GO:0048024,regulation of mRNA splicing, via spliceosome	GO:0016607,nuclear speck;GO:0005794,Golgi apparatus;GO:0071013,catalytic step 2 spliceosome;GO:0071006,U2-type catalytic step 1 spliceosome	GO:0005515,protein binding;GO:0003723,RNA binding
2203	sp|Q8CGC6|RBM28_MOUSE	RNA-binding protein 28 OS=Mus musculus OX=10090 GN=Rbm28 PE=1 SV=4	Rbm28	10.3	sp|Q8CGC6|RBM28_MOUSE;tr|Q8R2W6|Q8R2W6_MOUSE	sp|Q8CGC6|RBM28_MOUSE	2	9	9	9	14.5	84.213	750	0	17.857	Treat_1;Treat_2;Ctrl_1;Ctrl_2	1119;2885;3366;6367;8697;11416;16878;22995;23518	True;True;True;True;True;True;True;True;True	1146;2964;3454;6534;8932;11727;17336;23985;24524	4000;4001;4002;4003;10461;10462;10463;10464;12074;22524;22525;22526;30424;40588;40589;40590;40591;40592;61394;83236;85176;85177	4002;10464;12074;22526;30424;40592;61394;83236;85177	--	--	2089900	2137900	4861000	5114000	2.12864e+06	2.16233e+06	4.81955e+06	5.03148e+06	2.14549e+06	23834.61	0.0111	4.92552e+06	149859.98	0.0304	2.296	8.92654e-06	0.000954829	up	metabolic process(GO:0008152);cellular process(GO:0009987)	protein-containing complex(GO:0032991);cellular anatomical entity(GO:0110165)	binding(GO:0005488)	Translation, ribosomal structure and biogenesis(J)	--	GO:0006397,mRNA processing;GO:0008380,RNA splicing	GO:0005730,nucleolus;GO:0005681,spliceosomal complex	GO:0003723,RNA binding;GO:0000166,nucleotide binding
2219	sp|Q8CHY3|DYM_MOUSE	Dymeclin OS=Mus musculus OX=10090 GN=Dym PE=1 SV=1	Dym	5.6	sp|Q8CHY3|DYM_MOUSE;tr|A0A494B9E2|A0A494B9E2_MOUSE;tr|A0A494BA72|A0A494BA72_MOUSE	sp|Q8CHY3|DYM_MOUSE;tr|A0A494B9E2|A0A494B9E2_MOUSE;tr|A0A494BA72|A0A494BA72_MOUSE	3	2	2	2	3.3	75.847	669	0.00057356	2.7271	Treat_1;Treat_2;Ctrl_1;Ctrl_2	12841;13541	True;True	13190;13921	46226;46227;48909	46226;48909	--	--	54304000	77170000	25028000	26534000	5.53107e+07	7.8052e+07	2.48146e+07	2.61059e+07	6.66813e+07	16080551.28	0.2412	2.54602e+07	913065.36	0.0359	0.393	0.00253822	0.0107602	down	cellular process(GO:0009987);developmental process(GO:0032502)	cellular anatomical entity(GO:0110165)	binding(GO:0005488)	--	--	GO:0060348,bone development;GO:0007030,Golgi organization	GO:0016020,membrane;GO:0005794,Golgi apparatus	GO:0019899,enzyme binding
2230	sp|Q8CIG8|ANM5_MOUSE	Protein arginine N-methyltransferase 5 OS=Mus musculus OX=10090 GN=Prmt5 PE=1 SV=3	Prmt5	6.4	sp|Q8CIG8|ANM5_MOUSE;tr|A0A0R4J049|A0A0R4J049_MOUSE;tr|F6QQQ6|F6QQQ6_MOUSE;tr|A0A2I3BRG2|A0A2I3BRG2_MOUSE;tr|S4R295|S4R295_MOUSE	sp|Q8CIG8|ANM5_MOUSE;tr|A0A0R4J049|A0A0R4J049_MOUSE	5	19	19	19	32	72.679	637	0	55.278	Treat_1;Treat_2;Ctrl_1;Ctrl_2	176;177;223;3824;3852;4746;5231;6398;10552;12097;16565;18296;19051;20947;21553;23503;29428;29429;31224	True;True;True;True;True;True;True;True;True;True;True;True;True;True;True;True;True;True;True	177;178;225;3927;3955;4879;5374;6566;10841;12429;17016;18791;19565;21596;22308;24509;30616;30617;32457	623;624;625;626;627;628;629;630;777;778;13662;13663;13664;13665;13744;13745;13746;13747;13748;16957;18574;18575;22628;37461;43361;60182;66303;66304;66305;66306;69019;75593;77872;77873;77874;77875;85123;85124;106816;106817;106818;106819;106820;106821;106822;106823;106824;113292;113293;113294;113295	623;627;778;13664;13748;16957;18574;22628;37461;43361;60182;66305;69019;75593;77874;85123;106816;106821;113295	--	--	14462000	14175000	9759600	9874700	1.47301e+07	1.4337e+07	9.67638e+06	9.71537e+06	1.45335e+07	277994.39	0.0191	9.69588e+06	27567.02	0.0028	0.667	1.6382e-05	0.00102349	down	metabolic process(GO:0008152);cellular process(GO:0009987);multicellular organismal process(GO:0032501);developmental process(GO:0032502);rhythmic process(GO:0048511);biological regulation(GO:0065007)	protein-containing complex(GO:0032991);cellular anatomical entity(GO:0110165)	catalytic activity(GO:0003824);binding(GO:0005488);transcription regulator activity(GO:0140110)	--	--	GO:0097421,liver regeneration;GO:0000122,negative regulation of transcription by RNA polymerase II;GO:0019918,peptidyl-arginine methylation, to symmetrical-dimethyl arginine;GO:0000387,spliceosomal snRNP assembly;GO:0007088,regulation of mitotic nuclear division;GO:0090161,Golgi ribbon formation;GO:0032922,circadian regulation of gene expression;GO:0048714,positive regulation of oligodendrocyte d…	GO:0005794,Golgi apparatus;GO:0035097,histone methyltransferase complex;GO:0032991,protein-containing complex;GO:0005829,cytosol;GO:0034709,methylosome	GO:0001046,core promoter sequence-specific DNA binding;GO:0035243,protein-arginine omega-N symmetric methyltransferase activity;GO:0043021,ribonucleoprotein complex binding;GO:0044020,histone methyltransferase activity (H4-R3 specific);GO:0044877,protein-containing complex binding;GO:0008327,methyl-CpG binding;GO:0003682,chromatin binding;GO:0046982,protein heterodimerization activity;GO:0003714,…
2234	tr|A0A0R4J100|A0A0R4J100_MOUSE	G-protein-coupled receptor 84 OS=Mus musculus OX=10090 GN=Gpr84 PE=1 SV=1	Gpr84	10	tr|A0A0R4J100|A0A0R4J100_MOUSE;sp|Q8CIM5|GPR84_MOUSE	tr|A0A0R4J100|A0A0R4J100_MOUSE;sp|Q8CIM5|GPR84_MOUSE	2	4	4	4	17.9	43.731	396	0	13.377	Treat_1;Treat_2;Ctrl_1;Ctrl_2	1587;10578;10579;24043	True;True;True;True	1628;10868;10869;25069	5699;5700;5701;5702;37554;37555;37556;37557;37558;37559;37560;86952;86953	5701;37558;37559;86952	--	--	6225300	6070400	0	3569000	6.3407e+06	6.13978e+06	0	3.51141e+06	6.24024e+06	142073.18	0.0228	3.51141e+06	--	--	0.563	0.0177081	0.0391359	down	cellular process(GO:0009987);biological regulation(GO:0065007)	protein-containing complex(GO:0032991);cellular anatomical entity(GO:0110165)	molecular transducer activity(GO:0060089)	--	--	GO:0007218,neuropeptide signaling pathway;GO:0007200,phospholipase C-activating G protein-coupled receptor signaling pathway	GO:0005887,integral component of plasma membrane;GO:0043235,receptor complex	GO:0008528,G protein-coupled peptide receptor activity
2252	sp|Q8JZX4|SPF45_MOUSE	Splicing factor 45 OS=Mus musculus OX=10090 GN=Rbm17 PE=1 SV=1	Rbm17	5.5	sp|Q8JZX4|SPF45_MOUSE;tr|A2AP40|A2AP40_MOUSE	sp|Q8JZX4|SPF45_MOUSE	2	8	8	8	27.2	45.303	405	0	10.429	Treat_1;Treat_2;Ctrl_1;Ctrl_2	3602;3965;11371;12861;15000;17308;22335;24578	True;True;True;True;True;True;True;True	3696;4070;11681;13211;15411;17775;23258;25613	12867;12868;14138;14139;14140;14141;14142;40400;40401;40402;46294;46295;46296;54639;54640;62949;62950;80800;88854	12867;14141;40402;46295;54640;62949;80800;88854	--	--	3341000	3816700	6554700	5068900	3.40293e+06	3.86032e+06	6.49881e+06	4.98711e+06	3.63163e+06	323422.76	0.0890	5.74296e+06	1068932.52	0.1861	1.588	0.0128626	0.0314878	up	metabolic process(GO:0008152);cellular process(GO:0009987)	protein-containing complex(GO:0032991)	binding(GO:0005488)	--	Spliceosome(ko03040)	GO:0000380,alternative mRNA splicing, via spliceosome	GO:0005681,spliceosomal complex;GO:0032991,protein-containing complex	GO:0003723,RNA binding;GO:0000166,nucleotide binding;GO:0005515,protein binding
2260	sp|Q8K078|SO4A1_MOUSE	Solute carrier organic anion transporter family member 4A1 OS=Mus musculus OX=10090 GN=Slco4a1 PE=1 SV=2	Slco4a1	7.9	sp|Q8K078|SO4A1_MOUSE	sp|Q8K078|SO4A1_MOUSE	1	4	4	4	8.4	77.668	723	0	16.251	Treat_1;Treat_2;Ctrl_1;Ctrl_2	73;9443;11601;23274	True;True;True;True	73;9699;11919;24273	268;269;270;271;33136;33137;41402;41403;41404;84196;84197;84198	268;33137;41403;84198	--	--	7621500	7492500	2885500	2651900	7.76278e+06	7.57813e+06	2.8609e+06	2.60911e+06	7.67046e+06	130568.69	0.0170	2.735e+06	178039.38	0.0651	0.357	4.38686e-05	0.00149321	down	metabolic process(GO:0008152);cellular process(GO:0009987);localization(GO:0051179);biological regulation(GO:0065007)	cellular anatomical entity(GO:0110165)	transporter activity(GO:0005215)	Carbohydrate transport and metabolism(G)	--	GO:0042403,thyroid hormone metabolic process;GO:0070327,thyroid hormone transport;GO:0043252,sodium-independent organic anion transport	GO:0005887,integral component of plasma membrane	GO:0015347,sodium-independent organic anion transmembrane transporter activity;GO:0015349,thyroid hormone transmembrane transporter activity
2284	sp|Q8K1J6|TRNT1_MOUSE	CCA tRNA nucleotidyltransferase 1, mitochondrial OS=Mus musculus OX=10090 GN=Trnt1 PE=1 SV=1	Trnt1	8.9	sp|Q8K1J6|TRNT1_MOUSE;tr|A0A0N4SUW4|A0A0N4SUW4_MOUSE;tr|A0A0N4SV41|A0A0N4SV41_MOUSE	sp|Q8K1J6|TRNT1_MOUSE	3	9	9	9	22.6	49.895	434	0	22.404	Treat_1;Treat_2;Ctrl_1;Ctrl_2	2633;6278;10192;11273;12257;13385;18046;20096;21089	True;True;True;True;True;True;True;True;True	2706;6442;10470;11580;12594;13758;18539;20711;21745	9531;9532;22196;22197;22198;36136;40076;43967;48331;48332;48333;48334;65507;65508;72580;72581;72582;72583;76083;76084;76085	9532;22196;36136;40076;43967;48332;65508;72583;76084	--	--	5495600	5097800	7991800	8447800	5.59747e+06	5.15606e+06	7.92366e+06	8.31149e+06	5.37677e+06	312124.54	0.0580	8.11757e+06	274241.41	0.0338	1.512	0.000634138	0.00478425	up	metabolic process(GO:0008152);cellular process(GO:0009987);localization(GO:0051179)	cellular anatomical entity(GO:0110165)	catalytic activity(GO:0003824);binding(GO:0005488)	Translation, ribosomal structure and biogenesis(J)	--	GO:0001680,tRNA 3'-terminal CCA addition;GO:1990180,mitochondrial tRNA 3'-end processing;GO:0006626,protein targeting to mitochondrion	GO:0005654,nucleoplasm;GO:0005759,mitochondrial matrix	GO:0052929,ATP:3'-cytidine-cytidine-tRNA adenylyltransferase activity;GO:0000049,tRNA binding;GO:0052927,CTP:tRNA cytidylyltransferase activity;GO:0005524,ATP binding;GO:0009022,tRNA nucleotidyltransferase activity;GO:0034062,5'-3' RNA polymerase activity;GO:0052928,CTP:3'-cytidine-tRNA cytidylyltransferase activity
2286	tr|Q3TST0|Q3TST0_MOUSE	Polynucleotide phosphorylase 1 OS=Mus musculus OX=10090 GN=Pnpt1 PE=2 SV=1	Pnpt1	8.1	tr|Q3TST0|Q3TST0_MOUSE;sp|Q8K1R3|PNPT1_MOUSE;tr|Q3UNL5|Q3UNL5_MOUSE;tr|Q3TN29|Q3TN29_MOUSE	tr|Q3TST0|Q3TST0_MOUSE;sp|Q8K1R3|PNPT1_MOUSE;tr|Q3UNL5|Q3UNL5_MOUSE;tr|Q3TN29|Q3TN29_MOUSE	4	13	13	13	19.7	85.683	783	0	24.082	Treat_1;Treat_2;Ctrl_1;Ctrl_2	1548;2516;3039;3962;6289;6600;9096;10675;12478;12795;14275;19058;26815	True;True;True;True;True;True;True;True;True;True;True;True;True	1589;2585;3120;4067;6453;6770;9342;10965;12818;13143;14671;19572;27922	5585;5586;9128;11022;14132;22236;22237;23303;23304;23305;23306;31942;37890;37891;44737;45992;45993;45994;51634;69041;69042;97006;97007;97008;97009	5586;9128;11022;14132;22236;23305;31942;37890;44737;45994;51634;69041;97009	--	--	3679000	3612400	6685300	6385200	3.7472e+06	3.65369e+06	6.6283e+06	6.28217e+06	3.70044e+06	66126.19	0.0179	6.45523e+06	244747.05	0.0379	1.744	6.48161e-05	0.00174122	up	metabolic process(GO:0008152);cellular process(GO:0009987);developmental process(GO:0032502);response to stimulus(GO:0050896);localization(GO:0051179);biological regulation(GO:0065007)	protein-containing complex(GO:0032991);cellular anatomical entity(GO:0110165)	catalytic activity(GO:0003824);binding(GO:0005488)	Translation, ribosomal structure and biogenesis(J)	--	GO:0071042,nuclear polyadenylation-dependent mRNA catabolic process;GO:0000964,mitochondrial RNA 5'-end processing;GO:0097421,liver regeneration;GO:0070207,protein homotrimerization;GO:0043457,regulation of cellular respiration;GO:0060416,response to growth hormone;GO:2000627,positive regulation of miRNA catabolic process;GO:0090503,RNA phosphodiester bond hydrolysis, exonucleolytic;GO:0045926,ne…	GO:0045025,mitochondrial degradosome;GO:0042788,polysomal ribosome;GO:0005634,nucleus;GO:0005789,endoplasmic reticulum membrane;GO:0005758,mitochondrial intermembrane space	GO:0035198,miRNA binding;GO:0004654,polyribonucleotide nucleotidyltransferase activity;GO:0005515,protein binding;GO:0008266,poly(U) RNA binding;GO:0034046,poly(G) binding;GO:0003723,RNA binding;GO:0000175,3'-5'-exoribonuclease activity
2290	sp|Q8K1X4|NCKPL_MOUSE	Nck-associated protein 1-like OS=Mus musculus OX=10090 GN=Nckap1l PE=1 SV=1	Nckap1l	6.6	sp|Q8K1X4|NCKPL_MOUSE;tr|Q3UDY0|Q3UDY0_MOUSE;tr|Q8BVQ3|Q8BVQ3_MOUSE;tr|A0A2R8VHC4|A0A2R8VHC4_MOUSE	sp|Q8K1X4|NCKPL_MOUSE;tr|Q3UDY0|Q3UDY0_MOUSE	4	11	11	11	12.7	128.9	1134	0	35.766	Treat_1;Treat_2;Ctrl_1;Ctrl_2	988;1432;1506;2130;4123;6157;6570;22412;24551;28709;29824	True;True;True;True;True;True;True;True;True;True;True	1012;1470;1546;2192;4233;6319;6739;23349;25586;29870;31018	3489;5202;5203;5204;5205;5439;7687;14736;21745;21746;21747;21748;21749;23221;81073;81074;81075;81076;88749;88750;104127;108170;108171	3489;5204;5439;7687;14736;21747;23221;81073;88749;104127;108170	--	--	6892400	8371800	4981000	4387000	7.02017e+06	8.46748e+06	4.93853e+06	4.31621e+06	7.74382e+06	1023406.64	0.1322	4.62737e+06	440043.16	0.0951	0.603	0.00451489	0.0152781	down	immune system process(GO:0002376);cellular process(GO:0009987);developmental process(GO:0032502);locomotion(GO:0040011);response to stimulus(GO:0050896);biological regulation(GO:0065007)	protein-containing complex(GO:0032991);cellular anatomical entity(GO:0110165)	binding(GO:0005488);molecular function regulator(GO:0098772)	--	Regulation of actin cytoskeleton(ko04810); Salmonella infection(ko05132)	GO:0030838,positive regulation of actin filament polymerization;GO:0048821,erythrocyte development;GO:0009410,response to xenobiotic stimulus;GO:0045588,positive regulation of gamma-delta T cell differentiation;GO:0032147,activation of protein kinase activity;GO:0048010,vascular endothelial growth factor receptor signaling pathway;GO:0043066,negative regulation of apoptotic process;GO:0045579,pos…	GO:0005829,cytosol;GO:0070062,extracellular exosome;GO:0005887,integral component of plasma membrane;GO:0031209,SCAR complex	GO:0005096,GTPase activator activity;GO:0044877,protein-containing complex binding;GO:0030295,protein kinase activator activity
2306	sp|Q8K2C9|HACD3_MOUSE	Very-long-chain (3R)-3-hydroxyacyl-CoA dehydratase 3 OS=Mus musculus OX=10090 GN=Hacd3 PE=1 SV=2	Hacd3	9.5	sp|Q8K2C9|HACD3_MOUSE	sp|Q8K2C9|HACD3_MOUSE	1	4	4	4	14.6	43.131	362	0	6.899	Treat_1;Treat_2;Ctrl_1;Ctrl_2	6113;8892;22998;28150	True;True;True;True	6275;9132;23988;29289	21607;31168;31169;83252;83253;83254;83255;83256;101931;101932;101933;101934	21607;31169;83254;101934	--	--	5251900	5930000	3534700	3963300	5.34926e+06	5.99777e+06	3.50456e+06	3.89935e+06	5.67352e+06	458572.26	0.0808	3.70196e+06	279158.60	0.0754	0.654	0.0025303	0.0107548	down	metabolic process(GO:0008152);cellular process(GO:0009987);biological regulation(GO:0065007)	cellular anatomical entity(GO:0110165)	catalytic activity(GO:0003824);binding(GO:0005488);molecular function regulator(GO:0098772)	--	Fatty acid elongation(ko00062); Biosynthesis of unsaturated fatty acids(ko01040); Metabolic pathways(ko01100); Fatty acid metabolism(ko01212)	GO:0030497,fatty acid elongation;GO:0007249,I-kappaB kinase/NF-kappaB signaling;GO:0045070,positive regulation of viral genome replication;GO:0042761,very long-chain fatty acid biosynthetic process;GO:0043547,positive regulation of GTPase activity;GO:0046726,positive regulation by virus of viral protein levels in host cell;GO:0016601,Rac protein signal transduction;GO:0030148,sphingolipid biosynt…	GO:0030176,integral component of endoplasmic reticulum membrane;GO:0005925,focal adhesion;GO:0005739,mitochondrion;GO:0031965,nuclear membrane	GO:0102344,3-hydroxy-behenoyl-CoA dehydratase activity;GO:0005096,GTPase activator activity;GO:0018812,3-hydroxyacyl-CoA dehydratase activity;GO:0019899,enzyme binding;GO:0102345,3-hydroxy-lignoceroyl-CoA dehydratase activity
2321	sp|Q8K2V6|IPO11_MOUSE	Importin-11 OS=Mus musculus OX=10090 GN=Ipo11 PE=1 SV=1	Ipo11	4.9	sp|Q8K2V6|IPO11_MOUSE;tr|Q8BXQ4|Q8BXQ4_MOUSE;tr|Q9CY51|Q9CY51_MOUSE	sp|Q8K2V6|IPO11_MOUSE;tr|Q8BXQ4|Q8BXQ4_MOUSE	3	6	6	6	7.7	112.41	975	0	12.348	Treat_1;Treat_2;Ctrl_1;Ctrl_2	1770;13097;19715;27787;29012;29822	True;True;True;True;True;True	1814;13455;20322;28917;30178;31016	6350;47247;47248;71275;71276;71277;100562;100563;105208;105209;105210;105211;108160	6350;47247;71276;100563;105208;108160	--	--	4239400	4278500	2824000	2600100	4.31799e+06	4.3274e+06	2.79992e+06	2.55815e+06	4.32269e+06	6669.57	0.0015	2.67903e+06	170960.24	0.0638	0.619	0.000351776	0.00360505	down	cellular process(GO:0009987);localization(GO:0051179)	cellular anatomical entity(GO:0110165)	binding(GO:0005488)	--	Nucleocytoplasmic transport(ko03013)	GO:0006610,ribosomal protein import into nucleus	GO:0005635,nuclear envelope;GO:0016021,integral component of membrane;GO:0005829,cytosol	GO:0031267,small GTPase binding
2337	sp|Q8K3W0|BABA2_MOUSE	BRISC and BRCA1-A complex member 2 OS=Mus musculus OX=10090 GN=Babam2 PE=1 SV=2	Babam2	5.8	sp|Q8K3W0|BABA2_MOUSE;tr|D3Z7P0|D3Z7P0_MOUSE;tr|E9Q0U3|E9Q0U3_MOUSE;tr|A0A0J9YV56|A0A0J9YV56_MOUSE	sp|Q8K3W0|BABA2_MOUSE;tr|D3Z7P0|D3Z7P0_MOUSE;tr|E9Q0U3|E9Q0U3_MOUSE	4	4	4	4	17.5	43.544	383	0	7.3783	Treat_1;Treat_2;Ctrl_1;Ctrl_2	4823;6835;23842;26099	True;True;True;True	4958;7007;24862;27177	17182;24182;24183;24184;24185;86277;86278;86279;94341;94342	17182;24184;86279;94341	--	--	4778900	4923100	2603100	3622500	4.86749e+06	4.97937e+06	2.5809e+06	3.56405e+06	4.92343e+06	79112.40	0.0161	3.07248e+06	695189.09	0.2263	0.624	0.0139616	0.0331319	down	metabolic process(GO:0008152);cellular process(GO:0009987);response to stimulus(GO:0050896);biological regulation(GO:0065007)	protein-containing complex(GO:0032991);cellular anatomical entity(GO:0110165)	binding(GO:0005488)	--	--	GO:0070536,protein K63-linked deubiquitination;GO:0006915,apoptotic process;GO:0000278,mitotic cell cycle;GO:0010212,response to ionizing radiation;GO:0006303,double-strand break repair via nonhomologous end joining;GO:0007095,mitotic G2 DNA damage checkpoint signaling;GO:0045739,positive regulation of DNA repair;GO:0051301,cell division;GO:0007165,signal transduction	GO:0070531,BRCA1-A complex;GO:0005654,nucleoplasm;GO:0005737,cytoplasm;GO:0070552,BRISC complex;GO:0000152,nuclear ubiquitin ligase complex	GO:0000268,peroxisome targeting sequence binding;GO:0005164,tumor necrosis factor receptor binding;GO:0031593,polyubiquitin modification-dependent protein binding
2341	tr|Q0VB14|Q0VB14_MOUSE	Interleukin-1 receptor-associated kinase 3 OS=Mus musculus OX=10090 GN=Irak3 PE=2 SV=1	Irak3	6.8	tr|Q0VB14|Q0VB14_MOUSE;sp|Q8K4B2|IRAK3_MOUSE;tr|D6RCU1|D6RCU1_MOUSE;tr|D3Z007|D3Z007_MOUSE	tr|Q0VB14|Q0VB14_MOUSE;sp|Q8K4B2|IRAK3_MOUSE;tr|D6RCU1|D6RCU1_MOUSE;tr|D3Z007|D3Z007_MOUSE	4	5	5	5	11.7	68.455	609	0	11.521	Treat_1;Treat_2;Ctrl_1;Ctrl_2	6699;6905;10225;18279;26884	True;True;True;True;True	6870;7093;10503;18774;27991	23704;23705;24433;24434;36254;36255;66244;97241;97242	23704;24434;36254;66244;97241	--	--	5026500	5502200	3372000	2430000	5.11968e+06	5.56509e+06	3.34325e+06	2.39079e+06	5.34238e+06	314951.01	0.0590	2.86702e+06	673488.83	0.2349	0.538	0.00781006	0.022029	down	metabolic process(GO:0008152);cellular process(GO:0009987);developmental process(GO:0032502);biological process involved in interspecies interaction between organisms(GO:0044419);response to stimulus(GO:0050896);biological regulation(GO:0065007)	cellular anatomical entity(GO:0110165)	catalytic activity(GO:0003824);binding(GO:0005488)	Cell wall/membrane/envelope biogenesis(M);General function prediction only(R);Signal transduction mechanisms(T)	Neurotrophin signaling pathway(ko04722)	GO:0042981,regulation of apoptotic process;GO:0010933,positive regulation of macrophage tolerance induction;GO:0035162,embryonic hemopoiesis;GO:0032496,response to lipopolysaccharide;GO:0043407,negative regulation of MAP kinase activity;GO:0070498,interleukin-1-mediated signaling pathway;GO:0034122,negative regulation of toll-like receptor signaling pathway;GO:0001960,negative regulation of cytok…	GO:0005634,nucleus;GO:0005737,cytoplasm	GO:0005524,ATP binding;GO:0046982,protein heterodimerization activity;GO:0042803,protein homodimerization activity;GO:0000287,magnesium ion binding;GO:0004674,protein serine/threonine kinase activity
2383	sp|Q8R1B4|EIF3C_MOUSE	Eukaryotic translation initiation factor 3 subunit C OS=Mus musculus OX=10090 GN=Eif3c PE=1 SV=1	Eif3c	5.6	sp|Q8R1B4|EIF3C_MOUSE;tr|Q66JU1|Q66JU1_MOUSE;tr|Q9CSD3|Q9CSD3_MOUSE;tr|Q3TL08|Q3TL08_MOUSE;tr|M0QWV3|M0QWV3_MOUSE;tr|Q8BVX3|Q8BVX3_MOUSE;tr|Q9CV26|Q9CV26_MOUSE;tr|P97398|P97398_MOUSE;tr|A0A0U1RPR0|A0A0U1RPR0_MOUSE	sp|Q8R1B4|EIF3C_MOUSE	9	24	24	24	25.5	105.53	911	0	116.66	Treat_1;Treat_2;Ctrl_1;Ctrl_2	1460;3376;3698;3921;6665;8042;9430;10873;10942;12917;14697;15661;16462;17492;21614;22129;22719;22874;23666;24183;25750;25969;30209;30210	True;True;True;True;True;True;True;True;True;True;True;True;True;True;True;True;True;True;True;True;True;True;True;True	1498;3464;3796;4025;6835;8258;9686;11169;11238;13268;15101;16089;16909;17975;22380;22381;23014;23015;23703;23860;24679;24680;25212;26820;27044;31415;31416	5287;12110;12111;12112;13177;13178;13179;13180;13181;13182;13183;13184;13968;13969;13970;13971;13972;13973;23572;23573;23574;23575;28169;28170;28171;28172;33074;33075;38527;38528;38529;38530;38773;38774;38775;38776;46514;46515;53451;53452;57052;59778;59779;59780;59781;63550;63551;63552;63553;63554;63555;78091;78092;78093;78094;80037;80038;80039;80040;80041;80042;80043;82274;82805;82806;82807;8280…	5287;12111;13180;13969;23572;28169;33074;38529;38774;46515;53451;57052;59780;63553;78092;80043;82274;82805;85670;87480;93053;93842;109632;109636	878	546	17954000	18800000	12198000	12862000	1.82868e+07	1.90149e+07	1.2094e+07	1.26545e+07	1.86508e+07	514808.98	0.0276	1.23742e+07	396360.86	0.0320	0.664	0.000164095	0.00262456	down	cellular process(GO:0009987);biological regulation(GO:0065007)	protein-containing complex(GO:0032991);cellular anatomical entity(GO:0110165)	binding(GO:0005488);translation regulator activity(GO:0045182)	--	--	GO:0006446,regulation of translational initiation;GO:0001731,formation of translation preinitiation complex;GO:1902416,positive regulation of mRNA binding;GO:0045727,positive regulation of translation	GO:0016282,eukaryotic 43S preinitiation complex;GO:0005829,cytosol;GO:0071541,eukaryotic translation initiation factor 3 complex, eIF3m;GO:0033290,eukaryotic 48S preinitiation complex	GO:0003743,translation initiation factor activity;GO:0043022,ribosome binding;GO:0031369,translation initiation factor binding;GO:0003723,RNA binding
2416	sp|Q8R3F5|FABD_MOUSE	Malonyl-CoA-acyl carrier protein transacylase, mitochondrial OS=Mus musculus OX=10090 GN=Mcat PE=1 SV=3	Mcat	8.2	sp|Q8R3F5|FABD_MOUSE;tr|A0A2R8VHT7|A0A2R8VHT7_MOUSE;tr|A0A2R8VHL7|A0A2R8VHL7_MOUSE;tr|A0A2R8W722|A0A2R8W722_MOUSE	sp|Q8R3F5|FABD_MOUSE;tr|A0A2R8VHT7|A0A2R8VHT7_MOUSE	4	3	3	3	12.1	41.928	381	0	6.5106	Treat_1;Treat_2;Ctrl_1;Ctrl_2	4966;27413;28720	True;True;True	5102;28528;29881	17650;17651;99095;99096;104163;104164;104165;104166	17650;99095;104166	--	--	2663800	2494500	3958200	4149900	2.71318e+06	2.52301e+06	3.92445e+06	4.08294e+06	2.61809e+06	134470.46	0.0514	4.00369e+06	112070.23	0.0280	1.531	0.000387199	0.00370862	up	metabolic process(GO:0008152);cellular process(GO:0009987)	cellular anatomical entity(GO:0110165)	catalytic activity(GO:0003824);binding(GO:0005488)	Lipid transport and metabolism(I)	Metabolic pathways(ko01100); Fatty acid metabolism(ko01212)	GO:0006633,fatty acid biosynthetic process	GO:0005739,mitochondrion	GO:0003723,RNA binding;GO:0004314,[acyl-carrier-protein] S-malonyltransferase activity
2485	tr|Q3UDS7|Q3UDS7_MOUSE	ADP-dependent glucokinase OS=Mus musculus OX=10090 GN=Adpgk PE=1 SV=1	Adpgk	5.4	tr|Q3UDS7|Q3UDS7_MOUSE;tr|Q3TJ10|Q3TJ10_MOUSE;tr|A0A1L1SSF2|A0A1L1SSF2_MOUSE;sp|Q8VDL4|ADPGK_MOUSE	tr|Q3UDS7|Q3UDS7_MOUSE;tr|Q3TJ10|Q3TJ10_MOUSE;tr|A0A1L1SSF2|A0A1L1SSF2_MOUSE;sp|Q8VDL4|ADPGK_MOUSE	4	6	6	6	18.6	53.788	495	0	11.615	Treat_1;Treat_2;Ctrl_1;Ctrl_2	2149;13892;16435;27402;27723;29010	True;True;True;True;True;True	2211;14279;16880;28517;28852;30176	7771;7772;7773;7774;50194;50195;50196;59687;59688;99069;100315;100316;105204	7774;50195;59688;99069;100316;105204	--	--	4436800	4151500	3012600	2617000	4.51905e+06	4.19895e+06	2.98691e+06	2.57477e+06	4.359e+06	226343.85	0.0519	2.78084e+06	291426.25	0.1048	0.639	0.00249277	0.0106279	down	metabolic process(GO:0008152);cellular process(GO:0009987)	cellular anatomical entity(GO:0110165)	catalytic activity(GO:0003824);binding(GO:0005488)	Carbohydrate transport and metabolism(G)	Glycolysis / Gluconeogenesis(ko00010); Metabolic pathways(ko01100); Carbon metabolism(ko01200)	GO:0006006,glucose metabolic process;GO:0006096,glycolytic process	GO:0005576,extracellular region;GO:0005783,endoplasmic reticulum;GO:0016021,integral component of membrane	GO:0043843,ADP-specific glucokinase activity;GO:0046872,metal ion binding
2488	sp|Q8VDN2|AT1A1_MOUSE	Sodium/potassium-transporting ATPase subunit alpha-1 OS=Mus musculus OX=10090 GN=Atp1a1 PE=1 SV=1	Atp1a1	5.1	sp|Q8VDN2|AT1A1_MOUSE;tr|Q3TXF9|Q3TXF9_MOUSE;tr|Q8R3M4|Q8R3M4_MOUSE;tr|Q3UCH8|Q3UCH8_MOUSE;tr|Q8K2R2|Q8K2R2_MOUSE;tr|Q3UF49|Q3UF49_MOUSE;tr|Q91WH7|Q91WH7_MOUSE;sp|Q64436|ATP4A_MOUSE;tr|E9QNX7|E9QNX7_MOUSE;tr|Q8CGD9|Q8CGD9_MOUSE	sp|Q8VDN2|AT1A1_MOUSE;tr|Q3TXF9|Q3TXF9_MOUSE;tr|Q8R3M4|Q8R3M4_MOUSE;tr|Q3UCH8|Q3UCH8_MOUSE	10	34	34	20	30.5	112.98	1023	0	156.3	Treat_1;Treat_2;Ctrl_1;Ctrl_2	371;529;2792;2882;2883;4070;4371;4654;10136;12027;12834;12835;14090;16658;16659;16694;17527;18252;19870;20059;20060;20251;20580;21539;21540;24722;27083;27999;28682;30559;30560;30718;30753;31132	True;True;True;True;True;True;True;True;True;True;True;True;True;True;True;True;True;True;True;True;True;True;True;True;True;True;True;True;True;True;True;True;True;True	378;537;2869;2961;2962;4179;4485;4781;4782;10413;12356;13183;13184;14482;17112;17113;17149;18011;18747;20481;20674;20675;20881;21216;22293;22294;25768;28195;29136;29842;29843;31773;31774;31939;31974;32365	1296;1297;1937;10088;10089;10090;10447;10448;10449;10450;10451;10452;10453;10454;10455;14511;14512;14513;14514;14515;14516;15527;15528;16612;16613;16614;35962;35963;35964;43070;43071;43072;46209;46210;46211;50980;50981;50982;50983;50984;60524;60525;60526;60527;60528;60529;60530;60531;60659;60660;60661;60662;60663;60664;60665;63700;63701;63702;63703;63704;63705;66134;66135;66136;66137;71796;71797;…	1297;1937;10088;10448;10454;14516;15528;16612;35964;43071;46210;46211;50981;60524;60529;60665;63705;66135;71799;72494;72496;73220;74359;77827;77836;89383;97967;101449;104035;110900;110903;111464;111574;112984	790;791;904	615;673;949	45379000	47341000	29515000	30851000	4.62202e+07	4.78821e+07	2.92633e+07	3.03532e+07	4.70511e+07	1175113.28	0.0250	2.98083e+07	770659.82	0.0259	0.634	7.52099e-05	0.00184164	down	metabolic process(GO:0008152);cellular process(GO:0009987);multicellular organismal process(GO:0032501);response to stimulus(GO:0050896);localization(GO:0051179);biological regulation(GO:0065007)	protein-containing complex(GO:0032991);cellular anatomical entity(GO:0110165)	catalytic activity(GO:0003824);transporter activity(GO:0005215);binding(GO:0005488);ATP-dependent activity(GO:0140657)	Inorganic ion transport and metabolism(P)	cGMP-PKG signaling pathway(ko04022); cAMP signaling pathway(ko04024); Cardiac muscle contraction(ko04260); Adrenergic signaling in cardiomyocytes(ko04261); Insulin secretion(ko04911); Thyroid hormone synthesis(ko04918); Thyroid hormone signaling pathway(ko04919); Aldosterone synthesis and secretion(ko04925); Aldosterone-regulated sodium reabsorption(ko04960); Endocrine and other factor-regulated …	GO:0060081,membrane hyperpolarization;GO:0016311,dephosphorylation;GO:1903416,response to glycoside;GO:0002026,regulation of the force of heart contraction;GO:0045823,positive regulation of heart contraction;GO:0009410,response to xenobiotic stimulus;GO:0086013,membrane repolarization during cardiac muscle cell action potential;GO:0045989,positive regulation of striated muscle contraction;GO:0086…	GO:0030315,T-tubule;GO:0014069,postsynaptic density;GO:0032991,protein-containing complex;GO:0014704,intercalated disc;GO:0005794,Golgi apparatus;GO:0016324,apical plasma membrane;GO:0005783,endoplasmic reticulum;GO:0005901,caveola;GO:0005890,sodium:potassium-exchanging ATPase complex;GO:0042470,melanosome;GO:0070062,extracellular exosome;GO:0016323,basolateral plasma membrane;GO:0043209,myelin s…	GO:0016791,phosphatase activity;GO:0043548,phosphatidylinositol 3-kinase binding;GO:0019901,protein kinase binding;GO:0019904,protein domain specific binding;GO:0050998,nitric-oxide synthase binding;GO:0030506,ankyrin binding;GO:0030955,potassium ion binding;GO:0051117,ATPase binding;GO:0043531,ADP binding;GO:0031402,sodium ion binding;GO:0051087,chaperone binding;GO:0005391,P-type sodium:potassi…
2562	tr|Q8C2Q8|Q8C2Q8_MOUSE	ATP synthase subunit gamma OS=Mus musculus OX=10090 GN=Atp5c1 PE=1 SV=1	Atp5c1	9.3	tr|Q8C2Q8|Q8C2Q8_MOUSE;tr|Q9D9D7|Q9D9D7_MOUSE;tr|Q3UD06|Q3UD06_MOUSE;sp|Q91VR2|ATPG_MOUSE;tr|A2AKU9|A2AKU9_MOUSE;tr|Q9ERA8|Q9ERA8_MOUSE;tr|A2AKV1|A2AKV1_MOUSE;tr|A2AKV2|A2AKV2_MOUSE;tr|A2AKV3|A2AKV3_MOUSE;tr|A2AKV0|A2AKV0_MOUSE;tr|Q9Z1F5|Q9Z1F5_MOUSE	tr|Q8C2Q8|Q8C2Q8_MOUSE;tr|Q9D9D7|Q9D9D7_MOUSE;tr|Q3UD06|Q3UD06_MOUSE;sp|Q91VR2|ATPG_MOUSE;tr|A2AKU9|A2AKU9_MOUSE;tr|Q9ERA8|Q9ERA8_MOUSE;tr|A2AKV1|A2AKV1_MOUSE;tr|A2AKV2|A2AKV2_MOUSE;tr|A2AKV3|A2AKV3_MOUSE	11	9	9	9	34.7	30.255	274	0	37.401	Treat_1;Treat_2;Ctrl_1;Ctrl_2	6633;7608;10209;11609;18539;19402;19689;26258;30273	True;True;True;True;True;True;True;True;True	6803;7808;7809;10487;11927;19044;19997;20295;27345;31479	23449;23450;26667;26668;26669;26670;36205;36206;36207;36208;36209;36210;36211;41438;41439;41440;41441;41442;41443;67144;67145;67146;67147;67148;67149;70138;70139;71185;71186;71187;71188;71189;95032;95033;95034;95035;95036;95037;95038;95039;109877;109878;109879;109880;109881;109882;109883;109884	23449;26668;36211;41438;67145;70138;71185;95035;109878	926;927	105;230	47280000	48094000	76413000	72619000	4.81564e+07	4.86437e+07	7.57615e+07	7.14473e+07	4.84001e+07	344520.94	0.0071	7.36044e+07	3050596.87	0.0414	1.521	0.000148211	0.00251596	up	metabolic process(GO:0008152);cellular process(GO:0009987);localization(GO:0051179)	protein-containing complex(GO:0032991);cellular anatomical entity(GO:0110165)	catalytic activity(GO:0003824);transporter activity(GO:0005215);binding(GO:0005488);ATP-dependent activity(GO:0140657)	Energy production and conversion(C)	Oxidative phosphorylation(ko00190); Metabolic pathways(ko01100); Thermogenesis(ko04714); Alzheimer disease(ko05010); Parkinson disease(ko05012); Amyotrophic lateral sclerosis(ko05014); Huntington disease(ko05016); Prion disease(ko05020); Pathways of neurodegeneration - multiple diseases(ko05022); Chemical carcinogenesis - reactive oxygen species(ko05208); Diabetic cardiomyopathy(ko05415)	GO:0042776,mitochondrial ATP synthesis coupled proton transport;GO:0006119,oxidative phosphorylation	GO:0005759,mitochondrial matrix;GO:0000275,mitochondrial proton-transporting ATP synthase complex, catalytic sector F(1);GO:0043209,myelin sheath;GO:0070062,extracellular exosome	GO:0046933,proton-transporting ATP synthase activity, rotational mechanism;GO:0046961,proton-transporting ATPase activity, rotational mechanism;GO:0003723,RNA binding
2619	tr|E9QKZ2|E9QKZ2_MOUSE	Importin-9 OS=Mus musculus OX=10090 GN=Ipo9 PE=1 SV=1	Ipo9	4.4	tr|E9QKZ2|E9QKZ2_MOUSE;sp|Q91YE6|IPO9_MOUSE;tr|Q4G0B8|Q4G0B8_MOUSE;tr|E0CXB2|E0CXB2_MOUSE;tr|E0CY46|E0CY46_MOUSE;tr|F6UT58|F6UT58_MOUSE;tr|F6TLX3|F6TLX3_MOUSE;tr|Q69ZP1|Q69ZP1_MOUSE	tr|E9QKZ2|E9QKZ2_MOUSE;sp|Q91YE6|IPO9_MOUSE;tr|Q4G0B8|Q4G0B8_MOUSE;tr|E0CXB2|E0CXB2_MOUSE	8	6	6	6	7.6	115.95	1040	0	11.538	Treat_1;Treat_2;Ctrl_1;Ctrl_2	3;5498;8845;11639;21642;27102	True;True;True;True;True;True	3;5646;9085;11957;22420;28214	7;8;9;10;19491;31025;41555;41556;78194;78195;98023	8;19491;31025;41555;78194;98023	--	--	4647000	4858400	2946100	2684800	4.73314e+06	4.91393e+06	2.92098e+06	2.64148e+06	4.82354e+06	127835.40	0.0265	2.78123e+06	197636.51	0.0711	0.577	0.000377205	0.00369218	down	cellular process(GO:0009987);localization(GO:0051179);biological regulation(GO:0065007)	cellular anatomical entity(GO:0110165)	binding(GO:0005488)	--	Nucleocytoplasmic transport(ko03013)	GO:0006610,ribosomal protein import into nucleus;GO:0050821,protein stabilization;GO:0042254,ribosome biogenesis	GO:0016020,membrane;GO:0005635,nuclear envelope;GO:0005829,cytosol	GO:0031267,small GTPase binding;GO:0042393,histone binding
2626	sp|Q91YK2|RRP1B_MOUSE	Ribosomal RNA processing protein 1 homolog B OS=Mus musculus OX=10090 GN=Rrp1b PE=1 SV=2	Rrp1b	10.4	sp|Q91YK2|RRP1B_MOUSE;tr|Q6ZQH4|Q6ZQH4_MOUSE;tr|A0A494B9S4|A0A494B9S4_MOUSE	sp|Q91YK2|RRP1B_MOUSE;tr|Q6ZQH4|Q6ZQH4_MOUSE	3	8	8	8	16.2	80.581	724	0	12.159	Treat_1;Treat_2;Ctrl_1;Ctrl_2	188;6323;16258;19587;25697;27704;29377;29841	True;True;True;True;True;True;True;True	189;6487;16697;20191;26767;28832;30564;31035	665;22363;22364;58993;58994;70781;92798;92799;92800;92801;100246;106667;106668;106669;106670;108238	665;22364;58993;70781;92800;100246;106667;108238	--	--	5121100	5847200	3646600	3530000	5.21603e+06	5.91403e+06	3.61551e+06	3.47304e+06	5.56503e+06	493558.23	0.0887	3.54427e+06	100738.38	0.0284	0.639	0.00131597	0.00698901	down	metabolic process(GO:0008152);cellular process(GO:0009987);biological regulation(GO:0065007)	protein-containing complex(GO:0032991);cellular anatomical entity(GO:0110165)	binding(GO:0005488)	--	--	GO:0010923,negative regulation of phosphatase activity;GO:0006364,rRNA processing	GO:0030687,preribosome, large subunit precursor;GO:0030688,preribosome, small subunit precursor;GO:0000791,euchromatin;GO:0000792,heterochromatin;GO:0005730,nucleolus;GO:0005829,cytosol	GO:0003723,RNA binding;GO:0005515,protein binding
2681	sp|Q921M7|CYRIB_MOUSE	CYFIP-related Rac1 interactor B OS=Mus musculus OX=10090 GN=Cyrib PE=1 SV=1	Cyrib	5.9	sp|Q921M7|CYRIB_MOUSE;tr|A0A2I3BRN5|A0A2I3BRN5_MOUSE;tr|A0A2I3BPH9|A0A2I3BPH9_MOUSE;tr|A0A2I3BQK1|A0A2I3BQK1_MOUSE	sp|Q921M7|CYRIB_MOUSE;tr|A0A2I3BRN5|A0A2I3BRN5_MOUSE	4	13	13	12	52.8	36.776	324	0	108.98	Treat_1;Treat_2;Ctrl_1;Ctrl_2	3082;3675;4822;5448;9210;11629;13251;19412;20163;21469;29002;29139;29231	True;True;True;True;True;True;True;True;True;True;True;True;True	3164;3771;4957;5596;9459;11947;13619;20008;20780;22206;30168;30310;30407	11138;11139;11140;13082;13083;13084;13085;17178;17179;17180;17181;19347;19348;19349;19350;19351;32381;32382;41510;41511;41512;47764;47765;47766;47767;47768;47769;47770;47771;47772;47773;70166;70167;72843;72844;72845;72846;72847;72848;72849;77563;77564;77565;77566;105176;105177;105178;105179;105180;105181;105723;105724;105725;106044;106045	11140;13085;17179;19350;32381;41511;47765;70167;72845;77563;105179;105724;106044	828;940	147;234	23725000	28444000	13808000	14073000	2.41648e+07	2.87691e+07	1.36903e+07	1.38459e+07	2.64669e+07	3255728.52	0.1230	1.37681e+07	110103.37	0.0080	0.524	0.00102002	0.00614903	down	--	cellular anatomical entity(GO:0110165)	binding(GO:0005488)	--	--	--	GO:0016020,membrane;GO:0005929,cilium;GO:0070062,extracellular exosome	GO:0005515,protein binding
2684	sp|Q921T2|TOIP1_MOUSE	Torsin-1A-interacting protein 1 OS=Mus musculus OX=10090 GN=Tor1aip1 PE=1 SV=3	Tor1aip1	7	sp|Q921T2|TOIP1_MOUSE;tr|J3QQ40|J3QQ40_MOUSE;tr|D3YXF8|D3YXF8_MOUSE;tr|Q3UE61|Q3UE61_MOUSE;tr|E9PWW2|E9PWW2_MOUSE	sp|Q921T2|TOIP1_MOUSE;tr|J3QQ40|J3QQ40_MOUSE	5	4	4	4	13.3	66.78	595	0	13.897	Treat_1;Treat_2;Ctrl_1;Ctrl_2	3861;10344;13590;15976	True;True;True;True	3964;10625;13971;16411	13772;13773;13774;36691;49078;49079;49080;58054;58055;58056;58057;58058;58059;58060	13773;36691;49078;58056	--	--	8296900	8418900	5343500	4882600	8.4507e+06	8.51512e+06	5.29794e+06	4.80382e+06	8.48291e+06	45550.63	0.0054	5.05088e+06	349395.89	0.0692	0.595	0.000358319	0.00363765	down	cellular process(GO:0009987);localization(GO:0051179);biological regulation(GO:0065007)	cellular anatomical entity(GO:0110165)	binding(GO:0005488);molecular function regulator(GO:0098772)	--	--	GO:0034504,protein localization to nucleus;GO:0032781,positive regulation of ATPase activity;GO:0071763,nuclear membrane organization	GO:0016021,integral component of membrane;GO:0005637,nuclear inner membrane	GO:0051117,ATPase binding;GO:0005521,lamin binding;GO:0008092,cytoskeletal protein binding;GO:0001671,ATPase activator activity
2703	sp|Q922Q8|LRC59_MOUSE	Leucine-rich repeat-containing protein 59 OS=Mus musculus OX=10090 GN=Lrrc59 PE=1 SV=1	Lrrc59	10.2	sp|Q922Q8|LRC59_MOUSE;tr|Q3TF84|Q3TF84_MOUSE;tr|Q3UBL0|Q3UBL0_MOUSE	sp|Q922Q8|LRC59_MOUSE;tr|Q3TF84|Q3TF84_MOUSE	3	12	12	12	48.9	34.877	307	0	74.751	Treat_1;Treat_2;Ctrl_1;Ctrl_2	2766;4333;4705;11507;18013;18362;18802;18893;22903;27709;27710;29852	True;True;True;True;True;True;True;True;True;True;True;True	2843;4447;4835;11822;18506;18860;19310;19403;23889;28837;28838;31047	9996;9997;9998;9999;15402;15403;15404;15405;15406;16808;16809;16810;16811;16812;41029;41030;41031;41032;65398;65399;65400;66527;66528;66529;66530;66531;66532;66533;66534;68072;68073;68074;68075;68076;68456;68457;68458;68459;82889;100267;100268;108269;108270;108271;108272	9996;15404;16808;41030;65400;66527;68075;68456;82889;100267;100268;108270	--	--	49512000	49534000	35634000	31791000	5.04298e+07	5.01001e+07	3.53302e+07	3.1278e+07	5.0265e+07	233233.17	0.0046	3.33041e+07	2865287.74	0.0860	0.662	0.00134503	0.00704354	down	cellular process(GO:0009987);biological adhesion(GO:0022610)	cellular anatomical entity(GO:0110165)	binding(GO:0005488)	--	--	GO:0098609,cell-cell adhesion	GO:0005635,nuclear envelope;GO:0031090,organelle membrane;GO:0016021,integral component of membrane;GO:0005789,endoplasmic reticulum membrane;GO:0042645,mitochondrial nucleoid;GO:0005912,adherens junction	GO:0098641,cadherin binding involved in cell-cell adhesion;GO:0003723,RNA binding
2727	sp|Q925I1|ATAD3_MOUSE	ATPase family AAA domain-containing protein 3 OS=Mus musculus OX=10090 GN=Atad3 PE=1 SV=1	Atad3	9.8	sp|Q925I1|ATAD3_MOUSE;tr|H3BKI6|H3BKI6_MOUSE;tr|H3BK90|H3BK90_MOUSE;tr|V9GWS5|V9GWS5_MOUSE;tr|V9GWS6|V9GWS6_MOUSE	sp|Q925I1|ATAD3_MOUSE	5	13	13	13	24.4	66.741	591	0	19.535	Treat_1;Treat_2;Ctrl_1;Ctrl_2	581;5492;7712;13666;16859;18879;20753;22224;22940;25627;28194;28256;31326	True;True;True;True;True;True;True;True;True;True;True;True;True	592;5640;7917;14047;17316;19388;21396;23127;23128;23926;26694;29334;29400;32559	2131;19470;19471;27048;49336;49337;49338;49339;61314;68384;68385;74940;74941;80358;80359;80360;80361;80362;83014;83015;83016;83017;92572;92573;92574;92575;102074;102075;102333;102334;113731;113732	2131;19470;27048;49338;61314;68385;74940;80359;83015;92575;102075;102333;113731	--	--	9031800	7891100	14757000	12150000	9.19923e+06	7.98129e+06	1.46312e+07	1.1954e+07	8.59026e+06	861211.84	0.1003	1.32926e+07	1893081.61	0.1424	1.555	0.00892598	0.0242615	up	cellular process(GO:0009987);growth(GO:0040007);biological regulation(GO:0065007)	cellular anatomical entity(GO:0110165)	binding(GO:0005488)	Cell cycle control, cell division, chromosome partitioning(D);Cell wall/membrane/envelope biogenesis(M);Posttranslational modification, protein turnover, chaperones(O);General function prediction only(R);Signal transduction mechanisms(T)	--	GO:0043066,negative regulation of apoptotic process;GO:0016049,cell growth	GO:0016021,integral component of membrane;GO:0005743,mitochondrial inner membrane;GO:0042645,mitochondrial nucleoid	GO:0005524,ATP binding
2754	sp|Q99JX4|EIF3M_MOUSE	Eukaryotic translation initiation factor 3 subunit M OS=Mus musculus OX=10090 GN=Eif3m PE=1 SV=1	Eif3m	5.5	sp|Q99JX4|EIF3M_MOUSE;tr|A2A702|A2A702_MOUSE;tr|A2A701|A2A701_MOUSE	sp|Q99JX4|EIF3M_MOUSE;tr|A2A702|A2A702_MOUSE	3	11	11	11	37.7	42.516	374	0	62.065	Treat_1;Treat_2;Ctrl_1;Ctrl_2	1721;4755;9301;17369;17421;17422;17954;25416;27632;27633;29246	True;True;True;True;True;True;True;True;True;True;True	1765;4888;9551;17837;17889;17890;18444;18445;26475;28758;28759;30426	6161;6162;6163;6164;6165;6166;16982;16983;32653;63117;63263;63264;63265;63266;63267;63268;63269;63270;65185;65186;65187;65188;65189;91791;91792;91793;91794;99973;99974;99975;99976;106120	6164;16982;32653;63117;63264;63269;65188;91793;99975;99976;106120	955	113	13393000	13145000	7696300	8065600	1.36413e+07	1.32952e+07	7.63068e+06	7.93546e+06	1.34683e+07	244696.13	0.0182	7.78307e+06	215513.65	0.0277	0.578	3.44412e-05	0.00133771	down	metabolic process(GO:0008152);cellular process(GO:0009987);biological regulation(GO:0065007)	protein-containing complex(GO:0032991);cellular anatomical entity(GO:0110165)	catalytic activity(GO:0003824);binding(GO:0005488);translation regulator activity(GO:0045182)	--	--	GO:0002183,cytoplasmic translational initiation;GO:0001731,formation of translation preinitiation complex;GO:0006446,regulation of translational initiation	GO:0016282,eukaryotic 43S preinitiation complex;GO:0005829,cytosol;GO:0071541,eukaryotic translation initiation factor 3 complex, eIF3m;GO:0033290,eukaryotic 48S preinitiation complex	GO:0003743,translation initiation factor activity;GO:0016787,hydrolase activity;GO:0031369,translation initiation factor binding
2756	sp|Q99JY0|ECHB_MOUSE	Trifunctional enzyme subunit beta, mitochondrial OS=Mus musculus OX=10090 GN=Hadhb PE=1 SV=1	Hadhb	9.9	sp|Q99JY0|ECHB_MOUSE;tr|D3YXU1|D3YXU1_MOUSE	sp|Q99JY0|ECHB_MOUSE	2	7	7	7	17.3	51.386	475	0	36.573	Treat_1;Treat_2;Ctrl_1;Ctrl_2	3938;4813;5335;8680;13305;15226;28500	True;True;True;True;True;True;True	4042;4947;5480;8915;13676;15641;29652	14020;17151;17152;18936;18937;18938;30359;30360;30361;30362;30363;30364;47954;47955;47956;47957;55507;103285	14020;17151;18937;30361;47955;55507;103285	--	--	10952000	9814300	16969000	16398000	1.1155e+07	9.92647e+06	1.68243e+07	1.61334e+07	1.05407e+07	868718.29	0.0824	1.64789e+07	488541.94	0.0296	1.569	0.00110216	0.00640689	up	metabolic process(GO:0008152);cellular process(GO:0009987)	protein-containing complex(GO:0032991);cellular anatomical entity(GO:0110165)	catalytic activity(GO:0003824);binding(GO:0005488)	Lipid transport and metabolism(I)	Fatty acid elongation(ko00062); Fatty acid degradation(ko00071); Valine, leucine and isoleucine degradation(ko00280); Metabolic pathways(ko01100); Fatty acid metabolism(ko01212)	GO:0006635,fatty acid beta-oxidation;GO:0035965,cardiolipin acyl-chain remodeling	GO:0005783,endoplasmic reticulum;GO:0005743,mitochondrial inner membrane;GO:0042645,mitochondrial nucleoid;GO:0070062,extracellular exosome;GO:0005741,mitochondrial outer membrane;GO:0016507,mitochondrial fatty acid beta-oxidation multienzyme complex	GO:0003723,RNA binding;GO:0051287,NAD binding;GO:0003988,acetyl-CoA C-acyltransferase activity;GO:0016509,long-chain-3-hydroxyacyl-CoA dehydrogenase activity;GO:0016508,long-chain-enoyl-CoA hydratase activity;GO:0000062,fatty-acyl-CoA binding;GO:0044877,protein-containing complex binding;GO:0004300,enoyl-CoA hydratase activity
2851	tr|Q8CA04|Q8CA04_MOUSE	39S ribosomal protein L9, mitochondrial OS=Mus musculus OX=10090 GN=Mrpl9 PE=2 SV=1	Mrpl9	10.8	tr|Q8CA04|Q8CA04_MOUSE;tr|Q14B21|Q14B21_MOUSE;sp|Q99N94|RM09_MOUSE;tr|Q3UK02|Q3UK02_MOUSE	tr|Q8CA04|Q8CA04_MOUSE;tr|Q14B21|Q14B21_MOUSE;sp|Q99N94|RM09_MOUSE;tr|Q3UK02|Q3UK02_MOUSE	4	4	4	4	18.1	30.274	265	0	6.5525	Treat_1;Treat_2;Ctrl_1;Ctrl_2	11944;17349;20102;29430	True;True;True;True	12271;17817;20717;30618	42760;42761;42762;42763;63058;72608;72609;72610;106825;106826	42760;63058;72610;106825	--	--	2624000	3679000	5881000	5674000	2.67264e+06	3.72105e+06	5.83085e+06	5.58245e+06	3.19684e+06	741334.85	0.2319	5.70665e+06	175650.82	0.0308	1.834	0.00865332	0.0237152	up	metabolic process(GO:0008152);cellular process(GO:0009987)	protein-containing complex(GO:0032991);cellular anatomical entity(GO:0110165)	structural molecule activity(GO:0005198);binding(GO:0005488)	--	Ribosome(ko03010)	GO:0070125,mitochondrial translational elongation;GO:0070126,mitochondrial translational termination	GO:0005762,mitochondrial large ribosomal subunit;GO:0005743,mitochondrial inner membrane	GO:0003735,structural constituent of ribosome;GO:0005515,protein binding;GO:0003723,RNA binding
2876	tr|Q6ZWZ7|Q6ZWZ7_MOUSE	60S ribosomal protein L17 OS=Mus musculus OX=10090 GN=Rpl17 PE=1 SV=1	Rpl17	10.9	tr|Q6ZWZ7|Q6ZWZ7_MOUSE;sp|Q9CPR4|RL17_MOUSE;tr|Q505B1|Q505B1_MOUSE;tr|Q80V08|Q80V08_MOUSE;tr|Q6PHZ1|Q6PHZ1_MOUSE;tr|B2RY53|B2RY53_MOUSE	tr|Q6ZWZ7|Q6ZWZ7_MOUSE;sp|Q9CPR4|RL17_MOUSE;tr|Q505B1|Q505B1_MOUSE;tr|Q80V08|Q80V08_MOUSE;tr|Q6PHZ1|Q6PHZ1_MOUSE	6	12	12	12	51.6	21.397	184	0	95.851	Treat_1;Treat_2;Ctrl_1;Ctrl_2	7090;7091;10226;13257;14915;14986;19469;21331;21332;22557;23240;31197	True;True;True;True;True;True;True;True;True;True;True;True	7280;7281;10504;13625;13626;15326;15397;20069;22036;22037;23530;23531;24239;32430	25054;25055;25056;25057;25058;25059;25060;25061;25062;25063;25064;25065;25066;25067;25068;25069;25070;36256;36257;36258;36259;36260;36261;36262;36263;36264;36265;47786;47787;47788;47789;54294;54295;54578;54579;54580;54581;54582;70360;77070;77071;81668;81669;81670;81671;81672;81673;81674;81675;84081;84082;84083;84084;84085;84086;84087;84088;113176;113177;113178;113179;113180;113181;113182;113183;1…	25061;25069;36261;47789;54294;54578;70360;77070;77071;81675;84087;113179	995	140	52782000	58924000	88935000	90115000	5.37604e+07	5.95975e+07	8.81767e+07	8.8661e+07	5.66789e+07	4127390.46	0.0728	8.84188e+07	342441.52	0.0039	1.564	0.000639785	0.00478604	up	metabolic process(GO:0008152);cellular process(GO:0009987);viral process(GO:0016032);response to stimulus(GO:0050896);localization(GO:0051179);biological regulation(GO:0065007)	protein-containing complex(GO:0032991);cellular anatomical entity(GO:0110165)	structural molecule activity(GO:0005198);binding(GO:0005488)	Translation, ribosomal structure and biogenesis(J)	Ribosome(ko03010); Coronavirus disease - COVID-19(ko05171)	GO:0006614,SRP-dependent cotranslational protein targeting to membrane;GO:0019083,viral transcription;GO:1990928,response to amino acid starvation;GO:0006364,rRNA processing;GO:0034198,cellular response to amino acid starvation;GO:0006413,translational initiation;GO:1900087,positive regulation of G1/S transition of mitotic cell cycle;GO:0000184,nuclear-transcribed mRNA catabolic process, nonsense…	GO:0005844,polysome;GO:0022625,cytosolic large ribosomal subunit;GO:0005634,nucleus;GO:0031672,A band	GO:0070180,large ribosomal subunit rRNA binding;GO:0003723,RNA binding;GO:0003735,structural constituent of ribosome;GO:0005515,protein binding
2895	tr|A0A1L1SVC7|A0A1L1SVC7_MOUSE	COMM domain-containing protein 4 (Fragment) OS=Mus musculus OX=10090 GN=Commd4 PE=1 SV=1	Commd4	6	tr|A0A1L1SVC7|A0A1L1SVC7_MOUSE;sp|Q9CQ02|COMD4_MOUSE;tr|A0A1L1SRX4|A0A1L1SRX4_MOUSE;tr|Q3T9Z4|Q3T9Z4_MOUSE;tr|A0A1L1SRM6|A0A1L1SRM6_MOUSE;tr|A0A1L1ST08|A0A1L1ST08_MOUSE;tr|A0A1L1SRJ9|A0A1L1SRJ9_MOUSE	tr|A0A1L1SVC7|A0A1L1SVC7_MOUSE;sp|Q9CQ02|COMD4_MOUSE;tr|A0A1L1SRX4|A0A1L1SRX4_MOUSE	7	3	3	3	17.2	19.632	180	0	5.2225	Treat_1;Treat_2;Ctrl_1;Ctrl_2	2757;8829;15508	True;True;True	2834;9067;15932	9970;9971;30978;30979;56453	9971;30979;56453	--	--	1878900	1834300	0	1178700	1.91373e+06	1.85526e+06	0	1.15968e+06	1.8845e+06	41347.25	0.0219	1.15968e+06	--	--	0.615	0.0202362	0.0435409	down	biological regulation(GO:0065007)	cellular anatomical entity(GO:0110165)	binding(GO:0005488)	--	--	GO:0006355,regulation of transcription, DNA-templated	GO:0005737,cytoplasm;GO:0005634,nucleus	GO:0005515,protein binding
2898	tr|A0A494B9C7|A0A494B9C7_MOUSE	Ribonuclease H2 subunit C (Fragment) OS=Mus musculus OX=10090 GN=Rnaseh2c PE=1 SV=1	Rnaseh2c	6.8	tr|A0A494B9C7|A0A494B9C7_MOUSE;sp|Q9CQ18|RNH2C_MOUSE;tr|A0A494BBB6|A0A494BBB6_MOUSE;tr|F6ZDT4|F6ZDT4_MOUSE	tr|A0A494B9C7|A0A494B9C7_MOUSE;sp|Q9CQ18|RNH2C_MOUSE;tr|A0A494BBB6|A0A494BBB6_MOUSE	4	5	5	5	49	16.399	153	0	11.412	Treat_1;Treat_2;Ctrl_1;Ctrl_2	8162;11314;16558;16667;17505	True;True;True;True;True	8382;11622;17009;17121;17988	28558;40197;60164;60165;60166;60167;60560;63595;63596;63597;63598;63599;63600	28558;40197;60166;60560;63600	--	--	7845100	6527000	5079900	4574600	7.99053e+06	6.6016e+06	5.03659e+06	4.50079e+06	7.29606e+06	982121.50	0.1346	4.76869e+06	378866.86	0.0794	0.659	0.00711875	0.0206907	down	metabolic process(GO:0008152);cellular process(GO:0009987)	protein-containing complex(GO:0032991);cellular anatomical entity(GO:0110165)	catalytic activity(GO:0003824)	--	--	GO:0006401,RNA catabolic process;GO:0090502,RNA phosphodiester bond hydrolysis, endonucleolytic	GO:0032299,ribonuclease H2 complex;GO:0005634,nucleus	GO:0004523,RNA-DNA hybrid ribonuclease activity
2899	sp|Q9CQ22|LTOR1_MOUSE	Ragulator complex protein LAMTOR1 OS=Mus musculus OX=10090 GN=Lamtor1 PE=1 SV=1	Lamtor1	4.8	sp|Q9CQ22|LTOR1_MOUSE;tr|A0A0A6YX02|A0A0A6YX02_MOUSE	sp|Q9CQ22|LTOR1_MOUSE;tr|A0A0A6YX02|A0A0A6YX02_MOUSE	2	7	7	7	52.2	17.749	161	0	18.933	Treat_1;Treat_2;Ctrl_1;Ctrl_2	1785;14689;14711;15543;17175;17746;25809	True;True;True;True;True;True;True	1829;15093;15115;15967;17639;18233;26879	6393;6394;53430;53431;53500;53501;53502;56590;56591;56592;56593;56594;56595;62474;62475;62476;64504;64505;93284;93285;93286	6394;53430;53500;56591;62475;64505;93285	--	--	9976800	11329000	6187900	6493200	1.01617e+07	1.14585e+07	6.13514e+06	6.38843e+06	1.08101e+07	916931.60	0.0848	6.26178e+06	179104.71	0.0286	0.582	0.000670187	0.00491603	down	metabolic process(GO:0008152);cellular process(GO:0009987);growth(GO:0040007);response to stimulus(GO:0050896);localization(GO:0051179);biological regulation(GO:0065007)	protein-containing complex(GO:0032991);cellular anatomical entity(GO:0110165)	molecular adaptor activity(GO:0060090);molecular function regulator(GO:0098772)	--	mTOR signaling pathway(ko04150)	GO:0043547,positive regulation of GTPase activity;GO:0034613,cellular protein localization;GO:0001919,regulation of receptor recycling;GO:0042632,cholesterol homeostasis;GO:0060620,regulation of cholesterol import;GO:0032418,lysosome localization;GO:0071230,cellular response to amino acid stimulus;GO:0007040,lysosome organization;GO:0016049,cell growth;GO:0043410,positive regulation of MAPK casca…	GO:0005765,lysosomal membrane;GO:0005886,plasma membrane;GO:0071986,Ragulator complex;GO:0070062,extracellular exosome;GO:0005794,Golgi apparatus	GO:0060090,molecular adaptor activity;GO:0005085,guanyl-nucleotide exchange factor activity
2906	sp|Q9CQ54|NDUC2_MOUSE	NADH dehydrogenase [ubiquinone] 1 subunit C2 OS=Mus musculus OX=10090 GN=Ndufc2 PE=1 SV=1	Ndufc2	9.6	sp|Q9CQ54|NDUC2_MOUSE;tr|Q9D846|Q9D846_MOUSE	sp|Q9CQ54|NDUC2_MOUSE;tr|Q9D846|Q9D846_MOUSE	2	1	1	1	10.8	14.164	120	0	3.2274	Treat_1;Treat_2;Ctrl_1;Ctrl_2	27556	True	28679	99722;99723;99724;99725;99726;99727	99724	--	--	3783600	4070400	2287200	0	3.85374e+06	4.11692e+06	2.2677e+06	0	3.98533e+06	186099.20	0.0467	2.2677e+06	--	--	0.57	0.0366706	0.0683743	down	metabolic process(GO:0008152);cellular process(GO:0009987);localization(GO:0051179);biological regulation(GO:0065007)	protein-containing complex(GO:0032991);cellular anatomical entity(GO:0110165)	catalytic activity(GO:0003824);transporter activity(GO:0005215)	--	Oxidative phosphorylation(ko00190); Metabolic pathways(ko01100); Thermogenesis(ko04714); Retrograde endocannabinoid signaling(ko04723); Non-alcoholic fatty liver disease(ko04932); Alzheimer disease(ko05010); Parkinson disease(ko05012); Amyotrophic lateral sclerosis(ko05014); Huntington disease(ko05016); Prion disease(ko05020); Pathways of neurodegeneration - multiple diseases(ko05022); Chemical c…	GO:0006810,transport;GO:0032981,mitochondrial respiratory chain complex I assembly;GO:1903580,positive regulation of ATP metabolic process;GO:0006120,mitochondrial electron transport, NADH to ubiquinone	GO:0005747,mitochondrial respiratory chain complex I;GO:0016021,integral component of membrane	GO:0008137,NADH dehydrogenase (ubiquinone) activity
2946	sp|Q9CQJ8|NDUB9_MOUSE	NADH dehydrogenase [ubiquinone] 1 beta subcomplex subunit 9 OS=Mus musculus OX=10090 GN=Ndufb9 PE=1 SV=3	Ndufb9	7.9	sp|Q9CQJ8|NDUB9_MOUSE;tr|Q9EPK3|Q9EPK3_MOUSE	sp|Q9CQJ8|NDUB9_MOUSE	2	4	4	4	40.2	21.984	179	0	29.754	Treat_1;Treat_2;Ctrl_1;Ctrl_2	874;5373;5993;29388	True;True;True;True	896;5519;6152;30575	3098;3099;3100;19061;19062;19063;19064;21158;106700;106701	3100;19062;21158;106700	--	--	0	2269400	6206000	6561400	0	2.29534e+06	6.15308e+06	6.45553e+06	2.29534e+06	--	--	6.30431e+06	213861.94	0.0339	2.747	0.0150315	0.035052	up	metabolic process(GO:0008152);cellular process(GO:0009987);multicellular organismal process(GO:0032501);response to stimulus(GO:0050896);localization(GO:0051179)	protein-containing complex(GO:0032991);cellular anatomical entity(GO:0110165)	catalytic activity(GO:0003824);transporter activity(GO:0005215);binding(GO:0005488)	--	Oxidative phosphorylation(ko00190); Metabolic pathways(ko01100); Thermogenesis(ko04714); Alzheimer disease(ko05010); Parkinson disease(ko05012); Amyotrophic lateral sclerosis(ko05014); Huntington disease(ko05016); Prion disease(ko05020); Pathways of neurodegeneration - multiple diseases(ko05022); Chemical carcinogenesis - reactive oxygen species(ko05208); Diabetic cardiomyopathy(ko05415)	GO:0007605,sensory perception of sound;GO:0006120,mitochondrial electron transport, NADH to ubiquinone;GO:0098779,positive regulation of mitophagy in response to mitochondrial depolarization;GO:0032981,mitochondrial respiratory chain complex I assembly;GO:0006810,transport	GO:0070062,extracellular exosome;GO:0005747,mitochondrial respiratory chain complex I	GO:0008137,NADH dehydrogenase (ubiquinone) activity;GO:0005515,protein binding
2952	tr|Q922Z3|Q922Z3_MOUSE	Trap1 protein (Fragment) OS=Mus musculus OX=10090 GN=Trap1 PE=2 SV=1	Trap1	6.7	tr|Q922Z3|Q922Z3_MOUSE;tr|Q3UPJ8|Q3UPJ8_MOUSE;tr|Q3TSG8|Q3TSG8_MOUSE;tr|Q3TK29|Q3TK29_MOUSE;sp|Q9CQN1|TRAP1_MOUSE;tr|Q922R9|Q922R9_MOUSE	tr|Q922Z3|Q922Z3_MOUSE;tr|Q3UPJ8|Q3UPJ8_MOUSE;tr|Q3TSG8|Q3TSG8_MOUSE;tr|Q3TK29|Q3TK29_MOUSE;sp|Q9CQN1|TRAP1_MOUSE;tr|Q922R9|Q922R9_MOUSE	6	20	20	20	37.2	80.077	705	0	112.17	Treat_1;Treat_2;Ctrl_1;Ctrl_2	930;2275;4274;6053;6615;6681;8029;8123;14450;14680;15781;16988;17480;19990;23217;23454;25787;30574;30768;31206	True;True;True;True;True;True;True;True;True;True;True;True;True;True;True;True;True;True;True;True	953;2338;4387;6213;6785;6851;8243;8340;14849;15084;16212;17451;17962;20603;24216;24457;26857;31788;31990;32439	3294;3295;3296;3297;8180;8181;8182;8183;8184;8185;8186;15220;15221;15222;15223;21379;21380;23367;23368;23369;23370;23646;23647;28126;28127;28128;28129;28431;52379;52380;52381;53409;53410;57457;57458;57459;57460;61785;61786;61787;61788;63499;63500;63501;63502;72234;72235;72236;72237;83982;83983;83984;83985;84925;84926;84927;93183;93184;93185;93186;110965;110966;110967;110968;111667;111668;111669;1…	3297;8180;15221;21380;23368;23647;28127;28431;52381;53410;57458;61786;63502;72235;83985;84925;93184;110966;111671;113208	--	--	12962000	13840000	20595000	20838000	1.32023e+07	1.39982e+07	2.04194e+07	2.05018e+07	1.36002e+07	562784.90	0.0414	2.04606e+07	58255.68	0.0028	1.506	0.000154935	0.00259821	up	cellular process(GO:0009987);biological regulation(GO:0065007)	cellular anatomical entity(GO:0110165)	binding(GO:0005488)	Posttranslational modification, protein turnover, chaperones(O)	Parkinson disease(ko05012); Pathways of neurodegeneration - multiple diseases(ko05022)	GO:1901856,negative regulation of cellular respiration;GO:0009386,translational attenuation;GO:1903751,negative regulation of intrinsic apoptotic signaling pathway in response to hydrogen peroxide;GO:0061077,chaperone-mediated protein folding;GO:1903427,negative regulation of reactive oxygen species biosynthetic process	GO:0005811,lipid droplet;GO:0070062,extracellular exosome;GO:0005759,mitochondrial matrix;GO:0005758,mitochondrial intermembrane space;GO:0005743,mitochondrial inner membrane;GO:0005654,nucleoplasm	GO:0003723,RNA binding;GO:0019901,protein kinase binding;GO:0005164,tumor necrosis factor receptor binding;GO:0005524,ATP binding;GO:0051082,unfolded protein binding
2956	tr|Q5I0W0|Q5I0W0_MOUSE	ATP synthase F(0) complex subunit B1, mitochondrial OS=Mus musculus OX=10090 GN=Atp5pb PE=1 SV=1	Atp5pb	9.5	tr|Q5I0W0|Q5I0W0_MOUSE;tr|Q3UF04|Q3UF04_MOUSE;tr|Q3TJD4|Q3TJD4_MOUSE;sp|Q9CQQ7|AT5F1_MOUSE;tr|A0A0G2JGX3|A0A0G2JGX3_MOUSE;tr|Q64218|Q64218_MOUSE	tr|Q5I0W0|Q5I0W0_MOUSE;tr|Q3UF04|Q3UF04_MOUSE;tr|Q3TJD4|Q3TJD4_MOUSE;sp|Q9CQQ7|AT5F1_MOUSE;tr|A0A0G2JGX3|A0A0G2JGX3_MOUSE	6	6	6	6	22.3	28.948	256	0	24.469	Treat_1;Treat_2;Ctrl_1;Ctrl_2	3339;11968;12070;20270;21731;24173	True;True;True;True;True;True	3427;12297;12402;20901;22531;22532;25202	11971;11972;42890;42891;42892;42893;43252;43253;43254;43255;73283;78531;78532;78533;87438;87439;87440;87441;87442;87443	11971;42892;43252;73283;78532;87439	1003	152	42702000	38796000	24885000	26087000	4.34936e+07	3.92394e+07	2.46728e+07	2.56661e+07	4.13665e+07	3008162.15	0.0727	2.51694e+07	702343.12	0.0279	0.61	0.000580483	0.00458913	down	metabolic process(GO:0008152);cellular process(GO:0009987);developmental process(GO:0032502);localization(GO:0051179)	protein-containing complex(GO:0032991);cellular anatomical entity(GO:0110165)	catalytic activity(GO:0003824);transporter activity(GO:0005215);binding(GO:0005488)	--	Oxidative phosphorylation(ko00190); Metabolic pathways(ko01100); Thermogenesis(ko04714); Alzheimer disease(ko05010); Parkinson disease(ko05012); Amyotrophic lateral sclerosis(ko05014); Huntington disease(ko05016); Prion disease(ko05020); Pathways of neurodegeneration - multiple diseases(ko05022); Chemical carcinogenesis - reactive oxygen species(ko05208); Diabetic cardiomyopathy(ko05415)	GO:0042776,mitochondrial ATP synthesis coupled proton transport;GO:0021762,substantia nigra development	GO:0000276,mitochondrial proton-transporting ATP synthase complex, coupling factor F(o);GO:0070062,extracellular exosome;GO:0043209,myelin sheath;GO:0005654,nucleoplasm;GO:0005759,mitochondrial matrix	GO:0046933,proton-transporting ATP synthase activity, rotational mechanism;GO:0005515,protein binding
2962	sp|Q9CQS8|SC61B_MOUSE	Protein transport protein Sec61 subunit beta OS=Mus musculus OX=10090 GN=Sec61b PE=1 SV=3	Sec61b	12.1	sp|Q9CQS8|SC61B_MOUSE;tr|E9PW43|E9PW43_MOUSE;tr|Q9WUG7|Q9WUG7_MOUSE	sp|Q9CQS8|SC61B_MOUSE;tr|E9PW43|E9PW43_MOUSE	3	3	3	3	37.5	9.9583	96	0	14.308	Treat_1;Treat_2;Ctrl_1;Ctrl_2	9250;21004;27299	True;True;True	9500;21653;28413;28414	32487;32488;32489;32490;75754;75755;75756;75757;98717;98718;98719;98720	32489;75757;98720	1007	55	41974000	47186000	29169000	26607000	42752088	4.77253e+07	2.89203e+07	2.61777e+07	4.52387e+07	3516589.47	0.0777	2.7549e+07	1939311.30	0.0704	0.611	0.00135565	0.00705093	down	metabolic process(GO:0008152);cellular process(GO:0009987);developmental process(GO:0032502);response to stimulus(GO:0050896);localization(GO:0051179);biological regulation(GO:0065007)	protein-containing complex(GO:0032991);cellular anatomical entity(GO:0110165)	transporter activity(GO:0005215);binding(GO:0005488);molecular function regulator(GO:0098772);ATP-dependent activity(GO:0140657)	--	Protein export(ko03060); Protein processing in endoplasmic reticulum(ko04141); Phagosome(ko04145)	GO:0030433,ubiquitin-dependent ERAD pathway;GO:0031204,posttranslational protein targeting to membrane, translocation;GO:0006616,SRP-dependent cotranslational protein targeting to membrane, translocation;GO:0036498,IRE1-mediated unfolded protein response;GO:0043547,positive regulation of GTPase activity;GO:0048793,pronephros development;GO:0030970,retrograde protein transport, ER to cytosol	GO:0005784,Sec61 translocon complex;GO:0005829,cytosol;GO:0016021,integral component of membrane;GO:0031205,endoplasmic reticulum Sec complex	GO:0003723,RNA binding;GO:0048408,epidermal growth factor binding;GO:0005085,guanyl-nucleotide exchange factor activity;GO:0043022,ribosome binding;GO:0015450,protein-transporting ATPase activity
2963	sp|Q9CQT1|MTNA_MOUSE	Methylthioribose-1-phosphate isomerase OS=Mus musculus OX=10090 GN=Mri1 PE=1 SV=1	Mri1	5.8	sp|Q9CQT1|MTNA_MOUSE;tr|F8WI95|F8WI95_MOUSE;tr|F6YY88|F6YY88_MOUSE	sp|Q9CQT1|MTNA_MOUSE;tr|F8WI95|F8WI95_MOUSE	3	9	9	9	29.8	39.41	369	0	39.617	Treat_1;Treat_2;Ctrl_1;Ctrl_2	4471;4472;4473;5979;6372;12623;15922;26500;31211	True;True;True;True;True;True;True;True;True	4586;4587;4588;6138;6539;12966;16356;27592;32444	15896;15897;15898;15899;15900;15901;15902;21122;21123;22554;22555;22556;45321;45322;57878;57879;57880;57881;57882;57883;95904;113231;113232;113233	15898;15901;15902;21122;22556;45321;57882;95904;113231	--	--	12449000	12295000	8172400	8419000	1.26798e+07	1.24355e+07	8.10272e+06	8.28316e+06	1.25576e+07	172743.22	0.0138	8.19294e+06	127590.10	0.0156	0.652	1.7083e-05	0.00102758	down	metabolic process(GO:0008152);cellular process(GO:0009987)	cellular anatomical entity(GO:0110165)	catalytic activity(GO:0003824);binding(GO:0005488)	Amino acid transport and metabolism(E)	Cysteine and methionine metabolism(ko00270); Metabolic pathways(ko01100)	GO:0019509,L-methionine salvage from methylthioadenosine;GO:0019284,L-methionine salvage from S-adenosylmethionine	GO:0005730,nucleolus;GO:0005829,cytosol;GO:0042995,cell projection	GO:0046523,S-methyl-5-thioribose-1-phosphate isomerase activity;GO:0042802,identical protein binding
2972	sp|Q9CQW2|ARL8B_MOUSE	ADP-ribosylation factor-like protein 8B OS=Mus musculus OX=10090 GN=Arl8b PE=1 SV=1	Arl8b	8.6	sp|Q9CQW2|ARL8B_MOUSE;tr|A0A0N4SVB8|A0A0N4SVB8_MOUSE;tr|Q9DAB3|Q9DAB3_MOUSE	sp|Q9CQW2|ARL8B_MOUSE;tr|A0A0N4SVB8|A0A0N4SVB8_MOUSE;tr|Q9DAB3|Q9DAB3_MOUSE	3	9	9	4	49.5	21.539	186	0	40.462	Treat_1;Treat_2;Ctrl_1;Ctrl_2	4565;6232;6397;11055;11056;19287;19342;19666;19667	True;True;True;True;True;True;True;True;True	4683;6396;6565;11358;11359;19852;19921;20272;20273	16240;16241;16242;22049;22050;22051;22624;22625;22626;22627;39195;39196;39197;39198;69800;69801;69943;71109;71110;71111;71112;71113;71114;71115	16240;22050;22626;39196;39197;69800;69943;71109;71113	--	--	17760000	18353000	11793000	11017000	1.80892e+07	1.85628e+07	1.16924e+07	1.08392e+07	1.8326e+07	334888.01	0.0183	1.12658e+07	603338.15	0.0535	0.615	0.000230813	0.00308531	down	cellular process(GO:0009987);localization(GO:0051179);biological regulation(GO:0065007)	cellular anatomical entity(GO:0110165)	catalytic activity(GO:0003824);binding(GO:0005488)	General function prediction only(R)	Salmonella infection(ko05132)	GO:0007059,chromosome segregation;GO:0007264,small GTPase mediated signal transduction;GO:0000278,mitotic cell cycle;GO:0032418,lysosome localization;GO:0051301,cell division	GO:0030496,midbody;GO:0031902,late endosome membrane;GO:0051233,spindle midzone;GO:0005765,lysosomal membrane;GO:0070062,extracellular exosome	GO:0005525,GTP binding;GO:0003924,GTPase activity;GO:0048487,beta-tubulin binding;GO:0043014,alpha-tubulin binding;GO:0019003,GDP binding
2991	sp|Q9CR57|RL14_MOUSE	60S ribosomal protein L14 OS=Mus musculus OX=10090 GN=Rpl14 PE=1 SV=3	Rpl14	11.7	sp|Q9CR57|RL14_MOUSE;tr|Q9CWK0|Q9CWK0_MOUSE;tr|Q569Z0|Q569Z0_MOUSE;tr|A0A1L1SUF6|A0A1L1SUF6_MOUSE;tr|Q922F9|Q922F9_MOUSE	sp|Q9CR57|RL14_MOUSE;tr|Q9CWK0|Q9CWK0_MOUSE;tr|Q569Z0|Q569Z0_MOUSE	5	6	6	6	28.6	23.564	217	0	15.473	Treat_1;Treat_2;Ctrl_1;Ctrl_2	168;1900;3435;18646;19403;27863	True;True;True;True;True;True	169;1945;3524;19153;19998;28994	586;587;588;589;6824;6825;12317;12318;12319;12320;67508;67509;67510;67511;70140;70141;100840;100841	587;6825;12318;67511;70140;100840	--	--	12865000	10117000	54962000	57881000	1.31035e+07	1.02326e+07	5.44934e+07	5.69471e+07	1.16681e+07	2030002.69	0.1740	5.57202e+07	1735035.68	0.0311	4.849	0.000214985	0.00297349	up	metabolic process(GO:0008152);cellular process(GO:0009987);viral process(GO:0016032);biological adhesion(GO:0022610);localization(GO:0051179);biological regulation(GO:0065007)	protein-containing complex(GO:0032991);cellular anatomical entity(GO:0110165)	structural molecule activity(GO:0005198);binding(GO:0005488)	--	Ribosome(ko03010); Coronavirus disease - COVID-19(ko05171)	GO:0000184,nuclear-transcribed mRNA catabolic process, nonsense-mediated decay;GO:0098609,cell-cell adhesion;GO:0019083,viral transcription;GO:0006413,translational initiation;GO:0042273,ribosomal large subunit biogenesis;GO:0006614,SRP-dependent cotranslational protein targeting to membrane;GO:0006364,rRNA processing	GO:0005912,adherens junction;GO:0022625,cytosolic large ribosomal subunit;GO:0016020,membrane;GO:0070062,extracellular exosome	GO:0098641,cadherin binding involved in cell-cell adhesion;GO:0003735,structural constituent of ribosome;GO:0003723,RNA binding
3025	sp|Q9CWE0|MFR1L_MOUSE	Mitochondrial fission regulator 1-like OS=Mus musculus OX=10090 GN=Mtfr1l PE=1 SV=1	Mtfr1l	6	sp|Q9CWE0|MFR1L_MOUSE;tr|D3YW54|D3YW54_MOUSE;tr|D6RCX5|D6RCX5_MOUSE;tr|D3Z0X8|D3Z0X8_MOUSE	sp|Q9CWE0|MFR1L_MOUSE;tr|D3YW54|D3YW54_MOUSE;tr|D6RCX5|D6RCX5_MOUSE;tr|D3Z0X8|D3Z0X8_MOUSE	4	4	4	4	20.8	31.726	289	0	9.7028	Treat_1;Treat_2;Ctrl_1;Ctrl_2	2422;24432;27218;27229	True;True;True;True	2490;25464;28330;28341	8767;88370;88371;88372;88373;98433;98462;98463	8767;88371;98433;98463	--	--	2470500	2197200	4233500	4123900	2.5163e+06	2.22231e+06	4.1974e+06	4.05736e+06	2.3693e+06	207878.86	0.0877	4.12738e+06	99026.84	0.0240	1.749	0.000650755	0.00482288	up	metabolic process(GO:0008152);cellular process(GO:0009987)	cellular anatomical entity(GO:0110165)	binding(GO:0005488)	--	--	GO:0009060,aerobic respiration;GO:0000266,mitochondrial fission	GO:0005739,mitochondrion	GO:0005515,protein binding
3068	sp|Q9CY27|TECR_MOUSE	Very-long-chain enoyl-CoA reductase OS=Mus musculus OX=10090 GN=Tecr PE=1 SV=1	Tecr	9.9	sp|Q9CY27|TECR_MOUSE;tr|Q9CWN2|Q9CWN2_MOUSE;tr|G3UWE1|G3UWE1_MOUSE;tr|Q52L67|Q52L67_MOUSE;tr|A0A5F8MQC8|A0A5F8MQC8_MOUSE;tr|A0A5F8MPU6|A0A5F8MPU6_MOUSE;tr|A0A1D5RLH3|A0A1D5RLH3_MOUSE;tr|A0A1D5RLB4|A0A1D5RLB4_MOUSE;tr|Q3TAN8|Q3TAN8_MOUSE	sp|Q9CY27|TECR_MOUSE;tr|Q9CWN2|Q9CWN2_MOUSE;tr|G3UWE1|G3UWE1_MOUSE;tr|Q52L67|Q52L67_MOUSE;tr|A0A5F8MQC8|A0A5F8MQC8_MOUSE;tr|A0A5F8MPU6|A0A5F8MPU6_MOUSE	9	9	9	9	24.4	36.09	308	0	22.744	Treat_1;Treat_2;Ctrl_1;Ctrl_2	6422;11959;15578;17080;17785;19279;24414;26255;30466	True;True;True;True;True;True;True;True;True	6590;12287;16004;17543;18272;19842;25445;27342;31678	22712;22713;42838;42839;42840;56721;56722;56723;56724;56725;62084;62085;62086;62087;62088;62089;62090;62091;64635;64636;69786;88300;88301;88302;88303;95018;95019;95020;95021;95022;95023;95024;110576	22712;42838;56725;62084;64636;69786;88302;95018;110576	1028	1	23755000	23336000	9733500	12802000	2.41954e+07	2.36027e+07	9.65051e+06	1.25954e+07	2.3899e+07	419065.42	0.0175	1.1123e+07	2082383.66	0.1873	0.466	0.00213035	0.00952215	down	metabolic process(GO:0008152);cellular process(GO:0009987)	cellular anatomical entity(GO:0110165)	catalytic activity(GO:0003824);binding(GO:0005488)	--	Fatty acid elongation(ko00062); Biosynthesis of unsaturated fatty acids(ko01040); Metabolic pathways(ko01100); Fatty acid metabolism(ko01212)	GO:0035338,long-chain fatty-acyl-CoA biosynthetic process;GO:0042761,very long-chain fatty acid biosynthetic process;GO:0006694,steroid biosynthetic process;GO:0030497,fatty acid elongation	GO:0005634,nucleus;GO:0030176,integral component of endoplasmic reticulum membrane	GO:0017099,very-long-chain-acyl-CoA dehydrogenase activity;GO:0005515,protein binding
3075	tr|D3YUJ1|D3YUJ1_MOUSE	E3 ubiquitin-protein ligase RNF181 OS=Mus musculus OX=10090 GN=Rnf181 PE=1 SV=1	Rnf181	7.4	tr|D3YUJ1|D3YUJ1_MOUSE;sp|Q9CY62|RN181_MOUSE;tr|S4R2J5|S4R2J5_MOUSE	tr|D3YUJ1|D3YUJ1_MOUSE;sp|Q9CY62|RN181_MOUSE;tr|S4R2J5|S4R2J5_MOUSE	3	3	3	3	16.5	23.02	206	0	5.4374	Treat_1;Treat_2;Ctrl_1;Ctrl_2	2595;3044;9415	True;True;True	2665;3125;9671	9373;9374;9375;9376;11032;11033;33016	9376;11032;33016	--	--	0	3222700	7006700	6390900	0	3.25953e+06	6.94696e+06	6.28778e+06	3.25953e+06	--	--	6.61737e+06	466107.96	0.0704	2.03	0.0447768	0.0794214	up	metabolic process(GO:0008152);cellular process(GO:0009987)	--	catalytic activity(GO:0003824);binding(GO:0005488)	--	--	GO:0000209,protein polyubiquitination;GO:0051865,protein autoubiquitination;GO:0006511,ubiquitin-dependent protein catabolic process;GO:0043161,proteasome-mediated ubiquitin-dependent protein catabolic process	--	GO:0016874,ligase activity;GO:0008270,zinc ion binding;GO:0061630,ubiquitin protein ligase activity
3088	sp|Q9CYN2|SPCS2_MOUSE	Signal peptidase complex subunit 2 OS=Mus musculus OX=10090 GN=Spcs2 PE=1 SV=1	Spcs2	8.8	sp|Q9CYN2|SPCS2_MOUSE;tr|A0A140LHG8|A0A140LHG8_MOUSE;tr|A0A140LJ01|A0A140LJ01_MOUSE;tr|A0A140LJG6|A0A140LJG6_MOUSE;tr|A0A140LHR3|A0A140LHR3_MOUSE;tr|A0A140LIK0|A0A140LIK0_MOUSE;tr|A0A140LHW5|A0A140LHW5_MOUSE	sp|Q9CYN2|SPCS2_MOUSE;tr|A0A140LHG8|A0A140LHG8_MOUSE;tr|A0A140LJ01|A0A140LJ01_MOUSE;tr|A0A140LJG6|A0A140LJG6_MOUSE;tr|A0A140LHR3|A0A140LHR3_MOUSE;tr|A0A140LIK0|A0A140LIK0_MOUSE	7	7	7	7	41.2	24.977	226	0	21.1	Treat_1;Treat_2;Ctrl_1;Ctrl_2	291;8122;14206;16528;18478;23893;24093	True;True;True;True;True;True;True	297;8339;14602;16976;18982;24916;25119	1017;1018;28430;51413;60030;60031;66926;66927;66928;86472;86473;86474;86475;87134;87135	1017;28430;51413;60031;66927;86472;87134	--	--	20233000	17114000	7373200	7406600	2.06081e+07	1.73096e+07	7.31033e+06	7.28709e+06	1.89588e+07	2332369.93	0.1230	7.29871e+06	16437.84	0.0023	0.388	0.000317449	0.00344016	down	metabolic process(GO:0008152);cellular process(GO:0009987);localization(GO:0051179)	protein-containing complex(GO:0032991);cellular anatomical entity(GO:0110165)	catalytic activity(GO:0003824)	--	Protein export(ko03060)	GO:0006465,signal peptide processing;GO:0045047,protein targeting to ER	GO:0031090,organelle membrane;GO:0005787,signal peptidase complex;GO:0016021,integral component of membrane	GO:0008233,peptidase activity
3112	tr|Q8K239|Q8K239_MOUSE	Tsfm protein (Fragment) OS=Mus musculus OX=10090 GN=Tsfm PE=2 SV=1	Tsfm	7.1	tr|Q8K239|Q8K239_MOUSE;sp|Q9CZR8|EFTS_MOUSE;tr|A0A1S6GWJ9|A0A1S6GWJ9_MOUSE;tr|Q3TA37|Q3TA37_MOUSE;tr|Q80UT3|Q80UT3_MOUSE;tr|Q8VDE3|Q8VDE3_MOUSE;tr|Q9CX33|Q9CX33_MOUSE;tr|D3Z4M7|D3Z4M7_MOUSE	tr|Q8K239|Q8K239_MOUSE;sp|Q9CZR8|EFTS_MOUSE;tr|A0A1S6GWJ9|A0A1S6GWJ9_MOUSE;tr|Q3TA37|Q3TA37_MOUSE;tr|Q80UT3|Q80UT3_MOUSE;tr|Q8VDE3|Q8VDE3_MOUSE	8	10	10	10	47.5	35.116	322	0	98.615	Treat_1;Treat_2;Ctrl_1;Ctrl_2	4808;8017;8808;9745;16308;16454;21195;29455;30647;30648	True;True;True;True;True;True;True;True;True;True	4942;8231;9046;10011;16750;16900;16901;21860;30643;31863;31864	17127;28088;28089;30896;30897;30898;30899;34323;59187;59751;59752;59753;76469;106891;106892;106893;111196;111197;111198;111199;111200	17127;28088;30897;34323;59187;59752;76469;106892;111197;111199	1035	260	9404700	9474800	18349000	16738000	9.57904e+06	9.58309e+06	1.81925e+07	1.64679e+07	9.58106e+06	2865.48	0.0003	1.73302e+07	1219489.21	0.0704	1.808	0.00025156	0.00325584	up	metabolic process(GO:0008152);cellular process(GO:0009987);biological regulation(GO:0065007)	cellular anatomical entity(GO:0110165)	binding(GO:0005488);translation regulator activity(GO:0045182)	Translation, ribosomal structure and biogenesis(J)	--	GO:0032784,regulation of DNA-templated transcription, elongation;GO:0070129,regulation of mitochondrial translation;GO:0070125,mitochondrial translational elongation	GO:0005759,mitochondrial matrix;GO:0005634,nucleus;GO:0016021,integral component of membrane	GO:0003723,RNA binding;GO:0003746,translation elongation factor activity
3143	sp|Q9D0K2|SCOT1_MOUSE	Succinyl-CoA:3-ketoacid coenzyme A transferase 1, mitochondrial OS=Mus musculus OX=10090 GN=Oxct1 PE=1 SV=1	Oxct1	8.8	sp|Q9D0K2|SCOT1_MOUSE;tr|Q3UJQ9|Q3UJQ9_MOUSE;tr|Q3UK61|Q3UK61_MOUSE;tr|Q3U9P7|Q3U9P7_MOUSE;tr|Q9CRF4|Q9CRF4_MOUSE;tr|A1E285|A1E285_MOUSE	sp|Q9D0K2|SCOT1_MOUSE;tr|Q3UJQ9|Q3UJQ9_MOUSE;tr|Q3UK61|Q3UK61_MOUSE;tr|Q3U9P7|Q3U9P7_MOUSE;tr|Q9CRF4|Q9CRF4_MOUSE	6	17	17	17	44.6	55.988	520	0	253.88	Treat_1;Treat_2;Ctrl_1;Ctrl_2	1062;1128;3573;4097;4605;5917;7473;9248;9855;10425;11008;19265;19752;21508;26224;30182;30657	True;True;True;True;True;True;True;True;True;True;True;True;True;True;True;True;True	1087;1156;3667;4207;4724;6074;7667;7668;9498;10124;10709;11307;19824;20362;22256;27308;31387;31874;31875	3758;3759;3760;3761;3762;3763;3764;3765;4035;4036;4037;4038;12797;14652;14653;14654;14655;16408;16409;16410;16411;16412;16413;16414;20908;20909;20910;20911;26235;26236;26237;26238;26239;26240;26241;32480;32481;32482;32483;34752;36990;39010;39011;69738;71423;71424;71425;71426;77723;77724;77725;94874;109556;109557;109558;111226;111227;111228;111229;111230	3761;4035;12797;14653;16414;20908;26236;32482;34752;36990;39010;69738;71424;77724;94874;109558;111229	1048;1049;1050	111;388;414	21357000	22355000	47822000	41620000	2.17529e+07	2.26105e+07	4.74142e+07	4.09484e+07	2.21817e+07	606416.58	0.0273	4.41813e+07	4572005.81	0.1035	1.993	0.000565336	0.00454352	up	metabolic process(GO:0008152);cellular process(GO:0009987);developmental process(GO:0032502);response to stimulus(GO:0050896);biological regulation(GO:0065007)	cellular anatomical entity(GO:0110165)	catalytic activity(GO:0003824);binding(GO:0005488)	Lipid transport and metabolism(I)	Valine, leucine and isoleucine degradation(ko00280); Butanoate metabolism(ko00650); Metabolic pathways(ko01100)	GO:0009725,response to hormone;GO:0046952,ketone body catabolic process;GO:0014823,response to activity;GO:0007584,response to nutrient;GO:0045471,response to ethanol;GO:0060612,adipose tissue development;GO:0035774,positive regulation of insulin secretion involved in cellular response to glucose stimulus;GO:0007420,brain development;GO:0042594,response to starvation;GO:0007507,heart development;…	GO:0005759,mitochondrial matrix	GO:0008260,3-oxoacid CoA-transferase activity;GO:0042803,protein homodimerization activity
3147	sp|Q9D0M1|KPRA_MOUSE	Phosphoribosyl pyrophosphate synthase-associated protein 1 OS=Mus musculus OX=10090 GN=Prpsap1 PE=1 SV=1	Prpsap1	7.2	sp|Q9D0M1|KPRA_MOUSE;tr|B1AT82|B1AT82_MOUSE;tr|Q8BK29|Q8BK29_MOUSE;tr|B1AT84|B1AT84_MOUSE;tr|B1AT83|B1AT83_MOUSE	sp|Q9D0M1|KPRA_MOUSE;tr|B1AT82|B1AT82_MOUSE;tr|Q8BK29|Q8BK29_MOUSE;tr|B1AT84|B1AT84_MOUSE;tr|B1AT83|B1AT83_MOUSE	5	6	5	5	19.9	39.431	356	0	22.683	Treat_1;Treat_2;Ctrl_1;Ctrl_2	2510;6346;6440;19916;25476;28345	True;True;False;True;True;True	2579;6511;6608;20527;26538;29492	9107;9108;9109;9110;9111;22445;22767;22768;22769;22770;22771;22772;22773;22774;22775;71950;92016;92017;92018;92019;102680;102681	9108;22445;22775;71950;92016;102681	--	--	3237800	2871500	4744900	5103000	3.29782e+06	2.90432e+06	4.70444e+06	5.02066e+06	3.10107e+06	278247.62	0.0897	4.86255e+06	223601.75	0.0460	1.575	0.00162834	0.00806014	up	metabolic process(GO:0008152);cellular process(GO:0009987);biological regulation(GO:0065007)	protein-containing complex(GO:0032991)	catalytic activity(GO:0003824);binding(GO:0005488);molecular function regulator(GO:0098772)	Nucleotide transport and metabolism(F)	Purine metabolism(ko00230); Metabolic pathways(ko01100); Carbon metabolism(ko01200)	GO:0009116,nucleoside metabolic process;GO:0033673,negative regulation of kinase activity;GO:0009165,nucleotide biosynthetic process	GO:0002189,ribose phosphate diphosphokinase complex;GO:0032991,protein-containing complex	GO:0004857,enzyme inhibitor activity;GO:0042802,identical protein binding;GO:0004749,ribose phosphate diphosphokinase activity;GO:0019900,kinase binding;GO:0000287,magnesium ion binding
3154	tr|Q5M9J2|Q5M9J2_MOUSE	Histidine triad nucleotide binding protein 2 OS=Mus musculus OX=10090 GN=Hint2 PE=1 SV=1	Hint2	10.4	tr|Q5M9J2|Q5M9J2_MOUSE;sp|Q9D0S9|HINT2_MOUSE	tr|Q5M9J2|Q5M9J2_MOUSE;sp|Q9D0S9|HINT2_MOUSE	2	3	3	3	29.4	17.32	163	0	9.5761	Treat_1;Treat_2;Ctrl_1;Ctrl_2	250;5086;13637	True;True;True	256;5225;14018	870;871;872;873;18057;18058;18059;18060;18061;49222	870;18061;49222	--	--	5562400	5756000	9380900	9383700	5.66551e+06	5.82179e+06	9.30091e+06	9.23229e+06	5.74365e+06	110503.42	0.0192	9.2666e+06	48526.16	0.0052	1.614	1.0909e-05	0.000964547	up	metabolic process(GO:0008152);cellular process(GO:0009987)	cellular anatomical entity(GO:0110165)	catalytic activity(GO:0003824);binding(GO:0005488)	Nucleotide transport and metabolism(F);General function prediction only(R)	--	GO:0006915,apoptotic process;GO:0006694,steroid biosynthetic process;GO:0016310,phosphorylation	GO:0005739,mitochondrion;GO:0005730,nucleolus	GO:0016787,hydrolase activity;GO:0016301,kinase activity;GO:0000166,nucleotide binding
3186	sp|Q9D1N9|RM21_MOUSE	39S ribosomal protein L21, mitochondrial OS=Mus musculus OX=10090 GN=Mrpl21 PE=1 SV=1	Mrpl21	10.7	sp|Q9D1N9|RM21_MOUSE	sp|Q9D1N9|RM21_MOUSE	1	2	2	2	13.4	23.366	209	0	9.082	Treat_1;Treat_2;Ctrl_1;Ctrl_2	12864;29042	True;True	13214;30209	46302;46303;46304;46305;46306;105316;105317	46306;105316	--	--	1846900	1831900	3610700	3295700	1.88114e+06	1.85284e+06	3.57991e+06	3.24252e+06	1.86699e+06	20010.87	0.0107	3.41122e+06	238571.04	0.0699	1.827	0.0002417	0.00319992	up	metabolic process(GO:0008152);cellular process(GO:0009987)	protein-containing complex(GO:0032991);cellular anatomical entity(GO:0110165)	structural molecule activity(GO:0005198);binding(GO:0005488)	--	Ribosome(ko03010)	GO:0070125,mitochondrial translational elongation;GO:0070126,mitochondrial translational termination;GO:0070124,mitochondrial translational initiation	GO:0005743,mitochondrial inner membrane;GO:0005762,mitochondrial large ribosomal subunit	GO:0003735,structural constituent of ribosome;GO:0003723,RNA binding
3193	sp|Q9D1R9|RL34_MOUSE	60S ribosomal protein L34 OS=Mus musculus OX=10090 GN=Rpl34 PE=1 SV=2	Rpl34	12	sp|Q9D1R9|RL34_MOUSE;tr|A0A0G2JEY6|A0A0G2JEY6_MOUSE;tr|A0A0G2JGY8|A0A0G2JGY8_MOUSE	sp|Q9D1R9|RL34_MOUSE;tr|A0A0G2JEY6|A0A0G2JEY6_MOUSE;tr|A0A0G2JGY8|A0A0G2JGY8_MOUSE	3	6	6	6	36.8	13.293	117	0	12.475	Treat_1;Treat_2;Ctrl_1;Ctrl_2	934;3125;13960;18399;22933;23224	True;True;True;True;True;True	957;3207;14348;18897;23919;24223	3308;3309;3310;3311;3312;3313;11285;50444;50445;50446;50447;50448;50449;50450;50451;66631;66632;66633;82996;82997;82998;84015;84016;84017	3311;11285;50447;66631;82996;84017	--	--	11301000	13359000	27945000	30338000	1.15105e+07	1.35117e+07	2.77067e+07	2.98485e+07	1.25111e+07	1415056.61	0.1131	2.87776e+07	1514458.69	0.0526	2.315	0.000494073	0.00423251	up	metabolic process(GO:0008152);cellular process(GO:0009987);viral process(GO:0016032);biological adhesion(GO:0022610);localization(GO:0051179);biological regulation(GO:0065007)	protein-containing complex(GO:0032991);cellular anatomical entity(GO:0110165)	structural molecule activity(GO:0005198);binding(GO:0005488)	--	Ribosome(ko03010); Coronavirus disease - COVID-19(ko05171)	GO:0098609,cell-cell adhesion;GO:0000184,nuclear-transcribed mRNA catabolic process, nonsense-mediated decay;GO:0006614,SRP-dependent cotranslational protein targeting to membrane;GO:0006364,rRNA processing;GO:0006413,translational initiation;GO:0019083,viral transcription	GO:0005739,mitochondrion;GO:0022625,cytosolic large ribosomal subunit;GO:0005912,adherens junction;GO:0005730,nucleolus;GO:0070062,extracellular exosome	GO:0003735,structural constituent of ribosome;GO:0098641,cadherin binding involved in cell-cell adhesion;GO:0003723,RNA binding
3235	sp|Q9D6U8|F162A_MOUSE	Protein FAM162A OS=Mus musculus OX=10090 GN=Fam162a PE=1 SV=1	Fam162a	10.5	sp|Q9D6U8|F162A_MOUSE;tr|A0A338P6X2|A0A338P6X2_MOUSE	sp|Q9D6U8|F162A_MOUSE	2	8	8	8	38.1	17.725	155	0	30.511	Treat_1;Treat_2;Ctrl_1;Ctrl_2	5755;8429;11378;11498;13081;14240;22826;26955	True;True;True;True;True;True;True;True	5910;5911;8654;11688;11812;13438;14636;23811;28063	20433;20434;20435;20436;29545;29546;29547;29548;40437;40438;40439;40440;40441;40442;40443;40986;40987;40988;40989;40990;40991;47186;47187;47188;47189;47190;47191;47192;51514;51515;51516;82647;82648;82649;82650;82651;82652;97518;97519;97520;97521	20436;29545;40438;40990;47188;51516;82652;97520	1061	92	36489000	36824000	19464000	17291000	3.71654e+07	37244867	1.9298e+07	1.7012e+07	3.72051e+07	56603.30	0.0015	1.8155e+07	1616485.29	0.0890	0.488	0.000276993	0.00330729	down	cellular process(GO:0009987);response to stimulus(GO:0050896);biological regulation(GO:0065007)	cellular anatomical entity(GO:0110165)	binding(GO:0005488)	--	--	GO:0090200,positive regulation of release of cytochrome c from mitochondria;GO:0051402,neuron apoptotic process;GO:0071456,cellular response to hypoxia;GO:0006919,activation of cysteine-type endopeptidase activity involved in apoptotic process	GO:0070062,extracellular exosome;GO:0016021,integral component of membrane;GO:0005739,mitochondrion	GO:0005515,protein binding
3273	tr|Q564E8|Q564E8_MOUSE	60S ribosomal protein L4 OS=Mus musculus OX=10090 GN=Rpl4 PE=1 SV=1	Rpl4	11.7	tr|Q564E8|Q564E8_MOUSE;sp|Q9D8E6|RL4_MOUSE;tr|Q9CSM5|Q9CSM5_MOUSE;tr|Q5ZEY2|Q5ZEY2_MOUSE	tr|Q564E8|Q564E8_MOUSE;sp|Q9D8E6|RL4_MOUSE;tr|Q9CSM5|Q9CSM5_MOUSE	4	27	27	27	51.8	47.153	419	0	180.48	Treat_1;Treat_2;Ctrl_1;Ctrl_2	404;405;2120;2121;3089;5587;7906;10501;12306;12307;12308;13066;14592;14606;15430;15670;15803;19332;19959;20810;21057;21058;22151;22799;23187;23962;30381	True;True;True;True;True;True;True;True;True;True;True;True;True;True;True;True;True;True;True;True;True;True;True;True;True;True;True	411;412;2181;2182;3171;5738;8116;10790;12643;12644;12645;13422;14993;15007;15853;16098;16235;19907;19908;20571;21454;21707;21708;23039;23040;23783;24184;24986;24987;31588;31589	1439;1440;1441;1442;7611;7612;7613;7614;7615;7616;7617;7618;7619;7620;7621;7622;7623;7624;7625;7626;7627;7628;7629;7630;7631;7632;7633;11158;19815;19816;19817;19818;19819;19820;27682;27683;27684;27685;37299;37300;37301;37302;44106;44107;44108;44109;44110;44111;44112;44113;44114;44115;44116;44117;44118;44119;44120;44121;44122;44123;47122;47123;53059;53060;53061;53062;53063;53064;53065;53066;53067;…	1439;1440;7628;7632;11158;19816;27682;37299;44107;44112;44122;47123;53062;53124;56176;57080;57521;69908;72127;75136;75934;75941;80129;82561;83892;86674;110257	1065;1066;1067;1068	95;138;284;285	45251000	43361000	99011000	91424000	46089835	4.38566e+07	9.81668e+07	8.99488e+07	4.49732e+07	1579156.73	0.0351	9.40578e+07	5810952.58	0.0618	2.093	0.00013289	0.0024253	up	metabolic process(GO:0008152);cellular process(GO:0009987);viral process(GO:0016032);developmental process(GO:0032502);response to stimulus(GO:0050896);localization(GO:0051179);biological regulation(GO:0065007)	protein-containing complex(GO:0032991);cellular anatomical entity(GO:0110165)	structural molecule activity(GO:0005198);binding(GO:0005488)	Translation, ribosomal structure and biogenesis(J)	Ribosome(ko03010); Coronavirus disease - COVID-19(ko05171)	GO:0045773,positive regulation of axon extension;GO:0000184,nuclear-transcribed mRNA catabolic process, nonsense-mediated decay;GO:0003360,brainstem development;GO:0006364,rRNA processing;GO:0006413,translational initiation;GO:0006614,SRP-dependent cotranslational protein targeting to membrane;GO:0007420,brain development;GO:0019083,viral transcription;GO:0071417,cellular response to organonitrog…	GO:0005925,focal adhesion;GO:0070062,extracellular exosome;GO:0016020,membrane;GO:0005730,nucleolus;GO:0031672,A band;GO:0022625,cytosolic large ribosomal subunit	GO:0008097,5S rRNA binding;GO:0003723,RNA binding;GO:0005515,protein binding;GO:0003735,structural constituent of ribosome
3293	sp|Q9D964|GATM_MOUSE	Glycine amidinotransferase, mitochondrial OS=Mus musculus OX=10090 GN=Gatm PE=1 SV=1	Gatm	8	sp|Q9D964|GATM_MOUSE	sp|Q9D964|GATM_MOUSE	1	12	12	12	38.8	48.297	423	0	69.095	Treat_1;Treat_2;Ctrl_1;Ctrl_2	765;1207;3795;9168;11578;19502;19805;22968;24951;26863;29245;31365	True;True;True;True;True;True;True;True;True;True;True;True	783;1235;3895;9417;11896;20102;20415;23958;26001;27970;30425;32599	2752;2753;2754;2755;2756;2757;4294;13549;13550;13551;13552;13553;13554;32207;32208;32209;32210;32211;32212;32213;41304;70483;70484;70485;70486;70487;70488;70489;70490;71594;83133;83134;83135;83136;83137;83138;83139;83140;83141;90172;97173;106119;113863;113864	2757;4294;13552;32207;41304;70485;71594;83141;90172;97173;106119;113864	1074;1075	281;371	12893000	18200000	24318000	23580000	1.3132e+07	1.8408e+07	2.41106e+07	2.31995e+07	1.577e+07	3730701.09	0.2366	2.36551e+07	644297.06	0.0272	1.543	0.023527	0.0488276	up	metabolic process(GO:0008152);cellular process(GO:0009987);developmental process(GO:0032502);growth(GO:0040007);response to stimulus(GO:0050896)	cellular anatomical entity(GO:0110165)	catalytic activity(GO:0003824)	Amino acid transport and metabolism(E)	Metabolic pathways(ko01100)	GO:0006601,creatine biosynthetic process;GO:0046689,response to mercury ion;GO:1990402,embryonic liver development;GO:0006979,response to oxidative stress;GO:0042246,tissue regeneration;GO:0043434,response to peptide hormone;GO:0007584,response to nutrient	GO:0070062,extracellular exosome;GO:0005758,mitochondrial intermembrane space;GO:0005743,mitochondrial inner membrane	GO:0015068,glycine amidinotransferase activity
3308	sp|Q9DAV9|TM38B_MOUSE	Trimeric intracellular cation channel type B OS=Mus musculus OX=10090 GN=Tmem38b PE=1 SV=1	Tmem38b	9.5	sp|Q9DAV9|TM38B_MOUSE;tr|X1WI17|X1WI17_MOUSE	sp|Q9DAV9|TM38B_MOUSE	2	3	3	3	7.9	32.64	292	0	6.2177	Treat_1;Treat_2;Ctrl_1;Ctrl_2	9543;22226;23085	True;True;True	9801;23130;24077	33482;33483;33484;80365;80366;80367;80368;83530;83531	33484;80367;83530	--	--	4503000	4547500	2046200	2249200	4.58647e+06	4.59947e+06	2.02875e+06	2.21291e+06	4.59297e+06	9192.63	0.0020	2.12083e+06	130217.87	0.0614	0.462	7.4366e-05	0.00184164	down	cellular process(GO:0009987);localization(GO:0051179)	cellular anatomical entity(GO:0110165)	transporter activity(GO:0005215)	--	--	GO:0071805,potassium ion transmembrane transport	GO:0016021,integral component of membrane;GO:0033017,sarcoplasmic reticulum membrane;GO:0031965,nuclear membrane	GO:0015269,calcium-activated potassium channel activity
3313	sp|Q9DB20|ATPO_MOUSE	ATP synthase subunit O, mitochondrial OS=Mus musculus OX=10090 GN=Atp5po PE=1 SV=1	Atp5po	10.7	sp|Q9DB20|ATPO_MOUSE;tr|Q3THG0|Q3THG0_MOUSE;tr|Q3TF25|Q3TF25_MOUSE;tr|A0A338P776|A0A338P776_MOUSE;tr|F7D3P8|F7D3P8_MOUSE;tr|A0A338P7G3|A0A338P7G3_MOUSE;tr|F6XVM5|F6XVM5_MOUSE	sp|Q9DB20|ATPO_MOUSE;tr|Q3THG0|Q3THG0_MOUSE;tr|Q3TF25|Q3TF25_MOUSE;tr|A0A338P776|A0A338P776_MOUSE	7	13	13	13	68.5	23.363	213	0	73.91	Treat_1;Treat_2;Ctrl_1;Ctrl_2	6416;8936;9636;14601;16430;18853;23773;24456;25843;28487;29719;29720;30412	True;True;True;True;True;True;True;True;True;True;True;True;True	6584;9178;9898;15002;16873;16874;19362;24790;25490;26915;29639;30911;30912;31622	22687;22688;31368;31369;31370;31371;31372;31373;33806;33807;33808;33809;33810;33811;33812;33813;53104;53105;59664;59665;59666;68304;68305;68306;68307;68308;68309;68310;68311;68312;68313;68314;68315;68316;86004;86005;86006;88449;93407;93408;93409;103241;107773;107774;107775;107776;107777;107778;107779;107780;107781;110377;110378;110379;110380	22687;31371;33806;53105;59665;68305;86004;88449;93407;103241;107778;107781;110379	1076	132	45063000	44955000	69916000	71688000	4.58983e+07	4.54688e+07	6.93198e+07	7.05313e+07	4.56836e+07	303781.57	0.0067	6.99256e+07	856638.66	0.0122	1.531	5.28746e-06	0.000770021	up	metabolic process(GO:0008152);cellular process(GO:0009987);localization(GO:0051179)	protein-containing complex(GO:0032991);cellular anatomical entity(GO:0110165)	catalytic activity(GO:0003824);transporter activity(GO:0005215);binding(GO:0005488)	Energy production and conversion(C)	Oxidative phosphorylation(ko00190); Metabolic pathways(ko01100); Thermogenesis(ko04714); Alzheimer disease(ko05010); Parkinson disease(ko05012); Amyotrophic lateral sclerosis(ko05014); Huntington disease(ko05016); Prion disease(ko05020); Pathways of neurodegeneration - multiple diseases(ko05022); Chemical carcinogenesis - reactive oxygen species(ko05208); Diabetic cardiomyopathy(ko05415)	GO:0042776,mitochondrial ATP synthesis coupled proton transport	GO:0005634,nucleus;GO:0043209,myelin sheath;GO:0031012,extracellular matrix;GO:0005886,plasma membrane;GO:0070062,extracellular exosome;GO:0000276,mitochondrial proton-transporting ATP synthase complex, coupling factor F(o)	GO:0046933,proton-transporting ATP synthase activity, rotational mechanism;GO:0005496,steroid binding;GO:0044877,protein-containing complex binding
3316	sp|Q9DB29|IAH1_MOUSE	Isoamyl acetate-hydrolyzing esterase 1 homolog OS=Mus musculus OX=10090 GN=Iah1 PE=1 SV=1	Iah1	5.2	sp|Q9DB29|IAH1_MOUSE;tr|A0A1Y7VKC6|A0A1Y7VKC6_MOUSE;tr|A0A1Y7VLY5|A0A1Y7VLY5_MOUSE;tr|A0A1Y7VKA0|A0A1Y7VKA0_MOUSE	sp|Q9DB29|IAH1_MOUSE;tr|A0A1Y7VKC6|A0A1Y7VKC6_MOUSE;tr|A0A1Y7VLY5|A0A1Y7VLY5_MOUSE;tr|A0A1Y7VKA0|A0A1Y7VKA0_MOUSE	4	4	4	4	24.5	27.974	249	0	9.3327	Treat_1;Treat_2;Ctrl_1;Ctrl_2	303;5105;17607;28676	True;True;True;True	309;5244;18093;29836	1045;1046;1047;18142;18143;63983;104012;104013	1045;18142;63983;104012	--	--	3064700	3218900	4955100	4787700	3.12151e+06	3.25569e+06	4.91285e+06	4.71045e+06	3.1886e+06	94879.70	0.0298	4.81165e+06	143119.87	0.0297	1.51	0.000159293	0.0026171	up	immune system process(GO:0002376);metabolic process(GO:0008152);cellular process(GO:0009987);biological adhesion(GO:0022610);locomotion(GO:0040011);biological process involved in interspecies interaction between organisms(GO:0044419);response to stimulus(GO:0050896);biological regulation(GO:0065007)	cellular anatomical entity(GO:0110165)	catalytic activity(GO:0003824);binding(GO:0005488)	Cell cycle control, cell division, chromosome partitioning(D);Lipid transport and metabolism(I)	--	GO:0001666,response to hypoxia;GO:0071403,cellular response to high density lipoprotein particle stimulus;GO:0030512,negative regulation of transforming growth factor beta receptor signaling pathway;GO:0032496,response to lipopolysaccharide;GO:0030307,positive regulation of cell growth;GO:0010820,positive regulation of T cell chemotaxis;GO:0008284,positive regulation of cell population proliferat…	GO:0005887,integral component of plasma membrane;GO:0070062,extracellular exosome;GO:0015629,actin cytoskeleton;GO:0005737,cytoplasm;GO:0016324,apical plasma membrane;GO:0032587,ruffle membrane;GO:0005925,focal adhesion;GO:0045121,membrane raft;GO:0005911,cell-cell junction;GO:0009986,cell surface	GO:0005112,Notch binding;GO:0005138,interleukin-6 receptor binding;GO:0004222,metalloendopeptidase activity;GO:0030165,PDZ domain binding;GO:0016788,hydrolase activity, acting on ester bonds;GO:0005178,integrin binding
3335	sp|Q9DBG7|SRPRA_MOUSE	Signal recognition particle receptor subunit alpha OS=Mus musculus OX=10090 GN=Srpra PE=1 SV=1	Srpra	9.5	sp|Q9DBG7|SRPRA_MOUSE;tr|A0A1L1SSI7|A0A1L1SSI7_MOUSE;tr|F6VF36|F6VF36_MOUSE;tr|C3VDI1|C3VDI1_MOUSE;tr|Q9CVL8|Q9CVL8_MOUSE	sp|Q9DBG7|SRPRA_MOUSE	5	8	8	8	15.1	69.622	636	0	33.942	Treat_1;Treat_2;Ctrl_1;Ctrl_2	3646;13168;20670;21250;23931;23932;26774;30217	True;True;True;True;True;True;True;True	3741;13526;21308;21935;24955;24956;27879;31423	13006;13007;13008;47449;74656;74657;74658;76705;86589;86590;86591;96860;109661;109662;109663;109664	13007;47449;74656;76705;86589;86591;96860;109662	--	--	7674300	5571600	4775300	3300300	7.81656e+06	5.63528e+06	4.73458e+06	3.24705e+06	6.72592e+06	1542399.84	0.2293	3.99082e+06	1051845.54	0.2636	0.609	0.0355141	0.0668033	down	cellular process(GO:0009987);response to stimulus(GO:0050896);localization(GO:0051179);biological regulation(GO:0065007)	protein-containing complex(GO:0032991);cellular anatomical entity(GO:0110165)	catalytic activity(GO:0003824);binding(GO:0005488)	Intracellular trafficking, secretion, and vesicular transport(U)	Protein export(ko03060)	GO:0036498,IRE1-mediated unfolded protein response;GO:0006614,SRP-dependent cotranslational protein targeting to membrane	GO:0016021,integral component of membrane;GO:0070062,extracellular exosome;GO:0005785,signal recognition particle receptor complex	GO:0003723,RNA binding;GO:0005525,GTP binding;GO:0003924,GTPase activity;GO:0005047,signal recognition particle binding
3339	tr|Q7TMY2|Q7TMY2_MOUSE	Acyl-Coenzyme A dehydrogenase, short/branched chain OS=Mus musculus OX=10090 GN=Acadsb PE=2 SV=1	Acadsb	8	tr|Q7TMY2|Q7TMY2_MOUSE;sp|Q9DBL1|ACDSB_MOUSE;tr|E9Q5L3|E9Q5L3_MOUSE;tr|Q3V2R9|Q3V2R9_MOUSE	tr|Q7TMY2|Q7TMY2_MOUSE;sp|Q9DBL1|ACDSB_MOUSE;tr|E9Q5L3|E9Q5L3_MOUSE;tr|Q3V2R9|Q3V2R9_MOUSE	4	4	4	4	12.7	47.878	432	0	54.549	Treat_1;Treat_2;Ctrl_1;Ctrl_2	2559;12412;18669;30382	True;True;True;True	2628;12752;19176;31590	9258;44535;44536;44537;67576;110262;110263;110264;110265	9258;44536;67576;110263	--	--	6388400	6676200	10224000	10830000	6.50682e+06	6.7525e+06	1.01368e+07	1.06553e+07	6.62966e+06	173722.00	0.0262	1.0396e+07	366628.54	0.0353	1.569	0.000140951	0.00243757	up	metabolic process(GO:0008152);cellular process(GO:0009987);biological regulation(GO:0065007)	cellular anatomical entity(GO:0110165)	catalytic activity(GO:0003824);binding(GO:0005488)	Lipid transport and metabolism(I)	Fatty acid degradation(ko00071); Valine, leucine and isoleucine degradation(ko00280); Metabolic pathways(ko01100); Fatty acid metabolism(ko01212)	GO:0009083,branched-chain amino acid catabolic process;GO:0033539,fatty acid beta-oxidation using acyl-CoA dehydrogenase;GO:0055088,lipid homeostasis;GO:0006637,acyl-CoA metabolic process	GO:0005759,mitochondrial matrix;GO:0070062,extracellular exosome	GO:0052890,oxidoreductase activity, acting on the CH-CH group of donors, with a flavin as acceptor;GO:0016937,short-branched-chain-acyl-CoA dehydrogenase activity;GO:0009055,electron transfer activity;GO:0050660,flavin adenine dinucleotide binding;GO:0000062,fatty-acyl-CoA binding
3340	sp|Q9DBL7|COASY_MOUSE	Bifunctional coenzyme A synthase OS=Mus musculus OX=10090 GN=Coasy PE=1 SV=2	Coasy	7.1	sp|Q9DBL7|COASY_MOUSE	sp|Q9DBL7|COASY_MOUSE	1	7	7	7	21.5	62.022	563	0	24.887	Treat_1;Treat_2;Ctrl_1;Ctrl_2	3104;4051;13029;13158;17250;20089;23927	True;True;True;True;True;True;True	3186;4159;13382;13516;17716;20704;24951	11215;11216;11217;11218;14441;46984;46985;46986;46987;47422;47423;47424;47425;62756;72566;72567;72568;86582;86583	11217;14441;46987;47424;62756;72568;86583	--	--	6499400	6684600	11330000	11161000	6.61988e+06	6.761e+06	1.12334e+07	1.09809e+07	6.69044e+06	99787.04	0.0149	1.11072e+07	178575.57	0.0161	1.66	1.22457e-05	0.000968114	up	metabolic process(GO:0008152);cellular process(GO:0009987)	cellular anatomical entity(GO:0110165)	catalytic activity(GO:0003824);binding(GO:0005488)	Coenzyme transport and metabolism(H);General function prediction only(R)	Metabolic pathways(ko01100); Biosynthesis of cofactors(ko01240)	GO:0015937,coenzyme A biosynthetic process;GO:0016310,phosphorylation	GO:0005741,mitochondrial outer membrane;GO:0070062,extracellular exosome;GO:0005759,mitochondrial matrix;GO:0005654,nucleoplasm	GO:0004595,pantetheine-phosphate adenylyltransferase activity;GO:0005515,protein binding;GO:0004140,dephospho-CoA kinase activity;GO:0005524,ATP binding
3352	tr|F6SLP4|F6SLP4_MOUSE	Endoplasmic reticulum-Golgi intermediate compartment protein 1 OS=Mus musculus OX=10090 GN=Ergic1 PE=1 SV=2	Ergic1	9.6	tr|F6SLP4|F6SLP4_MOUSE;tr|A0A494BAW5|A0A494BAW5_MOUSE;tr|A0A494BAK4|A0A494BAK4_MOUSE;tr|Q4FK22|Q4FK22_MOUSE;sp|Q9DC16|ERGI1_MOUSE;tr|Q69ZP5|Q69ZP5_MOUSE;tr|A0A494BAX4|A0A494BAX4_MOUSE;tr|A0A494B9M5|A0A494B9M5_MOUSE;tr|F6Z6A5|F6Z6A5_MOUSE	tr|F6SLP4|F6SLP4_MOUSE;tr|A0A494BAW5|A0A494BAW5_MOUSE;tr|A0A494BAK4|A0A494BAK4_MOUSE;tr|Q4FK22|Q4FK22_MOUSE;sp|Q9DC16|ERGI1_MOUSE;tr|Q69ZP5|Q69ZP5_MOUSE;tr|A0A494BAX4|A0A494BAX4_MOUSE	9	7	7	7	44	21.445	191	0	39.8	Treat_1;Treat_2;Ctrl_1;Ctrl_2	7767;8055;12813;13326;18211;18608;30482	True;True;True;True;True;True;True	7974;8271;13161;13697;18706;19114;31694	27218;27219;27220;28204;46093;48024;65989;65990;65991;67373;67374;110641;110642	27219;28204;46093;48024;65990;67373;110642	--	--	9310400	7130400	5434800	5615400	9.48299e+06	7.21189e+06	5.38846e+06	5.52479e+06	8.34744e+06	1605907.52	0.1924	5.45663e+06	96404.24	0.0177	0.666	0.0134941	0.0324351	down	cellular process(GO:0009987);localization(GO:0051179)	cellular anatomical entity(GO:0110165)	binding(GO:0005488)	--	--	GO:0006888,endoplasmic reticulum to Golgi vesicle-mediated transport	GO:0005789,endoplasmic reticulum membrane;GO:0033116,endoplasmic reticulum-Golgi intermediate compartment membrane;GO:0016021,integral component of membrane;GO:0000139,Golgi membrane	GO:0005515,protein binding
3355	sp|Q9DC33|HM20A_MOUSE	High mobility group protein 20A OS=Mus musculus OX=10090 GN=Hmg20a PE=1 SV=1	Hmg20a	6.4	sp|Q9DC33|HM20A_MOUSE	sp|Q9DC33|HM20A_MOUSE	1	2	2	2	9.2	39.917	346	0	10.722	Treat_1;Treat_2;Ctrl_1;Ctrl_2	16579;20663	True;True	17030;21301	60228;60229;60230;74639	60230;74639	--	--	0	1926100	3235600	3287300	0	1.94811e+06	3.20801e+06	3.23426e+06	1.94811e+06	--	--	3.22113e+06	18560.46	0.0058	1.654	0.00497637	0.0164512	up	biological regulation(GO:0065007)	cellular anatomical entity(GO:0110165)	binding(GO:0005488);transcription regulator activity(GO:0140110)	--	--	GO:0045665,negative regulation of neuron differentiation;GO:0033234,negative regulation of protein sumoylation;GO:0000122,negative regulation of transcription by RNA polymerase II	GO:0005634,nucleus	GO:0046982,protein heterodimerization activity;GO:0042802,identical protein binding;GO:0003677,DNA binding;GO:0003700,DNA-binding transcription factor activity
3401	sp|Q9EP69|SAC1_MOUSE	Phosphatidylinositol-3-phosphatase SAC1 OS=Mus musculus OX=10090 GN=Sacm1l PE=1 SV=1	Sacm1l	7.3	sp|Q9EP69|SAC1_MOUSE;tr|A0A5F8MPK9|A0A5F8MPK9_MOUSE	sp|Q9EP69|SAC1_MOUSE;tr|A0A5F8MPK9|A0A5F8MPK9_MOUSE	2	6	6	6	10.4	66.943	587	0	13.352	Treat_1;Treat_2;Ctrl_1;Ctrl_2	9179;10774;19537;20265;24488;30163	True;True;True;True;True;True	9428;11066;20139;20896;25522;31367	32248;32249;32250;38199;38200;70598;73271;73272;73273;88545;88546;88547;109458	32250;38199;70598;73273;88546;109458	--	--	0	7460100	4041700	4351700	0	7.54536e+06	4.00724e+06	4.28148e+06	7.54536e+06	--	--	4.14436e+06	193921.81	0.0468	0.549	0.0347546	0.0655975	down	metabolic process(GO:0008152);cellular process(GO:0009987)	protein-containing complex(GO:0032991);cellular anatomical entity(GO:0110165)	catalytic activity(GO:0003824);binding(GO:0005488)	--	Metabolic pathways(ko01100)	GO:0046856,phosphatidylinositol dephosphorylation;GO:0006661,phosphatidylinositol biosynthetic process	GO:0032281,AMPA glutamate receptor complex;GO:0030176,integral component of endoplasmic reticulum membrane;GO:0000139,Golgi membrane	GO:0043812,phosphatidylinositol-4-phosphate phosphatase activity;GO:0005515,protein binding;GO:0034593,phosphatidylinositol bisphosphate phosphatase activity;GO:0004438,phosphatidylinositol-3-phosphatase activity
3409	sp|Q9EPK7|XPO7_MOUSE	Exportin-7 OS=Mus musculus OX=10090 GN=Xpo7 PE=1 SV=3	Xpo7	6.3	sp|Q9EPK7|XPO7_MOUSE;tr|E9PUW7|E9PUW7_MOUSE;tr|A0A2I3BQV5|A0A2I3BQV5_MOUSE;tr|Q8BWS4|Q8BWS4_MOUSE;sp|Q99NF8|RBP17_MOUSE	sp|Q9EPK7|XPO7_MOUSE;tr|E9PUW7|E9PUW7_MOUSE;tr|A0A2I3BQV5|A0A2I3BQV5_MOUSE	5	11	11	11	11	123.81	1087	0	52.231	Treat_1;Treat_2;Ctrl_1;Ctrl_2	522;1903;9037;12988;21059;24359;24694;26732;26811;29092;30625	True;True;True;True;True;True;True;True;True;True;True	530;1948;9281;13341;21709;25388;25740;27831;27918;30261;31840	1912;1913;1914;1915;1916;1917;1918;1919;1920;1921;6847;6848;6849;6850;31750;31751;46814;46815;46816;46817;75942;75943;75944;88080;89281;96687;96688;96997;96998;96999;105549;111133	1919;6849;31750;46814;75942;88080;89281;96687;96997;105549;111133	--	--	6025900	6345700	3870200	4091300	6.1376e+06	6.41823e+06	3.8372e+06	4.02529e+06	6.27792e+06	198429.44	0.0316	3.93124e+06	132996.79	0.0338	0.627	0.000144445	0.00248248	down	cellular process(GO:0009987);localization(GO:0051179)	protein-containing complex(GO:0032991);cellular anatomical entity(GO:0110165)	binding(GO:0005488);molecular carrier activity(GO:0140104)	--	Nucleocytoplasmic transport(ko03013)	GO:0051028,mRNA transport;GO:0006611,protein export from nucleus	GO:0005737,cytoplasm;GO:0005643,nuclear pore	GO:0005049,nuclear export signal receptor activity;GO:0031267,small GTPase binding
3432	sp|Q9ER41|TOR1B_MOUSE	Torsin-1B OS=Mus musculus OX=10090 GN=Tor1b PE=1 SV=2	Tor1b	8.1	sp|Q9ER41|TOR1B_MOUSE;tr|F6ZDX6|F6ZDX6_MOUSE;tr|F6VK94|F6VK94_MOUSE;tr|D6REF0|D6REF0_MOUSE	sp|Q9ER41|TOR1B_MOUSE;tr|F6ZDX6|F6ZDX6_MOUSE;tr|F6VK94|F6VK94_MOUSE;tr|D6REF0|D6REF0_MOUSE	4	2	2	2	6.2	37.817	336	0	3.4185	Treat_1;Treat_2;Ctrl_1;Ctrl_2	16106;30299	True;True	16542;31506	58464;58465;58466;58467;109970;109971	58467;109971	--	--	1430700	1378200	2389000	2286700	1.45722e+06	1.39395e+06	2.36863e+06	2.2498e+06	1.42559e+06	44742.31	0.0314	2.30922e+06	84023.62	0.0364	1.621	0.000146732	0.00250621	up	metabolic process(GO:0008152);cellular process(GO:0009987);biological adhesion(GO:0022610);locomotion(GO:0040011);response to stimulus(GO:0050896);localization(GO:0051179);biological regulation(GO:0065007)	cellular anatomical entity(GO:0110165)	catalytic activity(GO:0003824);binding(GO:0005488)	--	--	GO:2000008,regulation of protein localization to cell surface;GO:0071763,nuclear membrane organization;GO:0044319,wound healing, spreading of cells;GO:0071712,ER-associated misfolded protein catabolic process;GO:0051085,chaperone cofactor-dependent protein refolding;GO:0007029,endoplasmic reticulum organization;GO:0051584,regulation of dopamine uptake involved in synaptic transmission;GO:0051260,…	GO:0031965,nuclear membrane;GO:0008021,synaptic vesicle;GO:0070062,extracellular exosome;GO:0005788,endoplasmic reticulum lumen;GO:0005829,cytosol;GO:0042406,extrinsic component of endoplasmic reticulum membrane	GO:0051787,misfolded protein binding;GO:0051082,unfolded protein binding;GO:0016887,ATP hydrolysis activity;GO:0019894,kinesin binding;GO:0005524,ATP binding
3446	tr|G3UVU9|G3UVU9_MOUSE	Bifunctional arginine demethylase and lysyl-hydroxylase JMJD6 OS=Mus musculus OX=10090 GN=Jmjd6 PE=1 SV=1	Jmjd6	9.7	tr|G3UVU9|G3UVU9_MOUSE;tr|B2WTI1|B2WTI1_MOUSE;sp|Q9ERI5|JMJD6_MOUSE;tr|B2WTI2|B2WTI2_MOUSE;tr|F6VRF7|F6VRF7_MOUSE;tr|F6VMC4|F6VMC4_MOUSE;tr|A4FUU3|A4FUU3_MOUSE	tr|G3UVU9|G3UVU9_MOUSE;tr|B2WTI1|B2WTI1_MOUSE;sp|Q9ERI5|JMJD6_MOUSE;tr|B2WTI2|B2WTI2_MOUSE;tr|F6VRF7|F6VRF7_MOUSE;tr|F6VMC4|F6VMC4_MOUSE;tr|A4FUU3|A4FUU3_MOUSE	7	2	2	2	12.2	32.003	270	0	7.6362	Treat_1;Treat_2;Ctrl_1;Ctrl_2	8158;11725	True;True	8378;12044	28551;28552;28553;41936	28551;41936	--	--	2011200	0	3975400	4003500	2.04848e+06	0	3.9415e+06	3.9389e+06	2.04848e+06	--	--	3.9402e+06	1861.40	0.0005	1.923	0.000252978	0.00325584	up	immune system process(GO:0002376);metabolic process(GO:0008152);cellular process(GO:0009987);developmental process(GO:0032502);biological regulation(GO:0065007)	protein-containing complex(GO:0032991);cellular anatomical entity(GO:0110165)	catalytic activity(GO:0003824);binding(GO:0005488);molecular transducer activity(GO:0060089)	--	--	GO:0048024,regulation of mRNA splicing, via spliceosome;GO:0070079,histone H4-R3 demethylation;GO:0007507,heart development;GO:0006355,regulation of transcription, DNA-templated;GO:0048821,erythrocyte development;GO:0060041,retina development in camera-type eye;GO:0018395,peptidyl-lysine hydroxylation to 5-hydroxy-L-lysine;GO:0007166,cell surface receptor signaling pathway;GO:0002040,sprouting an…	GO:0005654,nucleoplasm;GO:0005829,cytosol;GO:1990904,ribonucleoprotein complex;GO:0005886,plasma membrane	GO:0070815,peptidyl-lysine 5-dioxygenase activity;GO:0038023,signaling receptor activity;GO:0005506,iron ion binding;GO:0003727,single-stranded RNA binding;GO:0008168,methyltransferase activity;GO:0033749,histone H3-methyl-arginine-3 demethylase activity;GO:0033746,histone H3-methyl-arginine-2 demethylase activity;GO:0042803,protein homodimerization activity
3470	sp|Q9ESY9|GILT_MOUSE	Gamma-interferon-inducible lysosomal thiol reductase OS=Mus musculus OX=10090 GN=Ifi30 PE=1 SV=3	Ifi30	4.7	sp|Q9ESY9|GILT_MOUSE	sp|Q9ESY9|GILT_MOUSE	1	5	5	5	21	27.784	248	0	23.09	Treat_1;Treat_2;Ctrl_1;Ctrl_2	14671;16436;17555;17556;29730	True;True;True;True;True	15075;16881;18039;18040;30922	53390;59689;59690;59691;59692;59693;63804;63805;63806;63807;63808;107808;107809;107810;107811;107812;107813;107814;107815;107816;107817;107818	53390;59691;63805;63806;107810	1093	125	7070700	7766800	11909000	12180000	7.20177e+06	7.85557e+06	1.18075e+07	1.19835e+07	7.52867e+06	462303.58	0.0614	1.18955e+07	124626.78	0.0105	1.583	0.000376827	0.00369218	up	immune system process(GO:0002376);cellular process(GO:0009987);biological regulation(GO:0065007)	cellular anatomical entity(GO:0110165)	catalytic activity(GO:0003824);binding(GO:0005488)	--	--	GO:0050821,protein stabilization;GO:0042590,antigen processing and presentation of exogenous peptide antigen via MHC class I;GO:0060333,interferon-gamma-mediated signaling pathway;GO:0019886,antigen processing and presentation of exogenous peptide antigen via MHC class II;GO:0048147,negative regulation of fibroblast proliferation	GO:0030054,cell junction;GO:0005576,extracellular region;GO:0005886,plasma membrane;GO:0043202,lysosomal lumen	GO:0005515,protein binding;GO:0015036,disulfide oxidoreductase activity
3494	sp|Q9JI11|STK4_MOUSE	Serine/threonine-protein kinase 4 OS=Mus musculus OX=10090 GN=Stk4 PE=1 SV=1	Stk4	4.8	sp|Q9JI11|STK4_MOUSE;tr|A2A5M9|A2A5M9_MOUSE;tr|Q8CDG4|Q8CDG4_MOUSE;tr|F7BYZ4|F7BYZ4_MOUSE;tr|D6RHQ9|D6RHQ9_MOUSE;tr|Q61156|Q61156_MOUSE	sp|Q9JI11|STK4_MOUSE	6	14	14	9	33.1	55.541	487	0	48.705	Treat_1;Treat_2;Ctrl_1;Ctrl_2	136;1126;1325;2615;6410;14590;14591;14841;15268;16301;22117;22127;22508;26701	True;True;True;True;True;True;True;True;True;True;True;True;True;True	136;1154;1357;2686;6578;14991;14992;15251;15684;16741;23000;23012;23467;27800	495;4025;4026;4027;4028;4781;4782;4783;9444;9445;9446;9447;9448;9449;9450;22661;22662;22663;22664;22665;53052;53053;53054;53055;53056;53057;53058;53933;53934;55678;59150;59151;59152;59153;79995;79996;79997;80034;81472;81473;96593;96594;96595;96596	495;4026;4783;9449;22663;53052;53055;53934;55678;59150;79996;80034;81472;96596	--	--	9021200	7078100	11993000	12964000	9.18843e+06	7.159e+06	1.18907e+07	1.27548e+07	8.17371e+06	1435025.72	0.1756	1.23228e+07	611010.40	0.0496	1.531	0.0113823	0.0288414	up	metabolic process(GO:0008152);cellular process(GO:0009987);multicellular organismal process(GO:0032501);developmental process(GO:0032502);biological regulation(GO:0065007)	protein-containing complex(GO:0032991);cellular anatomical entity(GO:0110165)	binding(GO:0005488);molecular function regulator(GO:0098772)	Amino acid transport and metabolism(E);Cell wall/membrane/envelope biogenesis(M);General function prediction only(R);Signal transduction mechanisms(T)	--	GO:0000902,cell morphogenesis;GO:0007165,signal transduction;GO:0046621,negative regulation of organ growth;GO:0050821,protein stabilization;GO:0032092,positive regulation of protein binding;GO:0097284,hepatocyte apoptotic process;GO:0060800,regulation of cell differentiation involved in embryonic placenta development;GO:0001569,branching involved in blood vessel morphogenesis;GO:0035329,hippo si…	GO:0032991,protein-containing complex;GO:0005829,cytosol;GO:0005634,nucleus	GO:0043539,protein serine/threonine kinase activator activity;GO:0000287,magnesium ion binding;GO:0042803,protein homodimerization activity;GO:0008134,transcription factor binding;GO:0005524,ATP binding
3547	tr|A0A0U1RPY6|A0A0U1RPY6_MOUSE	ADP-ribosylation factor-like protein 6-interacting protein 1 (Fragment) OS=Mus musculus OX=10090 GN=Arl6ip1 PE=1 SV=1	Arl6ip1	9.3	tr|A0A0U1RPY6|A0A0U1RPY6_MOUSE;tr|B0LAE4|B0LAE4_MOUSE;tr|Q3UBA1|Q3UBA1_MOUSE;tr|Q3TQE3|Q3TQE3_MOUSE;tr|Q8C1Y9|Q8C1Y9_MOUSE;tr|Q80ZW9|Q80ZW9_MOUSE;tr|Q3TIC7|Q3TIC7_MOUSE;tr|Q3THR3|Q3THR3_MOUSE;sp|Q9JKW0|AR6P1_MOUSE	tr|A0A0U1RPY6|A0A0U1RPY6_MOUSE;tr|B0LAE4|B0LAE4_MOUSE;tr|Q3UBA1|Q3UBA1_MOUSE;tr|Q3TQE3|Q3TQE3_MOUSE;tr|Q8C1Y9|Q8C1Y9_MOUSE;tr|Q80ZW9|Q80ZW9_MOUSE;tr|Q3TIC7|Q3TIC7_MOUSE;tr|Q3THR3|Q3THR3_MOUSE;sp|Q9JKW0|AR6P1_MOUSE	9	1	1	1	9	12.934	111	0.0010992	2.319	Treat_1;Treat_2;Ctrl_1;Ctrl_2	8306	True	8529	29086;29087;29088;29089;29090;29091	29089	--	--	5534400	5656000	2745100	2300600	5.63699e+06	5.72064e+06	2.72169e+06	2.26348e+06	5.67882e+06	59150.03	0.0104	2.49259e+06	324007.10	0.1300	0.439	0.000579427	0.00458913	down	cellular process(GO:0009987);localization(GO:0051179);biological regulation(GO:0065007)	protein-containing complex(GO:0032991);cellular anatomical entity(GO:0110165)	binding(GO:0005488)	--	--	GO:1990809,endoplasmic reticulum tubular network membrane organization;GO:0071787,endoplasmic reticulum tubular network formation;GO:0002038,positive regulation of L-glutamate import across plasma membrane;GO:0043154,negative regulation of cysteine-type endopeptidase activity involved in apoptotic process;GO:0006613,cotranslational protein targeting to membrane	GO:0005784,Sec61 translocon complex;GO:0030176,integral component of endoplasmic reticulum membrane;GO:0005829,cytosol	GO:0042802,identical protein binding
3553	tr|D3Z1H8|D3Z1H8_MOUSE	Glycolipid transfer protein OS=Mus musculus OX=10090 GN=Gltp PE=1 SV=1	Gltp	6.1	tr|D3Z1H8|D3Z1H8_MOUSE;tr|D3Z1H9|D3Z1H9_MOUSE;tr|Q7TMS6|Q7TMS6_MOUSE;tr|Q3U011|Q3U011_MOUSE;sp|Q9JL62|GLTP_MOUSE	tr|D3Z1H8|D3Z1H8_MOUSE;tr|D3Z1H9|D3Z1H9_MOUSE;tr|Q7TMS6|Q7TMS6_MOUSE;tr|Q3U011|Q3U011_MOUSE;sp|Q9JL62|GLTP_MOUSE	5	2	2	2	13.4	20.275	179	0	5.0749	Treat_1;Treat_2;Ctrl_1;Ctrl_2	1729;3067	True;True	1773;3149	6187;6188;6189;6190;6191;11111	6189;11111	--	--	12277000	0	6317900	6143100	1.25046e+07	0	6.26403e+06	6.04398e+06	1.25046e+07	--	--	6.154e+06	155599.27	0.0253	0.492	0.0164131	0.0371257	down	metabolic process(GO:0008152);cellular process(GO:0009987);localization(GO:0051179)	cellular anatomical entity(GO:0110165)	transporter activity(GO:0005215);binding(GO:0005488)	--	--	GO:0006687,glycosphingolipid metabolic process;GO:0046836,glycolipid transport	GO:0016020,membrane;GO:0070062,extracellular exosome;GO:0005829,cytosol	GO:0005515,protein binding;GO:0017089,glycolipid transfer activity;GO:0051861,glycolipid binding
3578	tr|Q4VAE6|Q4VAE6_MOUSE	Ras family member A OS=Mus musculus OX=10090 GN=Rhoa PE=1 SV=1	Rhoa	5.9	tr|Q4VAE6|Q4VAE6_MOUSE;tr|Q3TN61|Q3TN61_MOUSE;sp|Q9QUI0|RHOA_MOUSE;tr|A0A0A6YXF6|A0A0A6YXF6_MOUSE;tr|H3BL56|H3BL56_MOUSE;tr|A0A0G2JEP8|A0A0G2JEP8_MOUSE;tr|Q9CR99|Q9CR99_MOUSE;tr|C0IQA7|C0IQA7_MOUSE;tr|A0A0A6YWJ1|A0A0A6YWJ1_MOUSE;tr|Q4FJM5|Q4FJM5_MOUSE;tr|Q3TIC2|Q3TIC2_MOUSE;sp|P62746|RHOB_MOUSE	tr|Q4VAE6|Q4VAE6_MOUSE;tr|Q3TN61|Q3TN61_MOUSE;sp|Q9QUI0|RHOA_MOUSE;tr|A0A0A6YXF6|A0A0A6YXF6_MOUSE;tr|H3BL56|H3BL56_MOUSE;tr|A0A0G2JEP8|A0A0G2JEP8_MOUSE	12	11	11	3	59.6	21.782	193	0	72.557	Treat_1;Treat_2;Ctrl_1;Ctrl_2	7552;11391;11392;12504;14760;18111;18769;19283;21434;22459;25760	True;True;True;True;True;True;True;True;True;True;True	7751;7752;11701;11702;12844;12845;15165;18604;19277;19847;19848;22165;23408;26830	26511;26512;26513;26514;26515;40488;40489;40490;40491;40492;40493;40494;40495;40496;40497;40498;40499;40500;40501;40502;40503;40504;40505;40506;40507;40508;44849;44850;44851;44852;44853;44854;44855;53649;53650;65700;65701;65702;67919;67920;67921;69794;69795;69796;77428;77429;77430;77431;81274;81275;81276;81277;81278;81279;81280;93082;93083;93084	26514;40489;40507;44849;53650;65702;67920;69795;77429;81275;93082	1114;1115	134;157	72705000	63983000	40863000	40718000	7.40528e+07	6.47143e+07	4.05146e+07	4.0061e+07	6.93835e+07	6603310.75	0.0952	4.02878e+07	320741.26	0.0080	0.583	0.000811813	0.00538678	down	immune system process(GO:0002376);metabolic process(GO:0008152);cellular process(GO:0009987);viral process(GO:0016032);biological adhesion(GO:0022610);multicellular organismal process(GO:0032501);developmental process(GO:0032502);locomotion(GO:0040011);response to stimulus(GO:0050896);biological regulation(GO:0065007)	cellular anatomical entity(GO:0110165)	catalytic activity(GO:0003824);binding(GO:0005488)	--	Ras signaling pathway(ko04014); Rap1 signaling pathway(ko04015); cGMP-PKG signaling pathway(ko04022); cAMP signaling pathway(ko04024); Chemokine signaling pathway(ko04062); Sphingolipid signaling pathway(ko04071); Phospholipase D signaling pathway(ko04072); Endocytosis(ko04144); mTOR signaling pathway(ko04150); Vascular smooth muscle contraction(ko04270); Wnt signaling pathway(ko04310); TGF-beta …	GO:0043280,positive regulation of cysteine-type endopeptidase activity involved in apoptotic process;GO:1903673,mitotic cleavage furrow formation;GO:0021795,cerebral cortex cell migration;GO:0050773,regulation of dendrite development;GO:0051056,regulation of small GTPase mediated signal transduction;GO:0033688,regulation of osteoblast proliferation;GO:0030521,androgen receptor signaling pathway;G…	GO:0005829,cytosol;GO:0005856,cytoskeleton;GO:0005739,mitochondrion;GO:0030424,axon;GO:0005768,endosome;GO:0032587,ruffle membrane;GO:0043296,apical junction complex;GO:0031234,extrinsic component of cytoplasmic side of plasma membrane;GO:0005789,endoplasmic reticulum membrane;GO:0005938,cell cortex;GO:0070062,extracellular exosome;GO:0032154,cleavage furrow;GO:0005925,focal adhesion;GO:0030496,m…	GO:0019003,GDP binding;GO:0019904,protein domain specific binding;GO:0017022,myosin binding;GO:0005525,GTP binding;GO:0051022,Rho GDP-dissociation inhibitor binding;GO:0003924,GTPase activity
3603	tr|Q8BH80|Q8BH80_MOUSE	Vesicle-associated membrane protein, associated protein B and C OS=Mus musculus OX=10090 GN=Vapb PE=1 SV=1	Vapb	8	tr|Q8BH80|Q8BH80_MOUSE;sp|Q9QY76|VAPB_MOUSE;tr|Q3TU78|Q3TU78_MOUSE;tr|Q3TA54|Q3TA54_MOUSE	tr|Q8BH80|Q8BH80_MOUSE;sp|Q9QY76|VAPB_MOUSE;tr|Q3TU78|Q3TU78_MOUSE;tr|Q3TA54|Q3TA54_MOUSE	4	6	6	6	28.4	26.918	243	0	22.281	Treat_1;Treat_2;Ctrl_1;Ctrl_2	3596;8840;21902;24553;24554;28192	True;True;True;True;True;True	3690;9080;22740;25588;25589;29332	12839;12840;12841;12842;12843;12844;31011;79238;79239;79240;88761;88762;88763;88764;88765;88766;88767;88768;88769;88770;102065;102066;102067;102068;102069;102070;102071	12840;31011;79238;88761;88766;102069	--	--	17999000	17856000	11739000	11399000	1.83327e+07	1.80601e+07	1.16389e+07	1.12151e+07	1.81964e+07	192808.41	0.0106	1.1427e+07	299725.15	0.0262	0.628	3.19636e-05	0.00130064	down	behavior(GO:0007610);metabolic process(GO:0008152);cellular process(GO:0009987);biological adhesion(GO:0022610);biological process involved in interspecies interaction between organisms(GO:0044419);biological regulation(GO:0065007)	cellular anatomical entity(GO:0110165)	binding(GO:0005488)	--	Cholesterol metabolism(ko04979); Amyotrophic lateral sclerosis(ko05014); Pathways of neurodegeneration - multiple diseases(ko05022)	GO:0090114,COPII-coated vesicle budding;GO:0044828,negative regulation by host of viral genome replication;GO:0044830,modulation by host of viral RNA genome replication;GO:0044790,negative regulation by host of viral release from host cell;GO:0007029,endoplasmic reticulum organization;GO:0098609,cell-cell adhesion;GO:0044791,positive regulation by host of viral release from host cell;GO:0046725,n…	GO:0005912,adherens junction;GO:0005789,endoplasmic reticulum membrane;GO:0016021,integral component of membrane;GO:0000139,Golgi membrane;GO:0070971,endoplasmic reticulum exit site	GO:0046982,protein heterodimerization activity;GO:0008017,microtubule binding;GO:0042803,protein homodimerization activity;GO:0033149,FFAT motif binding;GO:0019899,enzyme binding;GO:0048487,beta-tubulin binding;GO:0098641,cadherin binding involved in cell-cell adhesion
3618	tr|A0A3B2WC92|A0A3B2WC92_MOUSE	Spastin OS=Mus musculus OX=10090 GN=Spast PE=1 SV=1	Spast	10.4	tr|A0A3B2WC92|A0A3B2WC92_MOUSE;tr|A0A286YE25|A0A286YE25_MOUSE;sp|Q9QYY8|SPAST_MOUSE	tr|A0A3B2WC92|A0A3B2WC92_MOUSE;tr|A0A286YE25|A0A286YE25_MOUSE;sp|Q9QYY8|SPAST_MOUSE	3	2	2	2	6.9	62.736	581	0	6.3013	Treat_1;Treat_2;Ctrl_1;Ctrl_2	21249;29196	True;True	21934;30369	76703;76704;105948	76703;105948	--	--	2181900	2010800	2879800	3763000	2.22235e+06	2.03378e+06	2.85524e+06	3.70228e+06	2.12806e+06	133335.61	0.0627	3.27876e+06	598946.18	0.1827	1.544	0.012668	0.0312125	up	metabolic process(GO:0008152);cellular process(GO:0009987);developmental process(GO:0032502);localization(GO:0051179);biological regulation(GO:0065007)	cellular anatomical entity(GO:0110165)	catalytic activity(GO:0003824);binding(GO:0005488);ATP-dependent activity(GO:0140657)	Cell cycle control, cell division, chromosome partitioning(D);Cell wall/membrane/envelope biogenesis(M);Posttranslational modification, protein turnover, chaperones(O);Signal transduction mechanisms(T)	--	GO:0051260,protein homooligomerization;GO:0008089,anterograde axonal transport;GO:0090148,membrane fission;GO:0051228,mitotic spindle disassembly;GO:0034214,protein hexamerization;GO:0007409,axonogenesis;GO:0031122,cytoplasmic microtubule organization;GO:0006888,endoplasmic reticulum to Golgi vesicle-mediated transport;GO:0008152,metabolic process;GO:0031117,positive regulation of microtubule dep…	GO:0031965,nuclear membrane;GO:0005768,endosome;GO:0005819,spindle;GO:0070062,extracellular exosome;GO:0005789,endoplasmic reticulum membrane;GO:0071782,endoplasmic reticulum tubular network;GO:0048471,perinuclear region of cytoplasm;GO:0030496,midbody;GO:0005874,microtubule;GO:1904115,axon cytoplasm;GO:0005813,centrosome;GO:0005811,lipid droplet;GO:0016021,integral component of membrane	GO:0005524,ATP binding;GO:0008017,microtubule binding;GO:0008568,microtubule-severing ATPase activity;GO:0043014,alpha-tubulin binding;GO:0048487,beta-tubulin binding
3620	tr|A0A0N4SUH8|A0A0N4SUH8_MOUSE	NFU1 iron-sulfur cluster scaffold homolog, mitochondrial OS=Mus musculus OX=10090 GN=Nfu1 PE=1 SV=1	Nfu1	4.7	tr|A0A0N4SUH8|A0A0N4SUH8_MOUSE;sp|Q9QZ23|NFU1_MOUSE;tr|D3Z285|D3Z285_MOUSE	tr|A0A0N4SUH8|A0A0N4SUH8_MOUSE;sp|Q9QZ23|NFU1_MOUSE	3	3	3	3	17.2	28.654	256	0	14.733	Treat_1;Treat_2;Ctrl_1;Ctrl_2	13515;17920;25360	True;True;True	13894;18410;26418	48816;48817;48818;48819;65081;65082;65083;91600;91601;91602;91603	48816;65081;91600	--	--	5994800	5401200	9890200	10224000	6.10593e+06	5.46293e+06	9.80587e+06	1.0059e+07	5.78443e+06	454667.78	0.0786	9.93245e+06	179013.96	0.0180	1.722	0.000488883	0.00420106	up	metabolic process(GO:0008152);cellular process(GO:0009987)	cellular anatomical entity(GO:0110165)	binding(GO:0005488)	Posttranslational modification, protein turnover, chaperones(O)	--	GO:0016226,iron-sulfur cluster assembly	GO:0005829,cytosol;GO:0005739,mitochondrion;GO:0005654,nucleoplasm	GO:0005515,protein binding;GO:0005506,iron ion binding;GO:0051539,4 iron, 4 sulfur cluster binding
3673	tr|A0A087WNT9|A0A087WNT9_MOUSE	GPI ethanolamine phosphate transferase 1 (Fragment) OS=Mus musculus OX=10090 GN=Pign PE=1 SV=1	Pign	9.5	tr|A0A087WNT9|A0A087WNT9_MOUSE;tr|A0A087WS03|A0A087WS03_MOUSE;tr|A0A087WQ32|A0A087WQ32_MOUSE;tr|G3X9F1|G3X9F1_MOUSE;sp|Q9R1S3|PIGN_MOUSE	tr|A0A087WNT9|A0A087WNT9_MOUSE;tr|A0A087WS03|A0A087WS03_MOUSE;tr|A0A087WQ32|A0A087WQ32_MOUSE;tr|G3X9F1|G3X9F1_MOUSE;sp|Q9R1S3|PIGN_MOUSE	5	2	2	2	37.8	8.5109	74	0	3.9936	Treat_1;Treat_2;Ctrl_1;Ctrl_2	816;5565	True;True	836;5715	2924;2925;2926;2927;2928;2929;2930;19733	2926;19733	--	--	18485000	17492000	30117000	31628000	1.88277e+07	1.76919e+07	2.98602e+07	3.11177e+07	1.82598e+07	803092.90	0.0440	3.04889e+07	889165.39	0.0292	1.671	0.000162682	0.0026171	up	metabolic process(GO:0008152);cellular process(GO:0009987)	cellular anatomical entity(GO:0110165)	catalytic activity(GO:0003824)	--	Metabolic pathways(ko01100)	GO:0016254,preassembly of GPI anchor in ER membrane	GO:0016021,integral component of membrane;GO:0005789,endoplasmic reticulum membrane	GO:0051377,mannose-ethanolamine phosphotransferase activity
3733	tr|D3YUP1|D3YUP1_MOUSE	Coactivator-associated arginine methyltransferase 1 OS=Mus musculus OX=10090 GN=Carm1 PE=1 SV=1	Carm1	7.2	tr|D3YUP1|D3YUP1_MOUSE;sp|Q9WVG6|CARM1_MOUSE;tr|D6RFA7|D6RFA7_MOUSE	tr|D3YUP1|D3YUP1_MOUSE;sp|Q9WVG6|CARM1_MOUSE	3	3	3	3	6.3	70.322	651	0	10.326	Treat_1;Treat_2;Ctrl_1;Ctrl_2	2007;3389;17373	True;True;True	2066;3477;17841	7233;7234;7235;7236;12175;12176;12177;63124;63125;63126	7236;12177;63125	--	--	8752100	8523600	0	4446200	8.91434e+06	8.62102e+06	0	4.37446e+06	8.76768e+06	207411.54	0.0237	4.37446e+06	--	--	0.499	0.0146782	0.0344775	down	metabolic process(GO:0008152);cellular process(GO:0009987);viral process(GO:0016032);developmental process(GO:0032502);response to stimulus(GO:0050896);localization(GO:0051179);biological regulation(GO:0065007)	protein-containing complex(GO:0032991);cellular anatomical entity(GO:0110165)	catalytic activity(GO:0003824);binding(GO:0005488);transcription regulator activity(GO:0140110)	Translation, ribosomal structure and biogenesis(J);General function prediction only(R)	Endocrine resistance(ko01522)	GO:2000171,negative regulation of dendrite development;GO:0008284,positive regulation of cell population proliferation;GO:0033146,regulation of intracellular estrogen receptor signaling pathway;GO:0019919,peptidyl-arginine methylation, to asymmetrical-dimethyl arginine;GO:0016032,viral process;GO:0045944,positive regulation of transcription by RNA polymerase II;GO:0044255,cellular lipid metabolic…	GO:0005654,nucleoplasm;GO:0090575,RNA polymerase II transcription regulator complex;GO:0005829,cytosol;GO:0016021,integral component of membrane	GO:0003713,transcription coactivator activity;GO:0008013,beta-catenin binding;GO:0000976,transcription cis-regulatory region binding;GO:0035642,histone methyltransferase activity (H3-R17 specific);GO:0035242,protein-arginine omega-N asymmetric methyltransferase activity;GO:0070577,lysine-acetylated histone binding;GO:0030374,nuclear receptor coactivator activity;GO:0042803,protein homodimerizatio…
3779	sp|Q9Z1Z0|USO1_MOUSE	General vesicular transport factor p115 OS=Mus musculus OX=10090 GN=Uso1 PE=1 SV=2	Uso1	4.6	sp|Q9Z1Z0|USO1_MOUSE;tr|A0A0J9YUG0|A0A0J9YUG0_MOUSE	sp|Q9Z1Z0|USO1_MOUSE	2	19	19	19	24.5	106.98	959	0	103.91	Treat_1;Treat_2;Ctrl_1;Ctrl_2	3506;6303;7052;7055;7056;11052;17380;18051;18100;18134;19603;21835;22287;24918;25424;26521;26812;27819;29202	True;True;True;True;True;True;True;True;True;True;True;True;True;True;True;True;True;True;True	3599;6467;7242;7245;7246;11354;17848;18544;18593;18628;20207;22659;23204;25968;26484;27613;27919;28950;30375	12578;12579;12580;22289;24931;24932;24935;24936;39174;63147;63148;63149;63150;63151;65519;65520;65521;65522;65661;65763;65764;65765;65766;70846;78955;80604;90057;90058;90059;91818;91819;91820;95964;95965;95966;97000;100663;105965;105966	12578;22289;24932;24935;24936;39174;63147;65521;65661;65765;70846;78955;80604;90058;91819;95965;97000;100663;105965	--	--	32558000	37318000	20294000	24885000	3.31615e+07	37744513	2.0121e+07	2.44835e+07	3.5453e+07	3240654.09	0.0914	2.23022e+07	3084762.93	0.1383	0.632	0.00630608	0.0191884	down	cellular process(GO:0009987);biological adhesion(GO:0022610);localization(GO:0051179)	cellular anatomical entity(GO:0110165)	binding(GO:0005488)	--	--	GO:0048211,Golgi vesicle docking;GO:0048280,vesicle fusion with Golgi apparatus;GO:0045056,transcytosis;GO:0098609,cell-cell adhesion;GO:0051260,protein homooligomerization;GO:0007030,Golgi organization;GO:0048219,inter-Golgi cisterna vesicle-mediated transport;GO:0006886,intracellular protein transport;GO:0048208,COPII vesicle coating	GO:0005795,Golgi stack;GO:0005829,cytosol;GO:0005730,nucleolus;GO:0090498,extrinsic component of Golgi membrane;GO:0048471,perinuclear region of cytoplasm;GO:0012507,ER to Golgi transport vesicle membrane;GO:0005912,adherens junction;GO:0005783,endoplasmic reticulum	GO:0098641,cadherin binding involved in cell-cell adhesion;GO:0042802,identical protein binding;GO:0003723,RNA binding
3782	tr|E9PXK7|E9PXK7_MOUSE	Peroxisomal membrane protein 11B OS=Mus musculus OX=10090 GN=Pex11b PE=1 SV=1	Pex11b	10.5	tr|E9PXK7|E9PXK7_MOUSE;sp|Q9Z210|PX11B_MOUSE;tr|D6RFQ2|D6RFQ2_MOUSE	tr|E9PXK7|E9PXK7_MOUSE;sp|Q9Z210|PX11B_MOUSE;tr|D6RFQ2|D6RFQ2_MOUSE	3	4	4	4	18.8	27.003	245	0	3.8117	Treat_1;Treat_2;Ctrl_1;Ctrl_2	281;9980;11444;19450	True;True;True;True	287;10252;11755;20050	981;35255;40738;40739;40740;40741;70303	981;35255;40740;70303	--	--	2243000	2347600	1356600	1346900	2.28458e+06	2.37443e+06	1.34503e+06	1.32517e+06	2.32951e+06	63538.62	0.0273	1.3351e+06	14047.71	0.0105	0.573	2.26804e-05	0.00108201	down	cellular process(GO:0009987);biological regulation(GO:0065007)	protein-containing complex(GO:0032991);cellular anatomical entity(GO:0110165)	binding(GO:0005488)	--	--	GO:0007165,signal transduction;GO:0051260,protein homooligomerization;GO:0016559,peroxisome fission;GO:0044375,regulation of peroxisome size	GO:0005739,mitochondrion;GO:0070062,extracellular exosome;GO:0032991,protein-containing complex;GO:0005779,integral component of peroxisomal membrane	GO:0042803,protein homodimerization activity
3787	tr|Q8BP95|Q8BP95_MOUSE	ATE_C domain-containing protein (Fragment) OS=Mus musculus OX=10090 GN=Ate1 PE=2 SV=1	Ate1	8.9	tr|Q8BP95|Q8BP95_MOUSE;tr|Q4FCQ7|Q4FCQ7_MOUSE;tr|Q4FCQ6|Q4FCQ6_MOUSE;tr|J3QNU1|J3QNU1_MOUSE;tr|Q80YP1|Q80YP1_MOUSE;sp|Q9Z2A5|ATE1_MOUSE;tr|A0A1L1SQ41|A0A1L1SQ41_MOUSE;tr|A0A140LJ98|A0A140LJ98_MOUSE	tr|Q8BP95|Q8BP95_MOUSE;tr|Q4FCQ7|Q4FCQ7_MOUSE;tr|Q4FCQ6|Q4FCQ6_MOUSE;tr|J3QNU1|J3QNU1_MOUSE;tr|Q80YP1|Q80YP1_MOUSE;sp|Q9Z2A5|ATE1_MOUSE;tr|A0A1L1SQ41|A0A1L1SQ41_MOUSE;tr|A0A140LJ98|A0A140LJ98_MOUSE	8	2	2	2	8	41.607	362	0	3.0666	Treat_1;Treat_2;Ctrl_1	8695;24323	True;True	8930;25352	30418;30419;30420;87968	30419;87968	--	--	2449800	0	4296600	4363100	2.49521e+06	0	4.25996e+06	4.2927e+06	2.49521e+06	--	--	4.27633e+06	23152.19	0.0054	1.713	0.00448429	0.0152374	up	metabolic process(GO:0008152);cellular process(GO:0009987)	cellular anatomical entity(GO:0110165)	catalytic activity(GO:0003824);binding(GO:0005488)	Posttranslational modification, protein turnover, chaperones(O)	--	GO:0016598,protein arginylation	GO:0005737,cytoplasm;GO:0005634,nucleus	GO:0004057,arginyltransferase activity;GO:0005515,protein binding
3818	tr|Q61919|Q61919_MOUSE	Envelope protein OS=Mus musculus OX=10090 PE=4 SV=1	--	8.2	tr|Q61919|Q61919_MOUSE;tr|A0A068EVR8|A0A068EVR8_MOUSE;tr|Q04586|Q04586_MOUSE;tr|Q1KYM0|Q1KYM0_MOUSE;tr|Q60589|Q60589_MOUSE;sp|P11370|ENV2_MOUSE;tr|Q91Y75|Q91Y75_MUSMC;tr|Q61920|Q61920_MOUSE;tr|Q9R0Y9|Q9R0Y9_MOUSE;tr|P70356|P70356_MOUSE;tr|A0A140D4A7|A0A140D4A7_MUSMC;tr|A0A140D4A6|A0A140D4A6_MUSMC;tr|A0A126QCR1|A0A126QCR1_MOUSE;tr|A0A126QCR8|A0A126QCR8_MUSMC;tr|A0A126QCS1|A0A126QCS1_MUSMC;tr|A0A14…	tr|Q61919|Q61919_MOUSE;tr|A0A068EVR8|A0A068EVR8_MOUSE;tr|Q04586|Q04586_MOUSE;tr|Q1KYM0|Q1KYM0_MOUSE;tr|Q60589|Q60589_MOUSE;sp|P11370|ENV2_MOUSE;tr|Q91Y75|Q91Y75_MUSMC;tr|Q61920|Q61920_MOUSE;tr|Q9R0Y9|Q9R0Y9_MOUSE;tr|P70356|P70356_MOUSE	19	7	3	2	4.5	73.625	669	0	54.991	Treat_1;Treat_2;Ctrl_1;Ctrl_2	3456;5739;6021;6022;10222;18536;24552	True;True;False;True;False;False;False	3546;5893;6181;6182;10500;19041;25587	12394;12395;20386;20387;20388;21248;21249;21250;21251;21252;21253;21254;21255;21256;21257;21258;21259;36247;36248;36249;36250;67128;67129;67130;67131;67132;88751;88752;88753;88754;88755;88756;88757;88758;88759;88760	12395;20387;21248;21256;36250;67132;88760	--	--	19883000	19118000	8556300	10353000	2.02516e+07	1.93365e+07	8.48334e+06	1.0186e+07	1.9794e+07	647081.85	0.0327	9.33465e+06	1203925.17	0.1290	0.472	0.000810588	0.00538678	down	viral process(GO:0016032)	virion component(GO:0044423);cellular anatomical entity(GO:0110165)	structural molecule activity(GO:0005198)	--	Renin secretion(ko04924); Pancreatic secretion(ko04972)	GO:0019058,viral life cycle	GO:0019028,viral capsid;GO:0016021,integral component of membrane	GO:0005198,structural molecule activity
3830	tr|A0A0G2JGD2|A0A0G2JGD2_MOUSE	Protein S100-A4 (Fragment) OS=Mus musculus OX=10090 GN=S100a4 PE=1 SV=1	S100a4	4.9	tr|A0A0G2JGD2|A0A0G2JGD2_MOUSE;tr|Q545V2|Q545V2_MOUSE;sp|P07091|S10A4_MOUSE	tr|A0A0G2JGD2|A0A0G2JGD2_MOUSE;tr|Q545V2|Q545V2_MOUSE;sp|P07091|S10A4_MOUSE	3	11	11	11	92.3	9.0621	78	0	84.86	Treat_1;Treat_2;Ctrl_1;Ctrl_2	2366;4669;6732;6733;17537;21040;23108;25804;29239;29240;31188	True;True;True;True;True;True;True;True;True;True;True	2433;2434;4797;6903;6904;18021;21690;24101;26874;30417;30418;30419;32421	8540;8541;8542;8543;8544;8545;8546;8547;8548;8549;16664;16665;23827;23828;23829;23830;23831;23832;23833;23834;23835;23836;23837;23838;23839;23840;23841;23842;23843;23844;23845;23846;23847;23848;63741;63742;63743;63744;75887;75888;75889;75890;75891;83609;83610;83611;83612;83613;93252;93253;93254;106094;106095;106096;106097;106098;106099;106100;106101;113150;113151;113152;113153	8544;16665;23828;23848;63743;75889;83612;93254;106097;106101;113150	1188	59	515700000	514520000	354810000	337850000	5.2526e+08	5.20401e+08	3.51785e+08	3.32399e+08	5.2283e+08	3436238.18	0.0066	3.42092e+08	13707970.10	0.0401	0.655	0.000129873	0.00241812	down	cellular process(GO:0009987);developmental process(GO:0032502);locomotion(GO:0040011);biological regulation(GO:0065007)	cellular anatomical entity(GO:0110165)	binding(GO:0005488)	--	--	GO:0001837,epithelial to mesenchymal transition;GO:0043542,endothelial cell migration;GO:0043123,positive regulation of I-kappaB kinase/NF-kappaB signaling	GO:0048471,perinuclear region of cytoplasm;GO:0043005,neuron projection;GO:0005634,nucleus;GO:0005615,extracellular space;GO:0070062,extracellular exosome	GO:0005509,calcium ion binding;GO:0003723,RNA binding;GO:0042803,protein homodimerization activity;GO:0048306,calcium-dependent protein binding;GO:0046982,protein heterodimerization activity;GO:0050786,RAGE receptor binding;GO:0003779,actin binding
3839	tr|A0A0R4J140|A0A0R4J140_MOUSE	Clustered mitochondria protein homolog OS=Mus musculus OX=10090 GN=Cluh PE=1 SV=1	Cluh	5.9	tr|A0A0R4J140|A0A0R4J140_MOUSE;tr|Z4YLI8|Z4YLI8_MOUSE;sp|Q5SW19|CLU_MOUSE;tr|Q6P7U7|Q6P7U7_MOUSE	tr|A0A0R4J140|A0A0R4J140_MOUSE;tr|Z4YLI8|Z4YLI8_MOUSE;sp|Q5SW19|CLU_MOUSE	4	16	16	16	15.7	151.83	1353	0	57.186	Treat_1;Treat_2;Ctrl_1;Ctrl_2	2399;2900;3422;5226;5230;6477;8597;8689;11967;12554;16507;23574;25808;28212;28862;29049	True;True;True;True;True;True;True;True;True;True;True;True;True;True;True;True	2467;2980;3510;5369;5373;6645;8827;8924;12296;12897;16955;24583;26878;29353;30028;30216	8711;8712;10517;10518;12266;12267;12268;12269;18558;18559;18560;18561;18571;18572;18573;22921;22922;30078;30079;30080;30392;30393;42886;42887;42888;42889;45076;45077;59974;85355;85356;93280;93281;93282;93283;102161;102162;104694;104695;105340	8712;10517;12268;18558;18572;22922;30079;30393;42889;45077;59974;85356;93283;102161;104695;105340	--	--	5386800	5624000	3915100	3466900	5.48666e+06	5.68828e+06	3.88172e+06	3.41096e+06	5.58747e+06	142568.67	0.0255	3.64634e+06	332875.80	0.0913	0.653	0.0015408	0.00774533	down	cellular process(GO:0009987);localization(GO:0051179)	cellular anatomical entity(GO:0110165)	binding(GO:0005488)	--	--	GO:0048312,intracellular distribution of mitochondria	GO:0005737,cytoplasm	GO:0003729,mRNA binding
[truncated: 17 more rows]
[truncated: 3 more columns]
