# Supplementary material for: Metabolic reprogramming of proinflammatory macrophages by target delivered roburic acid effectively ameliorates rheumatoid arthritis symptoms
Source: Signal Transduct Target Ther. 2023 Jul 28;8:280. doi: 10.1038/s41392-023-01499-0 (PMC10374631; doi:10.1038/s41392-023-01499-0)
Supplement: Supplementary file 3 — Supplementary materials 2 [file 41392_2023_1499_MOESM3_ESM.xlsx]

## Sheet: Sheet1
id	Accession	Description	GeneSymbol	pI	Protein IDs	Majority protein IDs	Number of proteins	Peptides	Razor + unique peptides	Unique peptides	Unique + razor sequence coverage [%]	Mol. weight [kDa]	Sequence length	Q-value	Score	Identified by	Peptide IDs	Peptide is razor	Mod. peptide IDs	MS/MS IDs	Best MS/MS	Oxidation (M) site IDs	Oxidation (M) site positions	Ctrl_1 Area	Ctrl_2 Area	Treat_1 Area	Treat_2 Area	Ctrl_1 Normalized Area	Ctrl_2 Normalized Area	Treat_1 Normalized Area	Treat_2 Normalized Area	Ctrl Area	Ctrl sd	Ctrl cv	Treat Area	Treat sd	Treat cv	Treat:Ctrl	Treat:Ctrl PVal	Treat:Ctrl adj. PVal	Treat:Ctrl State	GO function(Biological Process)	GO function(Cellular Component)	GO function(Molecular Function)	COG_function	Kegg_function	GO enrichment(Biological Process)	GO enrichment(Cellular Component)	GO enrichment(Molecular Function)
136	sp|D3Z7P3|GLSK_MOUSE	Glutaminase kidney isoform, mitochondrial OS=Mus musculus OX=10090 GN=Gls PE=1 SV=1	Gls	8.1	sp|D3Z7P3|GLSK_MOUSE;tr|D3Z7P4|D3Z7P4_MOUSE;tr|F7B327|F7B327_MOUSE;tr|F6U529|F6U529_MOUSE	sp|D3Z7P3|GLSK_MOUSE;tr|D3Z7P4|D3Z7P4_MOUSE	4	12	12	12	25.2	73.963	674	0	57.906	Treat_1;Treat_2;Ctrl_1;Ctrl_2	3613;4940;8549;8933;9917;13125;19702;27667;29125;29391;30380;31314	True;True;True;True;True;True;True;True;True;True;True;True	3707;5076;8779;9175;10189;13483;20308;28794;30296;30578;31587;32547	12900;12901;12902;12903;12904;17561;17562;17563;17564;29914;29915;29916;31359;31360;31361;34992;34993;34994;47323;47324;47325;71221;71222;71223;100099;100100;100101;105683;105684;105685;106707;106708;110244;110245;110246;110247;110248;110249;110250;110251;110252;110253;113689	12900;17562;29914;31360;34994;47325;71223;100101;105685;106708;110249;113689	--	--	10026000	8944300	14669000	15636000	1.02119e+07	9.04653e+06	1.45439e+07	1.53837e+07	9.62919e+06	824012.82	0.0856	1.49638e+07	593842.12	0.0397	1.56	0.00143437	0.00733623	up	behavior(GO:0007610);metabolic process(GO:0008152);cellular process(GO:0009987);signaling(GO:0023052);multicellular organismal process(GO:0032501);localization(GO:0051179);biological regulation(GO:0065007)	cellular anatomical entity(GO:0110165)	catalytic activity(GO:0003824);binding(GO:0005488)	Amino acid transport and metabolism(E);Inorganic ion transport and metabolism(P);Signal transduction mechanisms(T)	Metabolic pathways(ko01100); MicroRNAs in cancer(ko05206); Central carbon metabolism in cancer(ko05230)	GO:0006537,glutamate biosynthetic process;GO:0001967,suckling behavior;GO:0014047,glutamate secretion;GO:0002087,regulation of respiratory gaseous exchange by nervous system process;GO:0006543,glutamine catabolic process;GO:0051289,protein homotetramerization;GO:0007268,chemical synaptic transmission	GO:0005759,mitochondrial matrix;GO:0005829,cytosol	GO:0004359,glutaminase activity;GO:0005515,protein binding
200	sp|O09005|DEGS1_MOUSE	Sphingolipid delta(4)-desaturase DES1 OS=Mus musculus OX=10090 GN=Degs1 PE=1 SV=1	Degs1	7.9	sp|O09005|DEGS1_MOUSE	sp|O09005|DEGS1_MOUSE	1	4	4	4	15.8	38.241	323	0	19.681	Treat_1;Treat_2;Ctrl_1;Ctrl_2	5764;12079;29212;29756	True;True;True;True	5920;12411;30385;30950	20462;20463;20464;20465;43291;105996;107916;107917;107918	20464;43291;105996;107917	--	--	10243000	8566900	5616300	3313700	1.04329e+07	8.66481e+06	5.56841e+06	3.26023e+06	9.54885e+06	1250211.48	0.1309	4.41432e+06	1632129.42	0.3698	0.466	0.0163192	0.0370043	down	metabolic process(GO:0008152);cellular process(GO:0009987);biological regulation(GO:0065007)	cellular anatomical entity(GO:0110165)	catalytic activity(GO:0003824)	--	Metabolic pathways(ko01100); Sphingolipid signaling pathway(ko04071)	GO:0006636,unsaturated fatty acid biosynthetic process;GO:0043065,positive regulation of apoptotic process;GO:0046513,ceramide biosynthetic process	GO:0005739,mitochondrion;GO:0005789,endoplasmic reticulum membrane;GO:0005887,integral component of plasma membrane	GO:0009055,electron transfer activity;GO:0042284,sphingolipid delta-4 desaturase activity
354	sp|O88587|COMT_MOUSE	Catechol O-methyltransferase OS=Mus musculus OX=10090 GN=Comt PE=1 SV=2	Comt	5.6	sp|O88587|COMT_MOUSE;tr|D3Z227|D3Z227_MOUSE	sp|O88587|COMT_MOUSE	2	7	7	7	39.2	29.486	265	0	62.258	Treat_1;Treat_2;Ctrl_1;Ctrl_2	3070;7755;10953;14452;20979;29713;30953	True;True;True;True;True;True;True	3152;7962;11249;14851;21628;30905;32177	11114;11115;11116;27172;27173;38811;38812;52388;52389;52390;52391;52392;52393;75668;75669;75670;75671;107760;107761;112316	11115;27172;38812;52390;75671;107761;112316	--	--	10353000	9657400	13155000	17698000	1.05449e+07	9.76778e+06	1.30428e+07	1.74124e+07	1.01563e+07	549546.40	0.0541	1.52276e+07	3089778.71	0.2029	1.502	0.0195403	0.0423398	up	behavior(GO:0007610);metabolic process(GO:0008152);cellular process(GO:0009987);reproductive process(GO:0022414);multicellular organismal process(GO:0032501);developmental process(GO:0032502);response to stimulus(GO:0050896);multi-organism process(GO:0051704);biological regulation(GO:0065007)	cellular anatomical entity(GO:0110165)	catalytic activity(GO:0003824);binding(GO:0005488)	Translation, ribosomal structure and biogenesis(J)	Metabolic pathways(ko01100)	GO:0048265,response to pain;GO:0050668,positive regulation of homocysteine metabolic process;GO:0045963,negative regulation of dopamine metabolic process;GO:0007565,female pregnancy;GO:0048609,multicellular organismal reproductive process;GO:0014070,response to organic cyclic compound;GO:0042135,neurotransmitter catabolic process;GO:0008210,estrogen metabolic process;GO:0007612,learning;GO:001603…	GO:0070062,extracellular exosome;GO:0005829,cytosol;GO:0045211,postsynaptic membrane;GO:0030424,axon;GO:0005739,mitochondrion;GO:0016021,integral component of membrane;GO:0043197,dendritic spine;GO:0044297,cell body	GO:0005515,protein binding;GO:0016206,catechol O-methyltransferase activity;GO:0000287,magnesium ion binding
393	tr|Q9MQW4|Q9MQW4_MOUSE	Cytochrome c oxidase subunit 3 OS=Mus musculus domesticus OX=10092 GN=COX3 PE=3 SV=1	COX3	7.3	tr|Q9MQW4|Q9MQW4_MOUSE;tr|Q7JCX7|Q7JCX7_MOUSE;tr|Q7JCA9|Q7JCA9_MOUSE;tr|Q5GA78|Q5GA78_MUSMM;tr|K7XK11|K7XK11_MOUSE;tr|G3EBA9|G3EBA9_MOUSE;tr|B9V188|B9V188_MOUSE;tr|A3R458|A3R458_MUSMC;tr|A3R3W7|A3R3W7_MOUSE;tr|A3E4B3|A3E4B3_MOUSE;tr|A0A141CM47|A0A141CM47_MOUSE;tr|A0A0F6PYW7|A0A0F6PYW7_MOUSE;tr|A0A075DCG2|A0A075DCG2_MOUSE;tr|A0A023J6D3|A0A023J6D3_MOUSE;tr|A0A023J699|A0A023J699_MOUSE;tr|A0A023J698|…	tr|Q9MQW4|Q9MQW4_MOUSE;tr|Q7JCX7|Q7JCX7_MOUSE;tr|Q7JCA9|Q7JCA9_MOUSE;tr|Q5GA78|Q5GA78_MUSMM;tr|K7XK11|K7XK11_MOUSE;tr|G3EBA9|G3EBA9_MOUSE;tr|B9V188|B9V188_MOUSE;tr|A3R458|A3R458_MUSMC;tr|A3R3W7|A3R3W7_MOUSE;tr|A3E4B3|A3E4B3_MOUSE;tr|A0A141CM47|A0A141CM47_MOUSE;tr|A0A0F6PYW7|A0A0F6PYW7_MOUSE;tr|A0A075DCG2|A0A075DCG2_MOUSE;tr|A0A023J6D3|A0A023J6D3_MOUSE;tr|A0A023J699|A0A023J699_MOUSE;tr|A0A023J698|…	20	1	1	1	5.4	29.922	261	0	2.9619	Treat_1;Treat_2;Ctrl_1;Ctrl_2	6131	True	6293	21661;21662;21663;21664	21664	--	--	10992000	13370000	3090800	0	1.11958e+07	1.35228e+07	3.06445e+06	0	1.23593e+07	1645469.50	0.1331	3.06445e+06	--	--	0.251	0.0430668	0.077481	down	metabolic process(GO:0008152);cellular process(GO:0009987);localization(GO:0051179)	protein-containing complex(GO:0032991);cellular anatomical entity(GO:0110165)	catalytic activity(GO:0003824);transporter activity(GO:0005215)	--	Oxidative phosphorylation(ko00190); Metabolic pathways(ko01100); Cardiac muscle contraction(ko04260); Thermogenesis(ko04714); Non-alcoholic fatty liver disease(ko04932); Alzheimer disease(ko05010); Parkinson disease(ko05012); Amyotrophic lateral sclerosis(ko05014); Huntington disease(ko05016); Prion disease(ko05020); Pathways of neurodegeneration - multiple diseases(ko05022); Chemical carcinogene…	GO:0008535,respiratory chain complex IV assembly;GO:0019646,aerobic electron transport chain;GO:1902600,proton transmembrane transport	GO:0045277,respiratory chain complex IV;GO:0016021,integral component of membrane;GO:0005743,mitochondrial inner membrane	GO:0004129,cytochrome-c oxidase activity
395	sp|P00920|CAH2_MOUSE	Carbonic anhydrase 2 OS=Mus musculus OX=10090 GN=Ca2 PE=1 SV=4	Ca2	7	sp|P00920|CAH2_MOUSE;tr|A0A0A6YX78|A0A0A6YX78_MOUSE	sp|P00920|CAH2_MOUSE;tr|A0A0A6YX78|A0A0A6YX78_MOUSE	2	13	13	13	58.1	29.032	260	0	207.77	Treat_1;Treat_2;Ctrl_1;Ctrl_2	3963;7008;9880;11704;11705;12583;16739;24027;24192;24193;26631;28874;30343	True;True;True;True;True;True;True;True;True;True;True;True;True	4068;7196;7197;10152;12023;12024;12926;17195;25053;25221;25222;27727;27728;30040;31550	14133;14134;14135;14136;24748;24749;24750;24751;24752;24753;24754;24755;24756;24757;24758;24759;34853;34854;34855;34856;34857;41863;41864;45177;45178;45179;45180;45181;45182;45183;45184;45185;45186;60825;60826;60827;60828;60829;86902;86903;86904;87511;87512;87513;87514;87515;87516;87517;87518;87519;87520;87521;87522;87523;87524;87525;96344;96345;96346;96347;96348;96349;96350;96351;96352;96353;963…	14133;24750;34857;41863;41864;45178;60828;86904;87514;87523;96352;104751;110104	93;94	222;240	126080000	126120000	85349000	83277000	1.28417e+08	1.27561e+08	8.46213e+07	8.19333e+07	1.27989e+08	605294.15	0.0047	8.32773e+07	1900680.92	0.0228	0.65	2.3624e-05	0.00108946	down	metabolic process(GO:0008152);cellular process(GO:0009987);developmental process(GO:0032502);response to stimulus(GO:0050896);localization(GO:0051179);biological regulation(GO:0065007)	cellular anatomical entity(GO:0110165)	catalytic activity(GO:0003824);binding(GO:0005488)	Inorganic ion transport and metabolism(P)	Metabolic pathways(ko01100); Proximal tubule bicarbonate reclamation(ko04964); Gastric acid secretion(ko04971); Pancreatic secretion(ko04972); Bile secretion(ko04976)	GO:0032230,positive regulation of synaptic transmission, GABAergic;GO:0015670,carbon dioxide transport;GO:0032849,positive regulation of cellular pH reduction;GO:2001225,regulation of chloride transport;GO:0045780,positive regulation of bone resorption;GO:0043627,response to estrogen;GO:0002009,morphogenesis of an epithelium;GO:0042475,odontogenesis of dentin-containing tooth;GO:0001822,kidney de…	GO:0005615,extracellular space;GO:0070062,extracellular exosome;GO:0045177,apical part of cell;GO:0005829,cytosol;GO:0005902,microvillus;GO:0005777,peroxisome;GO:0043209,myelin sheath;GO:0016323,basolateral plasma membrane;GO:0030424,axon	GO:0004760,serine-pyruvate transaminase activity;GO:0008270,zinc ion binding;GO:0004064,arylesterase activity;GO:0005515,protein binding;GO:0008453,alanine-glyoxylate transaminase activity;GO:0004089,carbonate dehydratase activity
416	sp|P06745|G6PI_MOUSE	Glucose-6-phosphate isomerase OS=Mus musculus OX=10090 GN=Gpi PE=1 SV=4	Gpi	8.3	sp|P06745|G6PI_MOUSE;tr|B7ZWL9|B7ZWL9_MOUSE;tr|A0A0U1RP97|A0A0U1RP97_MOUSE;tr|A0A0U1RQ72|A0A0U1RQ72_MOUSE;tr|A0A0U1RQ18|A0A0U1RQ18_MOUSE;CON__Q3ZBD7	sp|P06745|G6PI_MOUSE;tr|B7ZWL9|B7ZWL9_MOUSE	6	30	30	10	61.1	62.766	558	0	323.31	Treat_1;Treat_2;Ctrl_1;Ctrl_2	220;2939;4700;5165;6577;6738;7610;7676;7788;8687;10175;11430;12352;13069;14498;17087;18102;19263;20222;20350;24175;24686;24729;26094;26095;26096;26473;27967;28265;30220	True;True;True;True;True;True;True;True;True;True;True;True;True;True;True;True;True;True;True;True;True;True;True;True;True;True;True;True;True;True	221;3019;4830;5305;5306;6747;6909;7811;7812;7880;7995;7996;8922;10453;11741;12689;13425;14897;17550;18595;19822;20842;20981;25204;25732;25776;27172;27173;27174;27564;29104;29409;31426	769;770;10648;10649;10650;10651;10652;10653;16793;16794;16795;18343;18344;23239;23240;23241;23242;23243;23862;23863;26677;26678;26679;26680;26681;26682;26683;26684;26685;26686;26687;26944;26945;26946;26947;26948;27264;27265;27266;27267;27268;27269;27270;27271;27272;27273;30379;30380;30381;30382;30383;30384;30385;30386;30387;36093;36094;40673;40674;40675;40676;40677;40678;44281;44282;44283;47135;4…	769;10652;16794;18344;23242;23862;26684;26948;27268;30386;36093;40677;44281;47140;52644;62123;65666;69736;73071;73585;87446;89241;89411;94311;94322;94328;95801;101322;102367;109680	118;119;120;121;122;123	67;119;166;357;401;437	163260000	168040000	109920000	105790000	1.66286e+08	1.69961e+08	1.08983e+08	1.04083e+08	1.68123e+08	2598222.66	0.0155	1.06533e+08	3464930.58	0.0325	0.634	7.29124e-05	0.00184164	down	immune system process(GO:0002376);behavior(GO:0007610);metabolic process(GO:0008152);cellular process(GO:0009987);multicellular organismal process(GO:0032501);developmental process(GO:0032502);response to stimulus(GO:0050896);biological regulation(GO:0065007)	cellular anatomical entity(GO:0110165)	catalytic activity(GO:0003824);binding(GO:0005488);molecular function regulator(GO:0098772)	Carbohydrate transport and metabolism(G)	Glycolysis / Gluconeogenesis(ko00010); Metabolic pathways(ko01100); Carbon metabolism(ko01200)	GO:0043524,negative regulation of neuron apoptotic process;GO:0007611,learning or memory;GO:0033574,response to testosterone;GO:0032570,response to progesterone;GO:0001525,angiogenesis;GO:0046185,aldehyde catabolic process;GO:0034101,erythrocyte homeostasis;GO:0019242,methylglyoxal biosynthetic process;GO:0051156,glucose 6-phosphate metabolic process;GO:0035902,response to immobilization stress;G…	GO:0043209,myelin sheath;GO:0060170,ciliary membrane;GO:0005654,nucleoplasm;GO:0005615,extracellular space;GO:0043005,neuron projection;GO:0070062,extracellular exosome;GO:0005829,cytosol	GO:0031625,ubiquitin protein ligase binding;GO:0005125,cytokine activity;GO:0016866,intramolecular transferase activity;GO:0048029,monosaccharide binding;GO:0008083,growth factor activity;GO:0004347,glucose-6-phosphate isomerase activity
501	tr|Q5NC81|Q5NC81_MOUSE	Nucleoside diphosphate kinase OS=Mus musculus OX=10090 GN=Nme1 PE=1 SV=1	Nme1	7.5	tr|Q5NC81|Q5NC81_MOUSE;sp|P15532|NDKA_MOUSE;tr|Q5NC80|Q5NC80_MOUSE;tr|Q5NC79|Q5NC79_MOUSE	tr|Q5NC81|Q5NC81_MOUSE;sp|P15532|NDKA_MOUSE;tr|Q5NC80|Q5NC80_MOUSE;tr|Q5NC79|Q5NC79_MOUSE	4	14	4	4	25	17.208	152	0	65.868	Treat_1;Treat_2;Ctrl_1;Ctrl_2	4863;6215;6356;8577;8578;9468;10394;10395;19921;23241;23390;26046;29232;31009	False;False;True;False;False;False;False;False;True;True;True;False;False;False	4998;6379;6521;8807;8808;9726;10676;10677;20532;24240;24391;27123;30408;30409;32235;32236	17323;17324;17325;17326;17327;17328;17329;17330;21986;22472;22473;22474;22475;29998;29999;30000;30001;30002;30003;30004;30005;30006;33231;33232;33233;33234;33235;33236;33237;33238;33239;33240;36877;36878;36879;36880;36881;36882;36883;36884;36885;36886;36887;71969;71970;71971;71972;84089;84090;84091;84092;84093;84094;84095;84096;84614;84615;84616;84617;94146;94147;94148;94149;94150;94151;94152;941…	17327;21986;22474;29999;30003;33234;36880;36885;71972;84096;84614;94147;106052;112515	204;205	68;90	40843000	42156000	77967000	75306000	4.16001e+07	4.26378e+07	7.73022e+07	7.40909e+07	4.2119e+07	733755.56	0.0174	7.56966e+07	2270731.56	0.0300	1.797	3.06737e-05	0.00127631	up	metabolic process(GO:0008152);cellular process(GO:0009987);developmental process(GO:0032502);response to stimulus(GO:0050896);localization(GO:0051179);biological regulation(GO:0065007)	cellular anatomical entity(GO:0110165)	catalytic activity(GO:0003824);binding(GO:0005488)	Nucleotide transport and metabolism(F)	Purine metabolism(ko00230); Pyrimidine metabolism(ko00240); Metabolic pathways(ko01100); Biosynthesis of cofactors(ko01240)	GO:0021766,hippocampus development;GO:0051591,response to cAMP;GO:0071333,cellular response to glucose stimulus;GO:0006241,CTP biosynthetic process;GO:0033574,response to testosterone;GO:0002762,negative regulation of myeloid leukocyte differentiation;GO:0007595,lactation;GO:0015949,nucleobase-containing small molecule interconversion;GO:0006165,nucleoside diphosphate phosphorylation;GO:0042981,r…	GO:0005634,nucleus;GO:0048471,perinuclear region of cytoplasm;GO:0032587,ruffle membrane;GO:0005813,centrosome;GO:0005882,intermediate filament;GO:0043209,myelin sheath;GO:0070062,extracellular exosome;GO:0005741,mitochondrial outer membrane;GO:0005829,cytosol	GO:0043024,ribosomal small subunit binding;GO:0019901,protein kinase binding;GO:0042802,identical protein binding;GO:0000287,magnesium ion binding;GO:0043015,gamma-tubulin binding;GO:0005524,ATP binding;GO:0019215,intermediate filament binding;GO:0003723,RNA binding;GO:0003697,single-stranded DNA binding;GO:0005525,GTP binding;GO:0000977,RNA polymerase II transcription regulatory region sequence-…
664	tr|Q3UFJ3|Q3UFJ3_MOUSE	Pyruvate dehydrogenase E1 component subunit alpha OS=Mus musculus OX=10090 GN=Pdha1 PE=1 SV=1	Pdha1	8.3	tr|Q3UFJ3|Q3UFJ3_MOUSE;sp|P35486|ODPA_MOUSE	tr|Q3UFJ3|Q3UFJ3_MOUSE;sp|P35486|ODPA_MOUSE	2	13	13	13	46.2	43.231	390	0	95.718	Treat_1;Treat_2;Ctrl_1;Ctrl_2	52;1227;6247;7775;9360;9473;9665;15873;17648;19780;27056;27962;30695	True;True;True;True;True;True;True;True;True;True;True;True;True	52;1256;6411;7982;9613;9731;9927;16307;18135;20390;28168;29099;31915	193;4411;4412;22101;22102;22103;27236;27237;32820;32821;32822;32823;33257;33258;33941;33942;33943;33944;33945;33946;33947;33948;33949;57735;57736;57737;57738;57739;57740;57741;57742;57743;64145;64146;64147;64148;71517;71518;97855;97856;97857;97858;97859;101306;101307;111373	193;4412;22101;27236;32820;33258;33944;57742;64148;71518;97856;101306;111373	--	--	14034000	14911000	21235000	23807000	1.42942e+07	1.50814e+07	2.10539e+07	2.34229e+07	1.46878e+07	556690.24	0.0379	2.22384e+07	1675087.19	0.0753	1.515	0.00124575	0.00689012	up	metabolic process(GO:0008152);cellular process(GO:0009987);biological regulation(GO:0065007)	protein-containing complex(GO:0032991);cellular anatomical entity(GO:0110165)	catalytic activity(GO:0003824)	Energy production and conversion(C)	Glycolysis / Gluconeogenesis(ko00010); Citrate cycle (TCA cycle)(ko00020); Pyruvate metabolism(ko00620); Metabolic pathways(ko01100); Carbon metabolism(ko01200); Central carbon metabolism in cancer(ko05230); Diabetic cardiomyopathy(ko05415)	GO:0061732,mitochondrial acetyl-CoA biosynthetic process from pyruvate;GO:0046487,glyoxylate metabolic process;GO:0006006,glucose metabolic process;GO:0010510,regulation of acetyl-CoA biosynthetic process from pyruvate;GO:0006099,tricarboxylic acid cycle	GO:0005967,mitochondrial pyruvate dehydrogenase complex;GO:0005634,nucleus;GO:0043209,myelin sheath	GO:0004739,pyruvate dehydrogenase (acetyl-transferring) activity;GO:0034604,pyruvate dehydrogenase (NAD+) activity
707	sp|P43346|DCK_MOUSE	Deoxycytidine kinase OS=Mus musculus OX=10090 GN=Dck PE=1 SV=1	Dck	5.1	sp|P43346|DCK_MOUSE;tr|Q545E8|Q545E8_MOUSE;tr|Q80US6|Q80US6_MOUSE	sp|P43346|DCK_MOUSE;tr|Q545E8|Q545E8_MOUSE;tr|Q80US6|Q80US6_MOUSE	3	2	2	2	8.8	30.367	260	0	3.0379	Treat_1;Treat_2;Ctrl_1;Ctrl_2	21277;25201	True;True	21968;26256	76823;76824;76825;91054;91055	76824;91054	--	--	9064500	0	19609000	21426000	9.23253e+06	0	1.94418e+07	2.10803e+07	9.23253e+06	--	--	2.0261e+07	1158583.26	0.0572	2.194	0.0326884	0.0625511	up	metabolic process(GO:0008152);cellular process(GO:0009987)	protein-containing complex(GO:0032991);cellular anatomical entity(GO:0110165)	catalytic activity(GO:0003824);binding(GO:0005488)	Nucleotide transport and metabolism(F);Coenzyme transport and metabolism(H)	Purine metabolism(ko00230); Pyrimidine metabolism(ko00240); Metabolic pathways(ko01100)	GO:0043097,pyrimidine nucleoside salvage;GO:0009157,deoxyribonucleoside monophosphate biosynthetic process;GO:0006220,pyrimidine nucleotide metabolic process;GO:0016310,phosphorylation;GO:0043101,purine-containing compound salvage;GO:0006334,nucleosome assembly;GO:0046092,deoxycytidine metabolic process;GO:0009165,nucleotide biosynthetic process;GO:0006805,xenobiotic metabolic process	GO:0005634,nucleus;GO:0000786,nucleosome;GO:0005829,cytosol	GO:0046982,protein heterodimerization activity;GO:0005524,ATP binding;GO:0032548,pyrimidine deoxyribonucleoside binding;GO:0042803,protein homodimerization activity;GO:0003677,DNA binding;GO:0000287,magnesium ion binding;GO:0004137,deoxycytidine kinase activity
771	sp|P50544|ACADV_MOUSE	Very long-chain specific acyl-CoA dehydrogenase, mitochondrial OS=Mus musculus OX=10090 GN=Acadvl PE=1 SV=3	Acadvl	9.1	sp|P50544|ACADV_MOUSE;tr|B1AR28|B1AR28_MOUSE;tr|Q3UJR6|Q3UJR6_MOUSE	sp|P50544|ACADV_MOUSE;tr|B1AR28|B1AR28_MOUSE;tr|Q3UJR6|Q3UJR6_MOUSE	3	11	11	11	27.1	70.875	656	0	48.267	Treat_1;Treat_2;Ctrl_1;Ctrl_2	5569;6592;10131;10646;12669;23866;24513;26155;26906;27853;29454	True;True;True;True;True;True;True;True;True;True;True	5719;6762;10408;10936;13013;24889;25547;27234;28013;28984;30642	19756;19757;19758;23281;35944;37783;45513;45514;86388;86389;88610;88611;88612;94566;94567;94568;94569;94570;97334;100795;106889;106890	19758;23281;35944;37783;45513;86388;88612;94568;97334;100795;106889	--	--	3580100	3386400	10075000	10581000	3.64647e+06	3.4251e+06	9.98909e+06	1.04103e+07	3.53578e+06	156526.87	0.0443	1.01997e+07	297817.99	0.0292	2.887	1.87835e-05	0.00108201	up	metabolic process(GO:0008152);cellular process(GO:0009987);multicellular organismal process(GO:0032501);developmental process(GO:0032502);response to stimulus(GO:0050896);biological regulation(GO:0065007)	cellular anatomical entity(GO:0110165)	catalytic activity(GO:0003824);binding(GO:0005488)	Lipid transport and metabolism(I)	Fatty acid degradation(ko00071); Metabolic pathways(ko01100); Fatty acid metabolism(ko01212); Alcoholic liver disease(ko04936)	GO:0055088,lipid homeostasis;GO:0036498,IRE1-mediated unfolded protein response;GO:0009409,response to cold;GO:0030855,epithelial cell differentiation;GO:0042760,very long-chain fatty acid catabolic process;GO:0015980,energy derivation by oxidation of organic compounds;GO:0045717,negative regulation of fatty acid biosynthetic process;GO:0090181,regulation of cholesterol metabolic process;GO:00016…	GO:0005730,nucleolus;GO:0005743,mitochondrial inner membrane;GO:0042645,mitochondrial nucleoid	GO:0009055,electron transfer activity;GO:0000062,fatty-acyl-CoA binding;GO:0050660,flavin adenine dinucleotide binding;GO:0017099,very-long-chain-acyl-CoA dehydrogenase activity;GO:0052890,oxidoreductase activity, acting on the CH-CH group of donors, with a flavin as acceptor
1089	sp|P70697|DCUP_MOUSE	Uroporphyrinogen decarboxylase OS=Mus musculus OX=10090 GN=Urod PE=1 SV=2	Urod	6.6	sp|P70697|DCUP_MOUSE;tr|A0A0A0MQG7|A0A0A0MQG7_MOUSE	sp|P70697|DCUP_MOUSE;tr|A0A0A0MQG7|A0A0A0MQG7_MOUSE	2	6	6	6	22.6	40.691	367	0	52.371	Treat_1;Treat_2;Ctrl_1;Ctrl_2	3031;7841;10582;18090;24727;30954	True;True;True;True;True;True	3112;8049;10872;18583;25774;32178	10992;27458;27459;37565;37566;65638;89406;89407;112317;112318;112319	10992;27459;37566;65638;89406;112318	--	--	3516400	3206300	6327800	4235500	3.58158e+06	3.24295e+06	6.27384e+06	4.16716e+06	3.41227e+06	239454.62	0.0702	5.2205e+06	1489652.36	0.2853	1.534	0.0445838	0.0791806	up	metabolic process(GO:0008152);cellular process(GO:0009987);developmental process(GO:0032502);response to stimulus(GO:0050896)	cellular anatomical entity(GO:0110165)	catalytic activity(GO:0003824);binding(GO:0005488)	Coenzyme transport and metabolism(H)	Metabolic pathways(ko01100); Biosynthesis of cofactors(ko01240)	GO:0006782,protoporphyrinogen IX biosynthetic process;GO:0001889,liver development;GO:0045471,response to ethanol;GO:0051597,response to methylmercury;GO:0046689,response to mercury ion;GO:0060992,response to fungicide;GO:0046502,uroporphyrinogen III metabolic process;GO:0014075,response to amine;GO:0071243,cellular response to arsenic-containing substance;GO:0010039,response to iron ion;GO:00323…	GO:0005654,nucleoplasm;GO:0005829,cytosol	GO:0005515,protein binding;GO:0008198,ferrous iron binding;GO:0004853,uroporphyrinogen decarboxylase activity
1136	sp|P97450|ATP5J_MOUSE	ATP synthase-coupling factor 6, mitochondrial OS=Mus musculus OX=10090 GN=Atp5pf PE=1 SV=1	Atp5pf	9.9	sp|P97450|ATP5J_MOUSE;tr|E9QAD6|E9QAD6_MOUSE;tr|Q812D0|Q812D0_MOUSE	sp|P97450|ATP5J_MOUSE;tr|E9QAD6|E9QAD6_MOUSE	3	6	6	6	50.9	12.496	108	0	91.713	Treat_1;Treat_2;Ctrl_1;Ctrl_2	6523;7942;9610;21279;21280;23045	True;True;True;True;True;True	6691;8153;9869;9870;21971;21972;21973;21974;24037	23062;23063;23064;23065;27806;27807;27808;27809;27810;27811;27812;27813;27814;33698;33699;33700;33701;33702;33703;76832;76833;76834;76835;76836;76837;76838;76839;76840;76841;76842;76843;76844;76845;76846;76847;76848;76849;76850;76851;76852;76853;76854;76855;83422	23065;27813;33699;76833;76849;83422	638	87	16479000	16223000	26456000	25357000	1.67845e+07	1.64084e+07	2.62304e+07	2.49479e+07	1.65964e+07	265963.76	0.0160	2.55891e+07	906909.97	0.0354	1.542	0.00011111	0.00229518	up	metabolic process(GO:0008152);cellular process(GO:0009987);developmental process(GO:0032502);localization(GO:0051179)	protein-containing complex(GO:0032991)	catalytic activity(GO:0003824);transporter activity(GO:0005215)	--	Oxidative phosphorylation(ko00190); Metabolic pathways(ko01100); Thermogenesis(ko04714); Alzheimer disease(ko05010); Parkinson disease(ko05012); Amyotrophic lateral sclerosis(ko05014); Huntington disease(ko05016); Prion disease(ko05020); Pathways of neurodegeneration - multiple diseases(ko05022); Chemical carcinogenesis - reactive oxygen species(ko05208); Diabetic cardiomyopathy(ko05415)	GO:0021762,substantia nigra development;GO:0042776,mitochondrial ATP synthesis coupled proton transport	GO:0000276,mitochondrial proton-transporting ATP synthase complex, coupling factor F(o)	GO:0016887,ATP hydrolysis activity;GO:0015078,proton transmembrane transporter activity
1161	tr|Q3TRA1|Q3TRA1_MOUSE	Dimethylaniline monooxygenase [N-oxide-forming] 5 (Fragment) OS=Mus musculus OX=10090 GN=Fmo5 PE=2 SV=1	Fmo5	7.9	tr|Q3TRA1|Q3TRA1_MOUSE;sp|P97872|FMO5_MOUSE	tr|Q3TRA1|Q3TRA1_MOUSE;sp|P97872|FMO5_MOUSE	2	1	1	1	8.7	28.384	252	0.0047356	1.8083	Treat_1;Treat_2;Ctrl_1;Ctrl_2	28748	True	29910	104266;104267;104268;104269;104270;104271	104271	--	--	19070000	18062000	36136000	40424000	1.94235e+07	1.82684e+07	3.58279e+07	3.97717e+07	1.8846e+07	816780.92	0.0433	3.77998e+07	2788732.41	0.0738	2.008	0.000276965	0.00330729	up	metabolic process(GO:0008152);cellular process(GO:0009987)	cellular anatomical entity(GO:0110165)	catalytic activity(GO:0003824);binding(GO:0005488)	Inorganic ion transport and metabolism(P)	--	GO:0006805,xenobiotic metabolic process	GO:0016021,integral component of membrane;GO:0031090,organelle membrane;GO:0005789,endoplasmic reticulum membrane	GO:0050661,NADP binding;GO:0004499,N,N-dimethylaniline monooxygenase activity;GO:0050660,flavin adenine dinucleotide binding
1206	sp|Q07417|ACADS_MOUSE	Short-chain specific acyl-CoA dehydrogenase, mitochondrial OS=Mus musculus OX=10090 GN=Acads PE=1 SV=2	Acads	8.7	sp|Q07417|ACADS_MOUSE	sp|Q07417|ACADS_MOUSE	1	9	9	9	26.5	44.889	412	0	31.035	Treat_1;Treat_2;Ctrl_1;Ctrl_2	2558;5770;6181;6830;6831;10096;12507;13704;18746	True;True;True;True;True;True;True;True;True	2627;5926;6343;7002;7003;10371;12848;14085;19254	9255;9256;9257;20482;20483;21870;21871;21872;21873;24170;24171;24172;24173;24174;24175;35759;35760;35761;44861;44862;44863;44864;44865;49470;49471;67805	9257;20483;21870;24172;24175;35760;44865;49470;67805	--	--	5386800	5705100	8983200	8619500	5.48666e+06	5.7703e+06	8.9066e+06	8.48042e+06	5.62848e+06	200570.07	0.0356	8.69351e+06	301357.06	0.0347	1.546	0.000219704	0.00300951	up	metabolic process(GO:0008152);cellular process(GO:0009987);response to stimulus(GO:0050896);biological regulation(GO:0065007)	cellular anatomical entity(GO:0110165)	catalytic activity(GO:0003824);binding(GO:0005488)	Lipid transport and metabolism(I)	Fatty acid degradation(ko00071); Valine, leucine and isoleucine degradation(ko00280); beta-Alanine metabolism(ko00410); Propanoate metabolism(ko00640); Butanoate metabolism(ko00650); Metabolic pathways(ko01100); Carbon metabolism(ko01200); Fatty acid metabolism(ko01212)	GO:0051384,response to glucocorticoid;GO:0055088,lipid homeostasis;GO:0051289,protein homotetramerization;GO:0046359,butyrate catabolic process;GO:0042594,response to starvation;GO:0033539,fatty acid beta-oxidation using acyl-CoA dehydrogenase	GO:0031966,mitochondrial membrane;GO:0005759,mitochondrial matrix;GO:0005634,nucleus	GO:0004085,butyryl-CoA dehydrogenase activity;GO:0003995,acyl-CoA dehydrogenase activity;GO:0050660,flavin adenine dinucleotide binding;GO:0009055,electron transfer activity;GO:0000062,fatty-acyl-CoA binding
1368	tr|H3BKE1|H3BKE1_MOUSE	Phosphoinositide phospholipase C (Fragment) OS=Mus musculus OX=10090 GN=Plch1 PE=1 SV=8	Plch1	7.6	tr|H3BKE1|H3BKE1_MOUSE;tr|A0A0A0MQM2|A0A0A0MQM2_MOUSE;tr|I1E4X4|I1E4X4_MOUSE;tr|H3BKK4|H3BKK4_MOUSE;tr|I1E4X6|I1E4X6_MOUSE;sp|Q4KWH5|PLCH1_MOUSE;tr|E0CY47|E0CY47_MOUSE;tr|H3BKX1|H3BKX1_MOUSE	tr|H3BKE1|H3BKE1_MOUSE;tr|A0A0A0MQM2|A0A0A0MQM2_MOUSE;tr|I1E4X4|I1E4X4_MOUSE;tr|H3BKK4|H3BKK4_MOUSE;tr|I1E4X6|I1E4X6_MOUSE;sp|Q4KWH5|PLCH1_MOUSE;tr|E0CY47|E0CY47_MOUSE;tr|H3BKX1|H3BKX1_MOUSE	8	2	2	2	1.9	110.65	968	0.0039767	1.9039	Treat_1;Treat_2;Ctrl_1;Ctrl_2	13050;28429	True;True	13406;29578	47067;47068;47069;47070;47071;103009	47069;103009	--	--	5468100	5657400	11688000	21944000	5.56946e+06	5.72206e+06	1.15883e+07	2.15899e+07	5.64576e+06	107901.50	0.0191	1.65891e+07	7072188.65	0.4263	2.939	0.0105452	0.0272697	up	metabolic process(GO:0008152);cellular process(GO:0009987);biological regulation(GO:0065007)	cellular anatomical entity(GO:0110165)	catalytic activity(GO:0003824);binding(GO:0005488)	--	Metabolic pathways(ko01100)	GO:0043647,inositol phosphate metabolic process;GO:0048015,phosphatidylinositol-mediated signaling;GO:0016042,lipid catabolic process	GO:0043231,intracellular membrane-bounded organelle;GO:0005829,cytosol;GO:0005886,plasma membrane	GO:0005509,calcium ion binding;GO:0004435,phosphatidylinositol phospholipase C activity;GO:0050429,calcium-dependent phospholipase C activity
1503	tr|Q06EZ3|Q06EZ3_MOUSE	O-acyltransferase OS=Mus musculus OX=10090 GN=Soat1 PE=2 SV=1	Soat1	9.2	tr|Q06EZ3|Q06EZ3_MOUSE;sp|Q61263|SOAT1_MOUSE;tr|A0A087WNN8|A0A087WNN8_MOUSE;tr|Q8C795|Q8C795_MOUSE;tr|A0A087WSJ5|A0A087WSJ5_MOUSE	tr|Q06EZ3|Q06EZ3_MOUSE;sp|Q61263|SOAT1_MOUSE;tr|A0A087WNN8|A0A087WNN8_MOUSE	5	9	9	9	20.9	63.81	540	0	44.487	Treat_1;Treat_2;Ctrl_1;Ctrl_2	7559;8370;15559;16913;20363;22312;23338;23868;23869	True;True;True;True;True;True;True;True;True	7759;8593;15985;17373;17374;20995;23230;24338;24891;24892	26535;26536;29290;29291;56665;56666;56667;61531;61532;61533;61534;61535;73621;73622;73623;80692;80693;84429;86392;86393;86394;86395	26536;29291;56665;61534;73621;80692;84429;86392;86395	739	56	16530000	17076000	9256400	10094000	1.68364e+07	1.72712e+07	9.17747e+06	9.93113e+06	1.70538e+07	307455.30	0.0180	9.5543e+06	532915.26	0.0558	0.56	0.000157586	0.0026171	down	metabolic process(GO:0008152);cellular process(GO:0009987);multicellular organismal process(GO:0032501);developmental process(GO:0032502);localization(GO:0051179);biological regulation(GO:0065007)	cellular anatomical entity(GO:0110165)	catalytic activity(GO:0003824);binding(GO:0005488)	--	Cholesterol metabolism(ko04979)	GO:0034435,cholesterol esterification;GO:0042986,positive regulation of amyloid precursor protein biosynthetic process;GO:0033344,cholesterol efflux;GO:0042632,cholesterol homeostasis;GO:0034379,very-low-density lipoprotein particle assembly;GO:0010878,cholesterol storage;GO:0008203,cholesterol metabolic process;GO:0010742,macrophage derived foam cell differentiation	GO:0016021,integral component of membrane;GO:0005789,endoplasmic reticulum membrane	GO:0000062,fatty-acyl-CoA binding;GO:0034736,cholesterol O-acyltransferase activity;GO:0005515,protein binding;GO:0015485,cholesterol binding
1826	tr|B9EHY2|B9EHY2_MOUSE	CAAX prenyl protease OS=Mus musculus OX=10090 GN=Zmpste24 PE=1 SV=1	Zmpste24	6.9	tr|B9EHY2|B9EHY2_MOUSE;sp|Q80W54|FACE1_MOUSE	tr|B9EHY2|B9EHY2_MOUSE;sp|Q80W54|FACE1_MOUSE	2	5	5	5	14.7	54.734	475	0	11.795	Treat_1;Treat_2;Ctrl_1;Ctrl_2	13887;19653;19657;24073;30332	True;True;True;True;True	14274;20259;20263;25099;31539	50178;71057;71058;71067;71068;71069;71070;87049;87050;110078	50178;71057;71067;87049;110078	--	--	7560800	8370000	4643400	5332600	7.70096e+06	8.46566e+06	4.60381e+06	5.24656e+06	8.08331e+06	540727.95	0.0669	4.92518e+06	454492.40	0.0923	0.611	0.00175125	0.00836926	down	metabolic process(GO:0008152);cellular process(GO:0009987)	cellular anatomical entity(GO:0110165)	catalytic activity(GO:0003824);binding(GO:0005488)	Posttranslational modification, protein turnover, chaperones(O)	--	GO:0071586,CAAX-box protein processing;GO:0006998,nuclear envelope organization;GO:0030327,prenylated protein catabolic process	GO:0005637,nuclear inner membrane;GO:0030176,integral component of endoplasmic reticulum membrane;GO:0070062,extracellular exosome	GO:0008235,metalloexopeptidase activity;GO:0046872,metal ion binding;GO:0004222,metalloendopeptidase activity
1992	sp|Q8BMF4|ODP2_MOUSE	Dihydrolipoyllysine-residue acetyltransferase component of pyruvate dehydrogenase complex, mitochondrial OS=Mus musculus OX=10090 GN=Dlat PE=1 SV=2	Dlat	8.8	sp|Q8BMF4|ODP2_MOUSE;tr|Q99LL2|Q99LL2_MOUSE	sp|Q8BMF4|ODP2_MOUSE	2	17	17	17	37.4	67.941	642	0	112.87	Treat_1;Treat_2;Ctrl_1;Ctrl_2	240;2385;4183;5177;9674;10030;10248;13181;13667;17989;19760;27779;28365;29425;30006;30007;30893	True;True;True;True;True;True;True;True;True;True;True;True;True;True;True;True;True	245;246;2453;4296;5318;9936;10303;10528;13539;14048;18481;18482;20370;28909;29513;30613;31204;31205;32115	841;842;843;8660;8661;14935;14936;14937;14938;14939;18387;18388;18389;18390;18391;18392;33998;33999;35438;35439;36340;36341;47487;47488;47489;47490;49340;49341;49342;49343;49344;49345;49346;65298;65299;65300;71458;71459;71460;71461;100517;100518;100519;100520;100521;100522;100523;100524;100525;102765;102766;102767;102768;106808;106809;106810;108842;108843;108844;108845;108846;112118;112119	843;8660;14937;18387;33998;35438;36340;47490;49342;65300;71459;100518;102765;106809;108843;108846;112119	832;833	400;565	27542000	27303000	44779000	45738000	2.80526e+07	2.76151e+07	4.43972e+07	45000000	2.78338e+07	309410.54	0.0111	4.46986e+07	426259.78	0.0095	1.606	4.46167e-06	0.000726924	up	metabolic process(GO:0008152);cellular process(GO:0009987);multicellular organismal process(GO:0032501);biological regulation(GO:0065007)	protein-containing complex(GO:0032991);cellular anatomical entity(GO:0110165)	catalytic activity(GO:0003824);binding(GO:0005488)	Energy production and conversion(C)	Glycolysis / Gluconeogenesis(ko00010); Citrate cycle (TCA cycle)(ko00020); Pyruvate metabolism(ko00620); Metabolic pathways(ko01100); Carbon metabolism(ko01200)	GO:0061732,mitochondrial acetyl-CoA biosynthetic process from pyruvate;GO:0030431,sleep;GO:0010510,regulation of acetyl-CoA biosynthetic process from pyruvate;GO:0046487,glyoxylate metabolic process;GO:0006006,glucose metabolic process;GO:0006099,tricarboxylic acid cycle	GO:0005967,mitochondrial pyruvate dehydrogenase complex;GO:0043209,myelin sheath	GO:0004742,dihydrolipoyllysine-residue acetyltransferase activity;GO:0034604,pyruvate dehydrogenase (NAD+) activity;GO:0000166,nucleotide binding;GO:0005515,protein binding
2000	sp|Q8BMS1|ECHA_MOUSE	Trifunctional enzyme subunit alpha, mitochondrial OS=Mus musculus OX=10090 GN=Hadha PE=1 SV=1	Hadha	9.6	sp|Q8BMS1|ECHA_MOUSE;tr|Q3TB39|Q3TB39_MOUSE	sp|Q8BMS1|ECHA_MOUSE;tr|Q3TB39|Q3TB39_MOUSE	2	19	19	19	38.7	82.669	763	0	113.62	Treat_1;Treat_2;Ctrl_1;Ctrl_2	556;1102;1776;4066;4916;5066;7546;8194;8221;9076;10665;13120;15082;15204;23369;24468;24756;26322;28646	True;True;True;True;True;True;True;True;True;True;True;True;True;True;True;True;True;True;True	565;1129;1820;4175;5051;5204;7745;8414;8441;9321;10955;13478;15494;15619;24370;25502;25803;27412;29801	2044;2045;3933;6372;14497;14498;17469;17470;17471;17472;17987;26487;26488;26489;26490;28675;28764;28765;28766;28767;31860;31861;31862;31863;37845;37846;37847;47307;47308;54953;54954;55442;55443;84534;84535;88490;88491;89492;89493;95272;95273;95274;95275;103833;103834;103835	2045;3933;6372;14498;17471;17987;26489;28675;28764;31863;37845;47307;54954;55442;84535;88490;89493;95275;103833	838	443	10849000	10976000	21612000	21016000	1.10501e+07	1.11014e+07	2.14277e+07	2.06769e+07	1.10758e+07	36786.35	0.0033	2.10523e+07	530921.90	0.0252	1.901	9.18369e-06	0.000954829	up	metabolic process(GO:0008152);cellular process(GO:0009987);response to stimulus(GO:0050896)	protein-containing complex(GO:0032991);cellular anatomical entity(GO:0110165)	catalytic activity(GO:0003824);binding(GO:0005488)	Lipid transport and metabolism(I)	Fatty acid elongation(ko00062); Fatty acid degradation(ko00071); Valine, leucine and isoleucine degradation(ko00280); beta-Alanine metabolism(ko00410); Propanoate metabolism(ko00640); Butanoate metabolism(ko00650); Metabolic pathways(ko01100); Fatty acid metabolism(ko01212)	GO:0035965,cardiolipin acyl-chain remodeling;GO:0006635,fatty acid beta-oxidation;GO:0032868,response to insulin;GO:0009410,response to xenobiotic stimulus	GO:0005743,mitochondrial inner membrane;GO:0042645,mitochondrial nucleoid;GO:0031012,extracellular matrix;GO:0016507,mitochondrial fatty acid beta-oxidation multienzyme complex	GO:0044877,protein-containing complex binding;GO:0051287,NAD binding;GO:0004300,enoyl-CoA hydratase activity;GO:0016509,long-chain-3-hydroxyacyl-CoA dehydrogenase activity;GO:0003985,acetyl-CoA C-acetyltransferase activity;GO:0000062,fatty-acyl-CoA binding;GO:0016508,long-chain-enoyl-CoA hydratase activity
2306	sp|Q8K2C9|HACD3_MOUSE	Very-long-chain (3R)-3-hydroxyacyl-CoA dehydratase 3 OS=Mus musculus OX=10090 GN=Hacd3 PE=1 SV=2	Hacd3	9.5	sp|Q8K2C9|HACD3_MOUSE	sp|Q8K2C9|HACD3_MOUSE	1	4	4	4	14.6	43.131	362	0	6.899	Treat_1;Treat_2;Ctrl_1;Ctrl_2	6113;8892;22998;28150	True;True;True;True	6275;9132;23988;29289	21607;31168;31169;83252;83253;83254;83255;83256;101931;101932;101933;101934	21607;31169;83254;101934	--	--	5251900	5930000	3534700	3963300	5.34926e+06	5.99777e+06	3.50456e+06	3.89935e+06	5.67352e+06	458572.26	0.0808	3.70196e+06	279158.60	0.0754	0.654	0.0025303	0.0107548	down	metabolic process(GO:0008152);cellular process(GO:0009987);biological regulation(GO:0065007)	cellular anatomical entity(GO:0110165)	catalytic activity(GO:0003824);binding(GO:0005488);molecular function regulator(GO:0098772)	--	Fatty acid elongation(ko00062); Biosynthesis of unsaturated fatty acids(ko01040); Metabolic pathways(ko01100); Fatty acid metabolism(ko01212)	GO:0030497,fatty acid elongation;GO:0007249,I-kappaB kinase/NF-kappaB signaling;GO:0045070,positive regulation of viral genome replication;GO:0042761,very long-chain fatty acid biosynthetic process;GO:0043547,positive regulation of GTPase activity;GO:0046726,positive regulation by virus of viral protein levels in host cell;GO:0016601,Rac protein signal transduction;GO:0030148,sphingolipid biosynt…	GO:0030176,integral component of endoplasmic reticulum membrane;GO:0005925,focal adhesion;GO:0005739,mitochondrion;GO:0031965,nuclear membrane	GO:0102344,3-hydroxy-behenoyl-CoA dehydratase activity;GO:0005096,GTPase activator activity;GO:0018812,3-hydroxyacyl-CoA dehydratase activity;GO:0019899,enzyme binding;GO:0102345,3-hydroxy-lignoceroyl-CoA dehydratase activity
2416	sp|Q8R3F5|FABD_MOUSE	Malonyl-CoA-acyl carrier protein transacylase, mitochondrial OS=Mus musculus OX=10090 GN=Mcat PE=1 SV=3	Mcat	8.2	sp|Q8R3F5|FABD_MOUSE;tr|A0A2R8VHT7|A0A2R8VHT7_MOUSE;tr|A0A2R8VHL7|A0A2R8VHL7_MOUSE;tr|A0A2R8W722|A0A2R8W722_MOUSE	sp|Q8R3F5|FABD_MOUSE;tr|A0A2R8VHT7|A0A2R8VHT7_MOUSE	4	3	3	3	12.1	41.928	381	0	6.5106	Treat_1;Treat_2;Ctrl_1;Ctrl_2	4966;27413;28720	True;True;True	5102;28528;29881	17650;17651;99095;99096;104163;104164;104165;104166	17650;99095;104166	--	--	2663800	2494500	3958200	4149900	2.71318e+06	2.52301e+06	3.92445e+06	4.08294e+06	2.61809e+06	134470.46	0.0514	4.00369e+06	112070.23	0.0280	1.531	0.000387199	0.00370862	up	metabolic process(GO:0008152);cellular process(GO:0009987)	cellular anatomical entity(GO:0110165)	catalytic activity(GO:0003824);binding(GO:0005488)	Lipid transport and metabolism(I)	Metabolic pathways(ko01100); Fatty acid metabolism(ko01212)	GO:0006633,fatty acid biosynthetic process	GO:0005739,mitochondrion	GO:0003723,RNA binding;GO:0004314,[acyl-carrier-protein] S-malonyltransferase activity
2485	tr|Q3UDS7|Q3UDS7_MOUSE	ADP-dependent glucokinase OS=Mus musculus OX=10090 GN=Adpgk PE=1 SV=1	Adpgk	5.4	tr|Q3UDS7|Q3UDS7_MOUSE;tr|Q3TJ10|Q3TJ10_MOUSE;tr|A0A1L1SSF2|A0A1L1SSF2_MOUSE;sp|Q8VDL4|ADPGK_MOUSE	tr|Q3UDS7|Q3UDS7_MOUSE;tr|Q3TJ10|Q3TJ10_MOUSE;tr|A0A1L1SSF2|A0A1L1SSF2_MOUSE;sp|Q8VDL4|ADPGK_MOUSE	4	6	6	6	18.6	53.788	495	0	11.615	Treat_1;Treat_2;Ctrl_1;Ctrl_2	2149;13892;16435;27402;27723;29010	True;True;True;True;True;True	2211;14279;16880;28517;28852;30176	7771;7772;7773;7774;50194;50195;50196;59687;59688;99069;100315;100316;105204	7774;50195;59688;99069;100316;105204	--	--	4436800	4151500	3012600	2617000	4.51905e+06	4.19895e+06	2.98691e+06	2.57477e+06	4.359e+06	226343.85	0.0519	2.78084e+06	291426.25	0.1048	0.639	0.00249277	0.0106279	down	metabolic process(GO:0008152);cellular process(GO:0009987)	cellular anatomical entity(GO:0110165)	catalytic activity(GO:0003824);binding(GO:0005488)	Carbohydrate transport and metabolism(G)	Glycolysis / Gluconeogenesis(ko00010); Metabolic pathways(ko01100); Carbon metabolism(ko01200)	GO:0006006,glucose metabolic process;GO:0006096,glycolytic process	GO:0005576,extracellular region;GO:0005783,endoplasmic reticulum;GO:0016021,integral component of membrane	GO:0043843,ADP-specific glucokinase activity;GO:0046872,metal ion binding
2562	tr|Q8C2Q8|Q8C2Q8_MOUSE	ATP synthase subunit gamma OS=Mus musculus OX=10090 GN=Atp5c1 PE=1 SV=1	Atp5c1	9.3	tr|Q8C2Q8|Q8C2Q8_MOUSE;tr|Q9D9D7|Q9D9D7_MOUSE;tr|Q3UD06|Q3UD06_MOUSE;sp|Q91VR2|ATPG_MOUSE;tr|A2AKU9|A2AKU9_MOUSE;tr|Q9ERA8|Q9ERA8_MOUSE;tr|A2AKV1|A2AKV1_MOUSE;tr|A2AKV2|A2AKV2_MOUSE;tr|A2AKV3|A2AKV3_MOUSE;tr|A2AKV0|A2AKV0_MOUSE;tr|Q9Z1F5|Q9Z1F5_MOUSE	tr|Q8C2Q8|Q8C2Q8_MOUSE;tr|Q9D9D7|Q9D9D7_MOUSE;tr|Q3UD06|Q3UD06_MOUSE;sp|Q91VR2|ATPG_MOUSE;tr|A2AKU9|A2AKU9_MOUSE;tr|Q9ERA8|Q9ERA8_MOUSE;tr|A2AKV1|A2AKV1_MOUSE;tr|A2AKV2|A2AKV2_MOUSE;tr|A2AKV3|A2AKV3_MOUSE	11	9	9	9	34.7	30.255	274	0	37.401	Treat_1;Treat_2;Ctrl_1;Ctrl_2	6633;7608;10209;11609;18539;19402;19689;26258;30273	True;True;True;True;True;True;True;True;True	6803;7808;7809;10487;11927;19044;19997;20295;27345;31479	23449;23450;26667;26668;26669;26670;36205;36206;36207;36208;36209;36210;36211;41438;41439;41440;41441;41442;41443;67144;67145;67146;67147;67148;67149;70138;70139;71185;71186;71187;71188;71189;95032;95033;95034;95035;95036;95037;95038;95039;109877;109878;109879;109880;109881;109882;109883;109884	23449;26668;36211;41438;67145;70138;71185;95035;109878	926;927	105;230	47280000	48094000	76413000	72619000	4.81564e+07	4.86437e+07	7.57615e+07	7.14473e+07	4.84001e+07	344520.94	0.0071	7.36044e+07	3050596.87	0.0414	1.521	0.000148211	0.00251596	up	metabolic process(GO:0008152);cellular process(GO:0009987);localization(GO:0051179)	protein-containing complex(GO:0032991);cellular anatomical entity(GO:0110165)	catalytic activity(GO:0003824);transporter activity(GO:0005215);binding(GO:0005488);ATP-dependent activity(GO:0140657)	Energy production and conversion(C)	Oxidative phosphorylation(ko00190); Metabolic pathways(ko01100); Thermogenesis(ko04714); Alzheimer disease(ko05010); Parkinson disease(ko05012); Amyotrophic lateral sclerosis(ko05014); Huntington disease(ko05016); Prion disease(ko05020); Pathways of neurodegeneration - multiple diseases(ko05022); Chemical carcinogenesis - reactive oxygen species(ko05208); Diabetic cardiomyopathy(ko05415)	GO:0042776,mitochondrial ATP synthesis coupled proton transport;GO:0006119,oxidative phosphorylation	GO:0005759,mitochondrial matrix;GO:0000275,mitochondrial proton-transporting ATP synthase complex, catalytic sector F(1);GO:0043209,myelin sheath;GO:0070062,extracellular exosome	GO:0046933,proton-transporting ATP synthase activity, rotational mechanism;GO:0046961,proton-transporting ATPase activity, rotational mechanism;GO:0003723,RNA binding
2756	sp|Q99JY0|ECHB_MOUSE	Trifunctional enzyme subunit beta, mitochondrial OS=Mus musculus OX=10090 GN=Hadhb PE=1 SV=1	Hadhb	9.9	sp|Q99JY0|ECHB_MOUSE;tr|D3YXU1|D3YXU1_MOUSE	sp|Q99JY0|ECHB_MOUSE	2	7	7	7	17.3	51.386	475	0	36.573	Treat_1;Treat_2;Ctrl_1;Ctrl_2	3938;4813;5335;8680;13305;15226;28500	True;True;True;True;True;True;True	4042;4947;5480;8915;13676;15641;29652	14020;17151;17152;18936;18937;18938;30359;30360;30361;30362;30363;30364;47954;47955;47956;47957;55507;103285	14020;17151;18937;30361;47955;55507;103285	--	--	10952000	9814300	16969000	16398000	1.1155e+07	9.92647e+06	1.68243e+07	1.61334e+07	1.05407e+07	868718.29	0.0824	1.64789e+07	488541.94	0.0296	1.569	0.00110216	0.00640689	up	metabolic process(GO:0008152);cellular process(GO:0009987)	protein-containing complex(GO:0032991);cellular anatomical entity(GO:0110165)	catalytic activity(GO:0003824);binding(GO:0005488)	Lipid transport and metabolism(I)	Fatty acid elongation(ko00062); Fatty acid degradation(ko00071); Valine, leucine and isoleucine degradation(ko00280); Metabolic pathways(ko01100); Fatty acid metabolism(ko01212)	GO:0006635,fatty acid beta-oxidation;GO:0035965,cardiolipin acyl-chain remodeling	GO:0005783,endoplasmic reticulum;GO:0005743,mitochondrial inner membrane;GO:0042645,mitochondrial nucleoid;GO:0070062,extracellular exosome;GO:0005741,mitochondrial outer membrane;GO:0016507,mitochondrial fatty acid beta-oxidation multienzyme complex	GO:0003723,RNA binding;GO:0051287,NAD binding;GO:0003988,acetyl-CoA C-acyltransferase activity;GO:0016509,long-chain-3-hydroxyacyl-CoA dehydrogenase activity;GO:0016508,long-chain-enoyl-CoA hydratase activity;GO:0000062,fatty-acyl-CoA binding;GO:0044877,protein-containing complex binding;GO:0004300,enoyl-CoA hydratase activity
2906	sp|Q9CQ54|NDUC2_MOUSE	NADH dehydrogenase [ubiquinone] 1 subunit C2 OS=Mus musculus OX=10090 GN=Ndufc2 PE=1 SV=1	Ndufc2	9.6	sp|Q9CQ54|NDUC2_MOUSE;tr|Q9D846|Q9D846_MOUSE	sp|Q9CQ54|NDUC2_MOUSE;tr|Q9D846|Q9D846_MOUSE	2	1	1	1	10.8	14.164	120	0	3.2274	Treat_1;Treat_2;Ctrl_1;Ctrl_2	27556	True	28679	99722;99723;99724;99725;99726;99727	99724	--	--	3783600	4070400	2287200	0	3.85374e+06	4.11692e+06	2.2677e+06	0	3.98533e+06	186099.20	0.0467	2.2677e+06	--	--	0.57	0.0366706	0.0683743	down	metabolic process(GO:0008152);cellular process(GO:0009987);localization(GO:0051179);biological regulation(GO:0065007)	protein-containing complex(GO:0032991);cellular anatomical entity(GO:0110165)	catalytic activity(GO:0003824);transporter activity(GO:0005215)	--	Oxidative phosphorylation(ko00190); Metabolic pathways(ko01100); Thermogenesis(ko04714); Retrograde endocannabinoid signaling(ko04723); Non-alcoholic fatty liver disease(ko04932); Alzheimer disease(ko05010); Parkinson disease(ko05012); Amyotrophic lateral sclerosis(ko05014); Huntington disease(ko05016); Prion disease(ko05020); Pathways of neurodegeneration - multiple diseases(ko05022); Chemical c…	GO:0006810,transport;GO:0032981,mitochondrial respiratory chain complex I assembly;GO:1903580,positive regulation of ATP metabolic process;GO:0006120,mitochondrial electron transport, NADH to ubiquinone	GO:0005747,mitochondrial respiratory chain complex I;GO:0016021,integral component of membrane	GO:0008137,NADH dehydrogenase (ubiquinone) activity
2946	sp|Q9CQJ8|NDUB9_MOUSE	NADH dehydrogenase [ubiquinone] 1 beta subcomplex subunit 9 OS=Mus musculus OX=10090 GN=Ndufb9 PE=1 SV=3	Ndufb9	7.9	sp|Q9CQJ8|NDUB9_MOUSE;tr|Q9EPK3|Q9EPK3_MOUSE	sp|Q9CQJ8|NDUB9_MOUSE	2	4	4	4	40.2	21.984	179	0	29.754	Treat_1;Treat_2;Ctrl_1;Ctrl_2	874;5373;5993;29388	True;True;True;True	896;5519;6152;30575	3098;3099;3100;19061;19062;19063;19064;21158;106700;106701	3100;19062;21158;106700	--	--	0	2269400	6206000	6561400	0	2.29534e+06	6.15308e+06	6.45553e+06	2.29534e+06	--	--	6.30431e+06	213861.94	0.0339	2.747	0.0150315	0.035052	up	metabolic process(GO:0008152);cellular process(GO:0009987);multicellular organismal process(GO:0032501);response to stimulus(GO:0050896);localization(GO:0051179)	protein-containing complex(GO:0032991);cellular anatomical entity(GO:0110165)	catalytic activity(GO:0003824);transporter activity(GO:0005215);binding(GO:0005488)	--	Oxidative phosphorylation(ko00190); Metabolic pathways(ko01100); Thermogenesis(ko04714); Alzheimer disease(ko05010); Parkinson disease(ko05012); Amyotrophic lateral sclerosis(ko05014); Huntington disease(ko05016); Prion disease(ko05020); Pathways of neurodegeneration - multiple diseases(ko05022); Chemical carcinogenesis - reactive oxygen species(ko05208); Diabetic cardiomyopathy(ko05415)	GO:0007605,sensory perception of sound;GO:0006120,mitochondrial electron transport, NADH to ubiquinone;GO:0098779,positive regulation of mitophagy in response to mitochondrial depolarization;GO:0032981,mitochondrial respiratory chain complex I assembly;GO:0006810,transport	GO:0070062,extracellular exosome;GO:0005747,mitochondrial respiratory chain complex I	GO:0008137,NADH dehydrogenase (ubiquinone) activity;GO:0005515,protein binding
2956	tr|Q5I0W0|Q5I0W0_MOUSE	ATP synthase F(0) complex subunit B1, mitochondrial OS=Mus musculus OX=10090 GN=Atp5pb PE=1 SV=1	Atp5pb	9.5	tr|Q5I0W0|Q5I0W0_MOUSE;tr|Q3UF04|Q3UF04_MOUSE;tr|Q3TJD4|Q3TJD4_MOUSE;sp|Q9CQQ7|AT5F1_MOUSE;tr|A0A0G2JGX3|A0A0G2JGX3_MOUSE;tr|Q64218|Q64218_MOUSE	tr|Q5I0W0|Q5I0W0_MOUSE;tr|Q3UF04|Q3UF04_MOUSE;tr|Q3TJD4|Q3TJD4_MOUSE;sp|Q9CQQ7|AT5F1_MOUSE;tr|A0A0G2JGX3|A0A0G2JGX3_MOUSE	6	6	6	6	22.3	28.948	256	0	24.469	Treat_1;Treat_2;Ctrl_1;Ctrl_2	3339;11968;12070;20270;21731;24173	True;True;True;True;True;True	3427;12297;12402;20901;22531;22532;25202	11971;11972;42890;42891;42892;42893;43252;43253;43254;43255;73283;78531;78532;78533;87438;87439;87440;87441;87442;87443	11971;42892;43252;73283;78532;87439	1003	152	42702000	38796000	24885000	26087000	4.34936e+07	3.92394e+07	2.46728e+07	2.56661e+07	4.13665e+07	3008162.15	0.0727	2.51694e+07	702343.12	0.0279	0.61	0.000580483	0.00458913	down	metabolic process(GO:0008152);cellular process(GO:0009987);developmental process(GO:0032502);localization(GO:0051179)	protein-containing complex(GO:0032991);cellular anatomical entity(GO:0110165)	catalytic activity(GO:0003824);transporter activity(GO:0005215);binding(GO:0005488)	--	Oxidative phosphorylation(ko00190); Metabolic pathways(ko01100); Thermogenesis(ko04714); Alzheimer disease(ko05010); Parkinson disease(ko05012); Amyotrophic lateral sclerosis(ko05014); Huntington disease(ko05016); Prion disease(ko05020); Pathways of neurodegeneration - multiple diseases(ko05022); Chemical carcinogenesis - reactive oxygen species(ko05208); Diabetic cardiomyopathy(ko05415)	GO:0042776,mitochondrial ATP synthesis coupled proton transport;GO:0021762,substantia nigra development	GO:0000276,mitochondrial proton-transporting ATP synthase complex, coupling factor F(o);GO:0070062,extracellular exosome;GO:0043209,myelin sheath;GO:0005654,nucleoplasm;GO:0005759,mitochondrial matrix	GO:0046933,proton-transporting ATP synthase activity, rotational mechanism;GO:0005515,protein binding
2963	sp|Q9CQT1|MTNA_MOUSE	Methylthioribose-1-phosphate isomerase OS=Mus musculus OX=10090 GN=Mri1 PE=1 SV=1	Mri1	5.8	sp|Q9CQT1|MTNA_MOUSE;tr|F8WI95|F8WI95_MOUSE;tr|F6YY88|F6YY88_MOUSE	sp|Q9CQT1|MTNA_MOUSE;tr|F8WI95|F8WI95_MOUSE	3	9	9	9	29.8	39.41	369	0	39.617	Treat_1;Treat_2;Ctrl_1;Ctrl_2	4471;4472;4473;5979;6372;12623;15922;26500;31211	True;True;True;True;True;True;True;True;True	4586;4587;4588;6138;6539;12966;16356;27592;32444	15896;15897;15898;15899;15900;15901;15902;21122;21123;22554;22555;22556;45321;45322;57878;57879;57880;57881;57882;57883;95904;113231;113232;113233	15898;15901;15902;21122;22556;45321;57882;95904;113231	--	--	12449000	12295000	8172400	8419000	1.26798e+07	1.24355e+07	8.10272e+06	8.28316e+06	1.25576e+07	172743.22	0.0138	8.19294e+06	127590.10	0.0156	0.652	1.7083e-05	0.00102758	down	metabolic process(GO:0008152);cellular process(GO:0009987)	cellular anatomical entity(GO:0110165)	catalytic activity(GO:0003824);binding(GO:0005488)	Amino acid transport and metabolism(E)	Cysteine and methionine metabolism(ko00270); Metabolic pathways(ko01100)	GO:0019509,L-methionine salvage from methylthioadenosine;GO:0019284,L-methionine salvage from S-adenosylmethionine	GO:0005730,nucleolus;GO:0005829,cytosol;GO:0042995,cell projection	GO:0046523,S-methyl-5-thioribose-1-phosphate isomerase activity;GO:0042802,identical protein binding
3068	sp|Q9CY27|TECR_MOUSE	Very-long-chain enoyl-CoA reductase OS=Mus musculus OX=10090 GN=Tecr PE=1 SV=1	Tecr	9.9	sp|Q9CY27|TECR_MOUSE;tr|Q9CWN2|Q9CWN2_MOUSE;tr|G3UWE1|G3UWE1_MOUSE;tr|Q52L67|Q52L67_MOUSE;tr|A0A5F8MQC8|A0A5F8MQC8_MOUSE;tr|A0A5F8MPU6|A0A5F8MPU6_MOUSE;tr|A0A1D5RLH3|A0A1D5RLH3_MOUSE;tr|A0A1D5RLB4|A0A1D5RLB4_MOUSE;tr|Q3TAN8|Q3TAN8_MOUSE	sp|Q9CY27|TECR_MOUSE;tr|Q9CWN2|Q9CWN2_MOUSE;tr|G3UWE1|G3UWE1_MOUSE;tr|Q52L67|Q52L67_MOUSE;tr|A0A5F8MQC8|A0A5F8MQC8_MOUSE;tr|A0A5F8MPU6|A0A5F8MPU6_MOUSE	9	9	9	9	24.4	36.09	308	0	22.744	Treat_1;Treat_2;Ctrl_1;Ctrl_2	6422;11959;15578;17080;17785;19279;24414;26255;30466	True;True;True;True;True;True;True;True;True	6590;12287;16004;17543;18272;19842;25445;27342;31678	22712;22713;42838;42839;42840;56721;56722;56723;56724;56725;62084;62085;62086;62087;62088;62089;62090;62091;64635;64636;69786;88300;88301;88302;88303;95018;95019;95020;95021;95022;95023;95024;110576	22712;42838;56725;62084;64636;69786;88302;95018;110576	1028	1	23755000	23336000	9733500	12802000	2.41954e+07	2.36027e+07	9.65051e+06	1.25954e+07	2.3899e+07	419065.42	0.0175	1.1123e+07	2082383.66	0.1873	0.466	0.00213035	0.00952215	down	metabolic process(GO:0008152);cellular process(GO:0009987)	cellular anatomical entity(GO:0110165)	catalytic activity(GO:0003824);binding(GO:0005488)	--	Fatty acid elongation(ko00062); Biosynthesis of unsaturated fatty acids(ko01040); Metabolic pathways(ko01100); Fatty acid metabolism(ko01212)	GO:0035338,long-chain fatty-acyl-CoA biosynthetic process;GO:0042761,very long-chain fatty acid biosynthetic process;GO:0006694,steroid biosynthetic process;GO:0030497,fatty acid elongation	GO:0005634,nucleus;GO:0030176,integral component of endoplasmic reticulum membrane	GO:0017099,very-long-chain-acyl-CoA dehydrogenase activity;GO:0005515,protein binding
3143	sp|Q9D0K2|SCOT1_MOUSE	Succinyl-CoA:3-ketoacid coenzyme A transferase 1, mitochondrial OS=Mus musculus OX=10090 GN=Oxct1 PE=1 SV=1	Oxct1	8.8	sp|Q9D0K2|SCOT1_MOUSE;tr|Q3UJQ9|Q3UJQ9_MOUSE;tr|Q3UK61|Q3UK61_MOUSE;tr|Q3U9P7|Q3U9P7_MOUSE;tr|Q9CRF4|Q9CRF4_MOUSE;tr|A1E285|A1E285_MOUSE	sp|Q9D0K2|SCOT1_MOUSE;tr|Q3UJQ9|Q3UJQ9_MOUSE;tr|Q3UK61|Q3UK61_MOUSE;tr|Q3U9P7|Q3U9P7_MOUSE;tr|Q9CRF4|Q9CRF4_MOUSE	6	17	17	17	44.6	55.988	520	0	253.88	Treat_1;Treat_2;Ctrl_1;Ctrl_2	1062;1128;3573;4097;4605;5917;7473;9248;9855;10425;11008;19265;19752;21508;26224;30182;30657	True;True;True;True;True;True;True;True;True;True;True;True;True;True;True;True;True	1087;1156;3667;4207;4724;6074;7667;7668;9498;10124;10709;11307;19824;20362;22256;27308;31387;31874;31875	3758;3759;3760;3761;3762;3763;3764;3765;4035;4036;4037;4038;12797;14652;14653;14654;14655;16408;16409;16410;16411;16412;16413;16414;20908;20909;20910;20911;26235;26236;26237;26238;26239;26240;26241;32480;32481;32482;32483;34752;36990;39010;39011;69738;71423;71424;71425;71426;77723;77724;77725;94874;109556;109557;109558;111226;111227;111228;111229;111230	3761;4035;12797;14653;16414;20908;26236;32482;34752;36990;39010;69738;71424;77724;94874;109558;111229	1048;1049;1050	111;388;414	21357000	22355000	47822000	41620000	2.17529e+07	2.26105e+07	4.74142e+07	4.09484e+07	2.21817e+07	606416.58	0.0273	4.41813e+07	4572005.81	0.1035	1.993	0.000565336	0.00454352	up	metabolic process(GO:0008152);cellular process(GO:0009987);developmental process(GO:0032502);response to stimulus(GO:0050896);biological regulation(GO:0065007)	cellular anatomical entity(GO:0110165)	catalytic activity(GO:0003824);binding(GO:0005488)	Lipid transport and metabolism(I)	Valine, leucine and isoleucine degradation(ko00280); Butanoate metabolism(ko00650); Metabolic pathways(ko01100)	GO:0009725,response to hormone;GO:0046952,ketone body catabolic process;GO:0014823,response to activity;GO:0007584,response to nutrient;GO:0045471,response to ethanol;GO:0060612,adipose tissue development;GO:0035774,positive regulation of insulin secretion involved in cellular response to glucose stimulus;GO:0007420,brain development;GO:0042594,response to starvation;GO:0007507,heart development;…	GO:0005759,mitochondrial matrix	GO:0008260,3-oxoacid CoA-transferase activity;GO:0042803,protein homodimerization activity
3147	sp|Q9D0M1|KPRA_MOUSE	Phosphoribosyl pyrophosphate synthase-associated protein 1 OS=Mus musculus OX=10090 GN=Prpsap1 PE=1 SV=1	Prpsap1	7.2	sp|Q9D0M1|KPRA_MOUSE;tr|B1AT82|B1AT82_MOUSE;tr|Q8BK29|Q8BK29_MOUSE;tr|B1AT84|B1AT84_MOUSE;tr|B1AT83|B1AT83_MOUSE	sp|Q9D0M1|KPRA_MOUSE;tr|B1AT82|B1AT82_MOUSE;tr|Q8BK29|Q8BK29_MOUSE;tr|B1AT84|B1AT84_MOUSE;tr|B1AT83|B1AT83_MOUSE	5	6	5	5	19.9	39.431	356	0	22.683	Treat_1;Treat_2;Ctrl_1;Ctrl_2	2510;6346;6440;19916;25476;28345	True;True;False;True;True;True	2579;6511;6608;20527;26538;29492	9107;9108;9109;9110;9111;22445;22767;22768;22769;22770;22771;22772;22773;22774;22775;71950;92016;92017;92018;92019;102680;102681	9108;22445;22775;71950;92016;102681	--	--	3237800	2871500	4744900	5103000	3.29782e+06	2.90432e+06	4.70444e+06	5.02066e+06	3.10107e+06	278247.62	0.0897	4.86255e+06	223601.75	0.0460	1.575	0.00162834	0.00806014	up	metabolic process(GO:0008152);cellular process(GO:0009987);biological regulation(GO:0065007)	protein-containing complex(GO:0032991)	catalytic activity(GO:0003824);binding(GO:0005488);molecular function regulator(GO:0098772)	Nucleotide transport and metabolism(F)	Purine metabolism(ko00230); Metabolic pathways(ko01100); Carbon metabolism(ko01200)	GO:0009116,nucleoside metabolic process;GO:0033673,negative regulation of kinase activity;GO:0009165,nucleotide biosynthetic process	GO:0002189,ribose phosphate diphosphokinase complex;GO:0032991,protein-containing complex	GO:0004857,enzyme inhibitor activity;GO:0042802,identical protein binding;GO:0004749,ribose phosphate diphosphokinase activity;GO:0019900,kinase binding;GO:0000287,magnesium ion binding
3293	sp|Q9D964|GATM_MOUSE	Glycine amidinotransferase, mitochondrial OS=Mus musculus OX=10090 GN=Gatm PE=1 SV=1	Gatm	8	sp|Q9D964|GATM_MOUSE	sp|Q9D964|GATM_MOUSE	1	12	12	12	38.8	48.297	423	0	69.095	Treat_1;Treat_2;Ctrl_1;Ctrl_2	765;1207;3795;9168;11578;19502;19805;22968;24951;26863;29245;31365	True;True;True;True;True;True;True;True;True;True;True;True	783;1235;3895;9417;11896;20102;20415;23958;26001;27970;30425;32599	2752;2753;2754;2755;2756;2757;4294;13549;13550;13551;13552;13553;13554;32207;32208;32209;32210;32211;32212;32213;41304;70483;70484;70485;70486;70487;70488;70489;70490;71594;83133;83134;83135;83136;83137;83138;83139;83140;83141;90172;97173;106119;113863;113864	2757;4294;13552;32207;41304;70485;71594;83141;90172;97173;106119;113864	1074;1075	281;371	12893000	18200000	24318000	23580000	1.3132e+07	1.8408e+07	2.41106e+07	2.31995e+07	1.577e+07	3730701.09	0.2366	2.36551e+07	644297.06	0.0272	1.543	0.023527	0.0488276	up	metabolic process(GO:0008152);cellular process(GO:0009987);developmental process(GO:0032502);growth(GO:0040007);response to stimulus(GO:0050896)	cellular anatomical entity(GO:0110165)	catalytic activity(GO:0003824)	Amino acid transport and metabolism(E)	Metabolic pathways(ko01100)	GO:0006601,creatine biosynthetic process;GO:0046689,response to mercury ion;GO:1990402,embryonic liver development;GO:0006979,response to oxidative stress;GO:0042246,tissue regeneration;GO:0043434,response to peptide hormone;GO:0007584,response to nutrient	GO:0070062,extracellular exosome;GO:0005758,mitochondrial intermembrane space;GO:0005743,mitochondrial inner membrane	GO:0015068,glycine amidinotransferase activity
3313	sp|Q9DB20|ATPO_MOUSE	ATP synthase subunit O, mitochondrial OS=Mus musculus OX=10090 GN=Atp5po PE=1 SV=1	Atp5po	10.7	sp|Q9DB20|ATPO_MOUSE;tr|Q3THG0|Q3THG0_MOUSE;tr|Q3TF25|Q3TF25_MOUSE;tr|A0A338P776|A0A338P776_MOUSE;tr|F7D3P8|F7D3P8_MOUSE;tr|A0A338P7G3|A0A338P7G3_MOUSE;tr|F6XVM5|F6XVM5_MOUSE	sp|Q9DB20|ATPO_MOUSE;tr|Q3THG0|Q3THG0_MOUSE;tr|Q3TF25|Q3TF25_MOUSE;tr|A0A338P776|A0A338P776_MOUSE	7	13	13	13	68.5	23.363	213	0	73.91	Treat_1;Treat_2;Ctrl_1;Ctrl_2	6416;8936;9636;14601;16430;18853;23773;24456;25843;28487;29719;29720;30412	True;True;True;True;True;True;True;True;True;True;True;True;True	6584;9178;9898;15002;16873;16874;19362;24790;25490;26915;29639;30911;30912;31622	22687;22688;31368;31369;31370;31371;31372;31373;33806;33807;33808;33809;33810;33811;33812;33813;53104;53105;59664;59665;59666;68304;68305;68306;68307;68308;68309;68310;68311;68312;68313;68314;68315;68316;86004;86005;86006;88449;93407;93408;93409;103241;107773;107774;107775;107776;107777;107778;107779;107780;107781;110377;110378;110379;110380	22687;31371;33806;53105;59665;68305;86004;88449;93407;103241;107778;107781;110379	1076	132	45063000	44955000	69916000	71688000	4.58983e+07	4.54688e+07	6.93198e+07	7.05313e+07	4.56836e+07	303781.57	0.0067	6.99256e+07	856638.66	0.0122	1.531	5.28746e-06	0.000770021	up	metabolic process(GO:0008152);cellular process(GO:0009987);localization(GO:0051179)	protein-containing complex(GO:0032991);cellular anatomical entity(GO:0110165)	catalytic activity(GO:0003824);transporter activity(GO:0005215);binding(GO:0005488)	Energy production and conversion(C)	Oxidative phosphorylation(ko00190); Metabolic pathways(ko01100); Thermogenesis(ko04714); Alzheimer disease(ko05010); Parkinson disease(ko05012); Amyotrophic lateral sclerosis(ko05014); Huntington disease(ko05016); Prion disease(ko05020); Pathways of neurodegeneration - multiple diseases(ko05022); Chemical carcinogenesis - reactive oxygen species(ko05208); Diabetic cardiomyopathy(ko05415)	GO:0042776,mitochondrial ATP synthesis coupled proton transport	GO:0005634,nucleus;GO:0043209,myelin sheath;GO:0031012,extracellular matrix;GO:0005886,plasma membrane;GO:0070062,extracellular exosome;GO:0000276,mitochondrial proton-transporting ATP synthase complex, coupling factor F(o)	GO:0046933,proton-transporting ATP synthase activity, rotational mechanism;GO:0005496,steroid binding;GO:0044877,protein-containing complex binding
3339	tr|Q7TMY2|Q7TMY2_MOUSE	Acyl-Coenzyme A dehydrogenase, short/branched chain OS=Mus musculus OX=10090 GN=Acadsb PE=2 SV=1	Acadsb	8	tr|Q7TMY2|Q7TMY2_MOUSE;sp|Q9DBL1|ACDSB_MOUSE;tr|E9Q5L3|E9Q5L3_MOUSE;tr|Q3V2R9|Q3V2R9_MOUSE	tr|Q7TMY2|Q7TMY2_MOUSE;sp|Q9DBL1|ACDSB_MOUSE;tr|E9Q5L3|E9Q5L3_MOUSE;tr|Q3V2R9|Q3V2R9_MOUSE	4	4	4	4	12.7	47.878	432	0	54.549	Treat_1;Treat_2;Ctrl_1;Ctrl_2	2559;12412;18669;30382	True;True;True;True	2628;12752;19176;31590	9258;44535;44536;44537;67576;110262;110263;110264;110265	9258;44536;67576;110263	--	--	6388400	6676200	10224000	10830000	6.50682e+06	6.7525e+06	1.01368e+07	1.06553e+07	6.62966e+06	173722.00	0.0262	1.0396e+07	366628.54	0.0353	1.569	0.000140951	0.00243757	up	metabolic process(GO:0008152);cellular process(GO:0009987);biological regulation(GO:0065007)	cellular anatomical entity(GO:0110165)	catalytic activity(GO:0003824);binding(GO:0005488)	Lipid transport and metabolism(I)	Fatty acid degradation(ko00071); Valine, leucine and isoleucine degradation(ko00280); Metabolic pathways(ko01100); Fatty acid metabolism(ko01212)	GO:0009083,branched-chain amino acid catabolic process;GO:0033539,fatty acid beta-oxidation using acyl-CoA dehydrogenase;GO:0055088,lipid homeostasis;GO:0006637,acyl-CoA metabolic process	GO:0005759,mitochondrial matrix;GO:0070062,extracellular exosome	GO:0052890,oxidoreductase activity, acting on the CH-CH group of donors, with a flavin as acceptor;GO:0016937,short-branched-chain-acyl-CoA dehydrogenase activity;GO:0009055,electron transfer activity;GO:0050660,flavin adenine dinucleotide binding;GO:0000062,fatty-acyl-CoA binding
3340	sp|Q9DBL7|COASY_MOUSE	Bifunctional coenzyme A synthase OS=Mus musculus OX=10090 GN=Coasy PE=1 SV=2	Coasy	7.1	sp|Q9DBL7|COASY_MOUSE	sp|Q9DBL7|COASY_MOUSE	1	7	7	7	21.5	62.022	563	0	24.887	Treat_1;Treat_2;Ctrl_1;Ctrl_2	3104;4051;13029;13158;17250;20089;23927	True;True;True;True;True;True;True	3186;4159;13382;13516;17716;20704;24951	11215;11216;11217;11218;14441;46984;46985;46986;46987;47422;47423;47424;47425;62756;72566;72567;72568;86582;86583	11217;14441;46987;47424;62756;72568;86583	--	--	6499400	6684600	11330000	11161000	6.61988e+06	6.761e+06	1.12334e+07	1.09809e+07	6.69044e+06	99787.04	0.0149	1.11072e+07	178575.57	0.0161	1.66	1.22457e-05	0.000968114	up	metabolic process(GO:0008152);cellular process(GO:0009987)	cellular anatomical entity(GO:0110165)	catalytic activity(GO:0003824);binding(GO:0005488)	Coenzyme transport and metabolism(H);General function prediction only(R)	Metabolic pathways(ko01100); Biosynthesis of cofactors(ko01240)	GO:0015937,coenzyme A biosynthetic process;GO:0016310,phosphorylation	GO:0005741,mitochondrial outer membrane;GO:0070062,extracellular exosome;GO:0005759,mitochondrial matrix;GO:0005654,nucleoplasm	GO:0004595,pantetheine-phosphate adenylyltransferase activity;GO:0005515,protein binding;GO:0004140,dephospho-CoA kinase activity;GO:0005524,ATP binding
3401	sp|Q9EP69|SAC1_MOUSE	Phosphatidylinositol-3-phosphatase SAC1 OS=Mus musculus OX=10090 GN=Sacm1l PE=1 SV=1	Sacm1l	7.3	sp|Q9EP69|SAC1_MOUSE;tr|A0A5F8MPK9|A0A5F8MPK9_MOUSE	sp|Q9EP69|SAC1_MOUSE;tr|A0A5F8MPK9|A0A5F8MPK9_MOUSE	2	6	6	6	10.4	66.943	587	0	13.352	Treat_1;Treat_2;Ctrl_1;Ctrl_2	9179;10774;19537;20265;24488;30163	True;True;True;True;True;True	9428;11066;20139;20896;25522;31367	32248;32249;32250;38199;38200;70598;73271;73272;73273;88545;88546;88547;109458	32250;38199;70598;73273;88546;109458	--	--	0	7460100	4041700	4351700	0	7.54536e+06	4.00724e+06	4.28148e+06	7.54536e+06	--	--	4.14436e+06	193921.81	0.0468	0.549	0.0347546	0.0655975	down	metabolic process(GO:0008152);cellular process(GO:0009987)	protein-containing complex(GO:0032991);cellular anatomical entity(GO:0110165)	catalytic activity(GO:0003824);binding(GO:0005488)	--	Metabolic pathways(ko01100)	GO:0046856,phosphatidylinositol dephosphorylation;GO:0006661,phosphatidylinositol biosynthetic process	GO:0032281,AMPA glutamate receptor complex;GO:0030176,integral component of endoplasmic reticulum membrane;GO:0000139,Golgi membrane	GO:0043812,phosphatidylinositol-4-phosphate phosphatase activity;GO:0005515,protein binding;GO:0034593,phosphatidylinositol bisphosphate phosphatase activity;GO:0004438,phosphatidylinositol-3-phosphatase activity
3673	tr|A0A087WNT9|A0A087WNT9_MOUSE	GPI ethanolamine phosphate transferase 1 (Fragment) OS=Mus musculus OX=10090 GN=Pign PE=1 SV=1	Pign	9.5	tr|A0A087WNT9|A0A087WNT9_MOUSE;tr|A0A087WS03|A0A087WS03_MOUSE;tr|A0A087WQ32|A0A087WQ32_MOUSE;tr|G3X9F1|G3X9F1_MOUSE;sp|Q9R1S3|PIGN_MOUSE	tr|A0A087WNT9|A0A087WNT9_MOUSE;tr|A0A087WS03|A0A087WS03_MOUSE;tr|A0A087WQ32|A0A087WQ32_MOUSE;tr|G3X9F1|G3X9F1_MOUSE;sp|Q9R1S3|PIGN_MOUSE	5	2	2	2	37.8	8.5109	74	0	3.9936	Treat_1;Treat_2;Ctrl_1;Ctrl_2	816;5565	True;True	836;5715	2924;2925;2926;2927;2928;2929;2930;19733	2926;19733	--	--	18485000	17492000	30117000	31628000	1.88277e+07	1.76919e+07	2.98602e+07	3.11177e+07	1.82598e+07	803092.90	0.0440	3.04889e+07	889165.39	0.0292	1.671	0.000162682	0.0026171	up	metabolic process(GO:0008152);cellular process(GO:0009987)	cellular anatomical entity(GO:0110165)	catalytic activity(GO:0003824)	--	Metabolic pathways(ko01100)	GO:0016254,preassembly of GPI anchor in ER membrane	GO:0016021,integral component of membrane;GO:0005789,endoplasmic reticulum membrane	GO:0051377,mannose-ethanolamine phosphotransferase activity
4062	tr|Q3UHZ3|Q3UHZ3_MOUSE	DNA (cytosine-5)-methyltransferase OS=Mus musculus OX=10090 GN=Dnmt1 PE=2 SV=1	Dnmt1	7.9	tr|Q3UHZ3|Q3UHZ3_MOUSE;tr|J3QNW0|J3QNW0_MOUSE;tr|Q3UWN4|Q3UWN4_MOUSE	tr|Q3UHZ3|Q3UHZ3_MOUSE;tr|J3QNW0|J3QNW0_MOUSE	3	31	31	1	24.5	183.31	1619	0	115.02	Treat_1;Treat_2;Ctrl_1;Ctrl_2	440;1343;1353;1708;3313;5386;5810;5831;8137;8144;9043;9214;9962;10790;11552;14207;15889;16294;16549;17544;17720;19846;20693;22414;23522;24901;28912;29363;29797;30024;31140	True;True;True;True;True;True;True;True;True;True;True;True;True;True;True;True;True;True;True;True;True;True;True;True;True;True;True;True;True;True;True	447;1377;1388;1752;3401;5532;5966;5987;8355;8363;9287;9464;10234;11083;11870;14603;16323;16734;17000;18028;18207;20457;21334;23351;24529;25950;30078;30549;30991;31225;32373	1591;1592;4868;4895;4896;4897;6122;6123;6124;6125;6126;6127;11901;11902;11903;11904;19103;19104;19105;19106;19107;19108;20595;20641;28478;28479;28480;28481;28482;28504;31769;32392;32393;32394;32395;35167;35168;35169;35170;38242;38243;38244;38245;41207;41208;41209;51414;51415;51416;57774;57775;59108;60129;60130;60131;63765;63766;63767;63768;63769;64416;64417;64418;64419;71708;71709;74736;81079;851…	1592;4868;4897;6123;11903;19103;20595;20641;28478;28504;31769;32394;35167;38245;41208;51414;57775;59108;60130;63768;64416;71709;74736;81079;85189;89997;104871;106628;108083;108952;113000	--	--	12178000	12828000	7795500	8309300	1.24037e+07	1.29746e+07	7.72903e+06	8.17523e+06	1.26892e+07	403664.11	0.0318	7.95213e+06	315508.23	0.0397	0.627	0.000188457	0.00279141	down	metabolic process(GO:0008152);cellular process(GO:0009987);developmental process(GO:0032502);response to stimulus(GO:0050896);biological regulation(GO:0065007)	protein-containing complex(GO:0032991);cellular anatomical entity(GO:0110165)	catalytic activity(GO:0003824);binding(GO:0005488)	Replication, recombination and repair(L)	Cysteine and methionine metabolism(ko00270); Metabolic pathways(ko01100); MicroRNAs in cancer(ko05206)	GO:0090116,C-5 methylation of cytosine;GO:0051573,negative regulation of histone H3-K9 methylation;GO:0009636,response to toxic substance;GO:0071560,cellular response to transforming growth factor beta stimulus;GO:0044026,DNA hypermethylation;GO:0032496,response to lipopolysaccharide;GO:0071284,cellular response to lead ion;GO:0051571,positive regulation of histone H3-K4 methylation;GO:0030182,ne…	GO:0032991,protein-containing complex;GO:0043025,neuronal cell body;GO:0005657,replication fork;GO:0005737,cytoplasm;GO:0005634,nucleus;GO:0005721,pericentric heterochromatin	GO:0008270,zinc ion binding;GO:0045322,unmethylated CpG binding;GO:0003690,double-stranded DNA binding;GO:0019904,protein domain specific binding;GO:1990841,promoter-specific chromatin binding;GO:0003723,RNA binding;GO:0008327,methyl-CpG binding;GO:0042826,histone deacetylase binding;GO:0030331,estrogen receptor binding;GO:0051718,DNA (cytosine-5-)-methyltransferase activity, acting on CpG substr…
[truncated: 3 more columns]
